# Supplementary material for: Characterizing the impact of MLL fusion variants and fusion partners on leukemia plasticity using a human CRISPR-engineered MLL-rearranged leukemia model
Source: Neoplasia. 2026 Apr 18;77:101308. doi: 10.1016/j.neo.2026.101308 (PMC13098342; doi:10.1016/j.neo.2026.101308)
Supplement: Supplementary file 2 [file mmc2.xlsx]

## Sheet: AF4_over_AF9_MLL11
Differential gene expression data: MLL(11)-AF4 relative to MLL(11)-AF9
ensembl	baseMean	log2FoldChange	lfcSE	stat	pvalue	padj	hgnc_symbol	description
ENSG00000229791	124.498	17.1462	2.21311	7.74756	9.36786e-15	3.2914e-10		novel transcript
ENSG00000304244	446.92	18.183	2.56739	7.0823	1.41785e-12	2.4908e-08		novel transcript, antisense to ELK4
ENSG00000158113	37.4099	15.1192	2.48793	6.07703	1.22426e-09	1.43381e-05	LRRC43	leucine rich repeat containing 43 [Source:HGNC Symbol;Acc:HGNC:28562]
ENSG00000300750	87.322	-14.4455	2.43492	-5.93264	2.9811e-09	2.61852e-05		novel transcript
ENSG00000136193	82.5149	-5.95331	1.04907	-5.67483	1.38824e-08	9.75514e-05	SCRN1	secernin 1 [Source:HGNC Symbol;Acc:HGNC:22192]
ENSG00000188536	45.0515	-22.1488	3.93278	-5.63183	1.78304e-08	0.000104412	HBA2	hemoglobin subunit alpha 2 [Source:HGNC Symbol;Acc:HGNC:4824]
ENSG00000233723	64.4415	8.07761	1.5206	5.31213	1.08348e-07	0.000543831	LINC01122	long intergenic non-protein coding RNA 1122 [Source:HGNC Symbol;Acc:HGNC:49267]
ENSG00000137801	133.087	-4.37819	0.839143	-5.21746	1.81394e-07	0.000708141	THBS1	thrombospondin 1 [Source:HGNC Symbol;Acc:HGNC:11785]
ENSG00000177508	51.6658	10.2366	1.95656	5.23192	1.67761e-07	0.000708141	IRX3	iroquois homeobox 3 [Source:HGNC Symbol;Acc:HGNC:14360]
ENSG00000177469	153.463	-7.73843	1.52981	-5.05844	4.22699e-07	0.00148515	CAVIN1	caveolae associated protein 1 [Source:HGNC Symbol;Acc:HGNC:9688]
ENSG00000112077	345.194	-24.6175	4.89228	-5.0319	4.8564e-07	0.00155118	RHAG	Rh associated glycoprotein [Source:HGNC Symbol;Acc:HGNC:10006]
ENSG00000307480	35.277	-24.109	4.89251	-4.92773	8.31895e-07	0.00243572		novel transcript
ENSG00000047597	97.8211	-23.4938	4.8924	-4.8021	1.57007e-06	0.00389743	XK	X-linked Kx blood group antigen, Kell and VPS13A binding protein [Source:HGNC Symbol;Acc:HGNC:12811]
ENSG00000110848	100.971	-5.73767	1.19291	-4.80981	1.51073e-06	0.00389743	CD69	CD69 molecule [Source:HGNC Symbol;Acc:HGNC:1694]
ENSG00000253881	23.2961	-23.4381	4.89266	-4.79047	1.66391e-06	0.00389743	VPS51P16	VPS51 pseudogene 16 [Source:HGNC Symbol;Acc:HGNC:56448]
ENSG00000133742	95.2203	-23.3488	4.89243	-4.77245	1.82001e-06	0.00399663	CA1	carbonic anhydrase 1 [Source:HGNC Symbol;Acc:HGNC:1368]
ENSG00000100393	194.8	-3.36759	0.713866	-4.7174	2.38879e-06	0.00441738	EP300	E1A binding protein p300 [Source:HGNC Symbol;Acc:HGNC:3373]
ENSG00000164506	226.213	-4.45447	0.942276	-4.72736	2.27463e-06	0.00441738	STXBP5	syntaxin binding protein 5 [Source:HGNC Symbol;Acc:HGNC:19665]
ENSG00000211897	14.9868	23.6696	4.99602	4.73769	2.16168e-06	0.00441738	IGHG3	immunoglobulin heavy constant gamma 3 (G3m marker) [Source:HGNC Symbol;Acc:HGNC:5527]
ENSG00000092096	75.9777	-22.7041	4.84176	-4.68923	2.74236e-06	0.00462015	SLC22A17	solute carrier family 22 member 17 [Source:HGNC Symbol;Acc:HGNC:23095]
ENSG00000305661	34.1982	-22.9352	4.89252	-4.68781	2.76144e-06	0.00462015		novel transcript
ENSG00000250361	50.7018	-22.1805	4.89265	-4.53344	5.80309e-06	0.00926779	GYPB	glycophorin B (MNS blood group) [Source:HGNC Symbol;Acc:HGNC:4703]
ENSG00000116981	81.97	-15.5014	3.45798	-4.48281	7.36682e-06	0.0109059	NT5C1A	5'-nucleotidase, cytosolic IA [Source:HGNC Symbol;Acc:HGNC:17819]
ENSG00000162739	54.912	-18.3572	4.09721	-4.48042	7.44962e-06	0.0109059	SLAMF6	SLAM family member 6 [Source:HGNC Symbol;Acc:HGNC:21392]
ENSG00000239779	23.277	-9.86862	2.21073	-4.46396	8.04595e-06	0.0113078	WBP1	WW domain binding protein 1 [Source:HGNC Symbol;Acc:HGNC:12737]
ENSG00000182885	345.235	-6.43818	1.44865	-4.44427	8.81924e-06	0.0119178	ADGRG3	adhesion G protein-coupled receptor G3 [Source:HGNC Symbol;Acc:HGNC:13728]
ENSG00000198795	58.3118	-7.04243	1.58992	-4.42941	9.44907e-06	0.012296	ZNF521	zinc finger protein 521 [Source:HGNC Symbol;Acc:HGNC:24605]
ENSG00000152784	277.484	3.35969	0.76395	4.39779	1.0936e-05	0.0137227	PRDM8	PR/SET domain 8 [Source:HGNC Symbol;Acc:HGNC:13993]
ENSG00000125895	55.218	-21.3675	4.89297	-4.36698	1.25975e-05	0.0148524	TMEM74B	transmembrane protein 74B [Source:HGNC Symbol;Acc:HGNC:15893]
ENSG00000138449	212.046	-9.00847	2.06355	-4.36553	1.26817e-05	0.0148524	SLC40A1	solute carrier family 40 member 1 [Source:HGNC Symbol;Acc:HGNC:10909]
ENSG00000164120	351.924	-10.7084	2.47135	-4.33301	1.47085e-05	0.0166704	HPGD	15-hydroxyprostaglandin dehydrogenase [Source:HGNC Symbol;Acc:HGNC:5154]
ENSG00000120833	270.911	-5.88583	1.37077	-4.29381	1.75632e-05	0.0186964	SOCS2	suppressor of cytokine signaling 2 [Source:HGNC Symbol;Acc:HGNC:19382]
ENSG00000134138	28.215	-17.4443	4.05756	-4.29922	1.71398e-05	0.0186964	MEIS2	Meis homeobox 2 [Source:HGNC Symbol;Acc:HGNC:7001]
ENSG00000140284	31.669	-9.24826	2.15789	-4.28578	1.82097e-05	0.0186964	SLC27A2	solute carrier family 27 member 2 [Source:HGNC Symbol;Acc:HGNC:10996]
ENSG00000164088	167.965	-1.89285	0.442617	-4.27651	1.8985e-05	0.0186964	PPM1M	protein phosphatase, Mg2+/Mn2+ dependent 1M [Source:HGNC Symbol;Acc:HGNC:26506]
ENSG00000228956	61.0408	2.85735	0.668465	4.2745	1.91567e-05	0.0186964	SATB1-AS1	SATB1 antisense RNA 1 [Source:HGNC Symbol;Acc:HGNC:50687]
ENSG00000211898	12.8294	21.335	5.0035	4.26401	2.0079e-05	0.0190669	IGHD	immunoglobulin heavy constant delta [Source:HGNC Symbol;Acc:HGNC:5480]
ENSG00000232884	14.8683	-8.50472	2.00418	-4.24348	2.20075e-05	0.0203483		novel transcript
ENSG00000124882	31.9761	-8.03403	1.90751	-4.21179	2.53353e-05	0.0226675	EREG	epiregulin [Source:HGNC Symbol;Acc:HGNC:3443]
ENSG00000137875	21.2697	21.3553	5.07537	4.20763	2.58062e-05	0.0226675	BCL2L10	BCL2 like 10 [Source:HGNC Symbol;Acc:HGNC:993]
ENSG00000285331	25.0095	-5.37162	1.29017	-4.1635	3.13402e-05	0.026857	TCF12-DT	TCF12 divergent transcript [Source:HGNC Symbol;Acc:HGNC:27078]
ENSG00000196139	28.8842	-8.14699	1.96783	-4.14009	3.47163e-05	0.0290418	AKR1C3	aldo-keto reductase family 1 member C3 [Source:HGNC Symbol;Acc:HGNC:386]
ENSG00000167081	232.767	-3.90745	0.947251	-4.12505	3.70657e-05	0.0302861	PBX3	PBX homeobox 3 [Source:HGNC Symbol;Acc:HGNC:8634]
ENSG00000186409	25.5265	3.91266	0.953242	4.10458	4.05046e-05	0.0323438	CCDC30	coiled-coil domain containing 30 [Source:HGNC Symbol;Acc:HGNC:26103]
ENSG00000291143	17.2701	7.83651	1.91165	4.09935	4.14321e-05	0.0323492		novel transcript
ENSG00000000971	96.5506	-6.8846	1.68773	-4.07921	4.51896e-05	0.034516	CFH	complement factor H [Source:HGNC Symbol;Acc:HGNC:4883]
ENSG00000138722	24.1782	-7.45111	1.8293	-4.07319	4.63731e-05	0.0346663	MMRN1	multimerin 1 [Source:HGNC Symbol;Acc:HGNC:7178]
ENSG00000136770	289.2	-3.32871	0.81863	-4.06619	4.77874e-05	0.0349331	DNAJC1	DnaJ heat shock protein family (Hsp40) member C1 [Source:HGNC Symbol;Acc:HGNC:20090]
ENSG00000291234	26.7977	7.26374	1.78835	4.06169	4.87184e-05	0.0349331		novel transcript
ENSG00000164056	59.3863	-19.7908	4.89424	-4.0437	5.26135e-05	0.0369715	SPRY1	sprouty RTK signaling antagonist 1 [Source:HGNC Symbol;Acc:HGNC:11269]
ENSG00000147872	1016.65	-3.29466	0.818654	-4.02448	5.71014e-05	0.0393384	PLIN2	perilipin 2 [Source:HGNC Symbol;Acc:HGNC:248]
ENSG00000108846	68.6507	-5.10472	1.27127	-4.01544	5.9334e-05	0.0400904	ABCC3	ATP binding cassette subfamily C member 3 [Source:HGNC Symbol;Acc:HGNC:54]
ENSG00000290376	17.1176	-7.16556	1.79643	-3.98878	6.64141e-05	0.0440275		HERC2 pseudogene 3 [Source:NCBI gene (formerly Entrezgene);Acc:283755]
ENSG00000035720	40.2507	-4.58262	1.15226	-3.97706	6.97734e-05	0.0445725	STAP1	signal transducing adaptor family member 1 [Source:HGNC Symbol;Acc:HGNC:24133]
ENSG00000196352	184.05	-2.97747	0.747897	-3.98113	6.85897e-05	0.0445725	CD55	CD55 molecule (Cromer blood group) [Source:HGNC Symbol;Acc:HGNC:2665]
ENSG00000130821	387.564	-6.01221	1.51952	-3.95665	7.60076e-05	0.047688	SLC6A8	solute carrier family 6 member 8 [Source:HGNC Symbol;Acc:HGNC:11055]
ENSG00000211445	81.4461	-6.66824	1.69006	-3.94558	7.96078e-05	0.0481164	GPX3	glutathione peroxidase 3 [Source:HGNC Symbol;Acc:HGNC:4555]
ENSG00000240695	30.5452	17.2765	4.37632	3.94772	7.88985e-05	0.0481164	DNAJC8P2	DNAJC8 pseudogene 2 [Source:HGNC Symbol;Acc:HGNC:56540]
ENSG00000241743	534.578	-4.72329	1.19819	-3.94202	8.07989e-05	0.0481164	XACT	X active specific transcript [Source:HGNC Symbol;Acc:HGNC:45056]
ENSG00000203710	84.0167	-4.74841	1.20903	-3.92745	8.58516e-05	0.0502733	CR1	complement C3b/C4b receptor 1 (Knops blood group) [Source:HGNC Symbol;Acc:HGNC:2334]
ENSG00000309134	21.7487	4.98225	1.27195	3.91701	8.96552e-05	0.0516399		novel transcript, sense intronic to THG1L
ENSG00000162599	300.627	-5.37797	1.38181	-3.89197	9.94344e-05	0.0563488	NFIA	nuclear factor I A [Source:HGNC Symbol;Acc:HGNC:7784]
ENSG00000158715	102.661	-4.46535	1.15268	-3.87389	0.00010711	0.0588016	SLC45A3	solute carrier family 45 member 3 [Source:HGNC Symbol;Acc:HGNC:8642]
ENSG00000167912	24.4267	-4.12465	1.0637	-3.87764	0.000105474	0.0588016	TOX-DT	TOX divergent transcript [Source:HGNC Symbol;Acc:HGNC:55935]
ENSG00000169442	720.23	-3.708	0.960225	-3.86159	0.000112652	0.0608925	CD52	CD52 molecule [Source:HGNC Symbol;Acc:HGNC:1804]
ENSG00000180592	39.2795	-3.96519	1.02789	-3.85758	0.000114515	0.060962	SKIDA1	SKI/DACH domain containing 1 [Source:HGNC Symbol;Acc:HGNC:32697]
ENSG00000175505	10.1827	-7.26775	1.9029	-3.8193	0.000133833	0.0700712	CLCF1	cardiotrophin like cytokine factor 1 [Source:HGNC Symbol;Acc:HGNC:17412]
ENSG00000304830	15.7766	5.57005	1.45964	3.81603	0.000135615	0.0700712		novel transcript, antisense to PIWIL4 and FUT4
ENSG00000274383	277.786	-4.81884	1.27277	-3.78609	0.000153034	0.0779252		novel transcript, antisense to ANKDD1A
ENSG00000050820	45.2734	-8.0321	2.13746	-3.75778	0.00017143	0.0860458	BCAR1	BCAR1 scaffold protein, Cas family member [Source:HGNC Symbol;Acc:HGNC:971]
ENSG00000182511	459.041	1.42267	0.384926	3.69595	0.000219063	0.108405	FES	FES proto-oncogene, tyrosine kinase [Source:HGNC Symbol;Acc:HGNC:3657]
ENSG00000100342	110.023	-3.70251	1.01065	-3.6635	0.000248789	0.121406	APOL1	apolipoprotein L1 [Source:HGNC Symbol;Acc:HGNC:618]
ENSG00000196296	11.9971	7.4135	2.02721	3.65699	0.000255196	0.122826	ATP2A1	ATPase sarcoplasmic/endoplasmic reticulum Ca2+ transporting 1 [Source:HGNC Symbol;Acc:HGNC:811]
ENSG00000140199	246.108	-2.72411	0.746853	-3.64745	0.000264853	0.125752	SLC12A6	solute carrier family 12 member 6 [Source:HGNC Symbol;Acc:HGNC:10914]
ENSG00000142765	74.5269	-3.27059	0.913018	-3.58217	0.000340748	0.159629	SYTL1	synaptotagmin like 1 [Source:HGNC Symbol;Acc:HGNC:15584]
ENSG00000138794	21.3723	-2.73216	0.764303	-3.57471	0.000350613	0.160239	CASP6	caspase 6 [Source:HGNC Symbol;Acc:HGNC:1507]
ENSG00000148488	101.989	-11.1334	3.11484	-3.5743	0.000351172	0.160239	ST8SIA6	ST8 alpha-N-acetyl-neuraminide alpha-2,8-sialyltransferase 6 [Source:HGNC Symbol;Acc:HGNC:23317]
ENSG00000065675	20.0171	-8.72195	2.44501	-3.56725	0.000360752	0.160553	PRKCQ	protein kinase C theta [Source:HGNC Symbol;Acc:HGNC:9410]
ENSG00000105612	125.763	-3.42355	0.959767	-3.56707	0.000360999	0.160553	DNASE2	deoxyribonuclease 2, lysosomal [Source:HGNC Symbol;Acc:HGNC:2960]
ENSG00000157404	328.529	-8.37031	2.35864	-3.54878	0.000387022	0.169975	KIT	KIT proto-oncogene, receptor tyrosine kinase [Source:HGNC Symbol;Acc:HGNC:6342]
ENSG00000154917	29.2198	-6.90165	1.9471	-3.54457	0.000393249	0.170578	RAB6B	RAB6B, member RAS oncogene family [Source:HGNC Symbol;Acc:HGNC:14902]
ENSG00000080709	28.4547	5.87219	1.67872	3.49801	0.000468745	0.198426	KCNN2	potassium calcium-activated channel subfamily N member 2 [Source:HGNC Symbol;Acc:HGNC:6291]
ENSG00000085063	198.81	-3.14773	0.899261	-3.50035	0.000464646	0.198426	CD59	CD59 molecule (CD59 blood group) [Source:HGNC Symbol;Acc:HGNC:1689]
ENSG00000179921	16.3918	6.27075	1.79953	3.48465	0.000492775	0.206115	GPBAR1	G protein-coupled bile acid receptor 1 [Source:HGNC Symbol;Acc:HGNC:19680]
ENSG00000214530	46.5288	-2.84046	0.816322	-3.47959	0.000502186	0.20758	STARD10	StAR related lipid transfer domain containing 10 [Source:HGNC Symbol;Acc:HGNC:10666]
ENSG00000253958	13.0455	7.02009	2.02162	3.47251	0.000515622	0.210655	CLDN23	claudin 23 [Source:HGNC Symbol;Acc:HGNC:17591]
ENSG00000117407	70.1771	3.86619	1.11698	3.46129	0.000537587	0.214638	ARTN	artemin [Source:HGNC Symbol;Acc:HGNC:727]
ENSG00000147206	53.2609	-9.57203	2.76302	-3.46433	0.000531556	0.214638	NXF3	nuclear RNA export factor 3 [Source:HGNC Symbol;Acc:HGNC:8073]
ENSG00000049246	17.8486	5.59471	1.62296	3.44724	0.000566353	0.222139	PER3	period circadian regulator 3 [Source:HGNC Symbol;Acc:HGNC:8847]
ENSG00000159339	26.4516	-5.20897	1.51161	-3.44597	0.000569019	0.222139	PADI4	peptidyl arginine deiminase 4 [Source:HGNC Symbol;Acc:HGNC:18368]
ENSG00000008441	25.7264	-4.66464	1.35585	-3.44038	0.000580901	0.224285	NFIX	nuclear factor I X [Source:HGNC Symbol;Acc:HGNC:7788]
ENSG00000108551	87.5978	-6.38747	1.86118	-3.43194	0.000599283	0.228867	RASD1	ras related dexamethasone induced 1 [Source:HGNC Symbol;Acc:HGNC:15828]
ENSG00000234919	18.0465	8.10604	2.36761	3.42372	0.000617702	0.233365	LINC01827	long intergenic non-protein coding RNA 1827 [Source:HGNC Symbol;Acc:HGNC:52633]
ENSG00000106624	21.402	6.62438	1.94111	3.41267	0.0006433	0.23613	AEBP1	AE binding protein 1 [Source:HGNC Symbol;Acc:HGNC:303]
ENSG00000196730	1273.96	-8.17102	2.3927	-3.41498	0.000637857	0.23613	DAPK1	death associated protein kinase 1 [Source:HGNC Symbol;Acc:HGNC:2674]
ENSG00000198964	24.7608	-3.78113	1.10823	-3.41187	0.000645183	0.23613	SGMS1	sphingomyelin synthase 1 [Source:HGNC Symbol;Acc:HGNC:29799]
ENSG00000131016	66.2481	-9.48874	2.78674	-3.40496	0.000661728	0.237243	AKAP12	A-kinase anchoring protein 12 [Source:HGNC Symbol;Acc:HGNC:370]
ENSG00000177380	23.6026	3.27507	0.961345	3.40675	0.000657403	0.237243	PPFIA3	PTPRF interacting protein alpha 3 [Source:HGNC Symbol;Acc:HGNC:9247]
ENSG00000005961	660.213	-7.2125	2.13095	-3.38465	0.0007127	0.250407	ITGA2B	integrin subunit alpha 2b [Source:HGNC Symbol;Acc:HGNC:6138]
ENSG00000268992	1304.33	17.269	5.10048	3.38576	0.000709809	0.250407	CDC42EP3P1	CDC42 effector protein 3 pseudogene 1 [Source:HGNC Symbol;Acc:HGNC:49673]
ENSG00000197405	14.2525	-5.06592	1.49932	-3.37882	0.000727979	0.253243	C5AR1	complement C5a receptor 1 [Source:HGNC Symbol;Acc:HGNC:1338]
ENSG00000107789	188.168	-5.01246	1.4857	-3.3738	0.000741381	0.255377	MINPP1	multiple inositol-polyphosphate phosphatase 1 [Source:HGNC Symbol;Acc:HGNC:7102]
ENSG00000067992	166.068	-1.78111	0.529733	-3.36228	0.000773028	0.261157	PDK3	pyruvate dehydrogenase kinase 3 [Source:HGNC Symbol;Acc:HGNC:8811]
ENSG00000167693	13.7072	4.6689	1.38756	3.36484	0.000765893	0.261157	NXN	nucleoredoxin [Source:HGNC Symbol;Acc:HGNC:18008]
ENSG00000298748	9.35406	7.75906	2.31143	3.35683	0.000788423	0.263821		novel transcript, antisense to EMB
ENSG00000114439	383.568	1.92022	0.574218	3.34407	0.000825598	0.267352	BBX	BBX high mobility group box domain containing [Source:HGNC Symbol;Acc:HGNC:14422]
ENSG00000130377	574.934	17.048	5.10048	3.34244	0.00083046	0.267352	ACSBG2	acyl-CoA synthetase bubblegum family member 2 [Source:HGNC Symbol;Acc:HGNC:24174]
ENSG00000136720	222.85	-2.5412	0.760438	-3.34176	0.000832476	0.267352	HS6ST1	heparan sulfate 6-O-sulfotransferase 1 [Source:HGNC Symbol;Acc:HGNC:5201]
ENSG00000170542	46.9272	-2.83411	0.84847	-3.34025	0.000837021	0.267352	SERPINB9	serpin family B member 9 [Source:HGNC Symbol;Acc:HGNC:8955]
ENSG00000291003	130.845	-3.20041	0.956489	-3.346	0.000819874	0.267352		novel transcript
ENSG00000214357	24.256	8.03216	2.41259	3.32927	0.000870754	0.27316	NEURL1B	neuralized E3 ubiquitin protein ligase 1B [Source:HGNC Symbol;Acc:HGNC:35422]
ENSG00000248780	15.9037	-4.14274	1.2439	-3.33045	0.000867063	0.27316	ARL4AP2	ADP ribosylation factor like GTPase 4A pseudogene 2 [Source:HGNC Symbol;Acc:HGNC:32379]
ENSG00000116273	172.698	-2.45884	0.740183	-3.32193	0.00089398	0.277965	PHF13	PHD finger protein 13 [Source:HGNC Symbol;Acc:HGNC:22983]
ENSG00000129757	154.347	-4.34179	1.31285	-3.30715	0.0009425	0.29048	CDKN1C	cyclin dependent kinase inhibitor 1C [Source:HGNC Symbol;Acc:HGNC:1786]
ENSG00000225840	471.237	2.30709	0.699256	3.29935	0.00096909	0.296078		RNA, 18S ribosomal pseudogene
ENSG00000163814	57.1608	-5.41481	1.64918	-3.28334	0.00102584	0.310715	CDCP1	CUB domain containing protein 1 [Source:HGNC Symbol;Acc:HGNC:24357]
ENSG00000122644	181.594	-2.67508	0.816528	-3.27616	0.00105227	0.315996	ARL4A	ADP ribosylation factor like GTPase 4A [Source:HGNC Symbol;Acc:HGNC:695]
ENSG00000101638	7.87859	6.68904	2.04941	3.26388	0.00109896	0.327221	ST8SIA5	ST8 alpha-N-acetyl-neuraminide alpha-2,8-sialyltransferase 5 [Source:HGNC Symbol;Acc:HGNC:17827]
ENSG00000198336	115.952	-8.61846	2.64726	-3.25561	0.00113148	0.334072	MYL4	myosin light chain 4 [Source:HGNC Symbol;Acc:HGNC:7585]
ENSG00000119865	105.699	-7.32509	2.25344	-3.25063	0.00115151	0.337152	CNRIP1	cannabinoid receptor interacting protein 1 [Source:HGNC Symbol;Acc:HGNC:24546]
ENSG00000167191	10.8208	-4.86802	1.50057	-3.24412	0.00117816	0.342104	GPRC5B	G protein-coupled receptor class C group 5 member B [Source:HGNC Symbol;Acc:HGNC:13308]
ENSG00000133740	36.4795	-5.27724	1.62802	-3.24151	0.00118899	0.342419	E2F5	E2F transcription factor 5 [Source:HGNC Symbol;Acc:HGNC:3119]
ENSG00000136235	35.0457	-6.39197	1.97679	-3.23351	0.00122279	0.349291	GPNMB	glycoprotein nmb [Source:HGNC Symbol;Acc:HGNC:4462]
ENSG00000132623	9.87648	7.69917	2.38913	3.22258	0.00127043	0.359972	ANKEF1	ankyrin repeat and EF-hand domain containing 1 [Source:HGNC Symbol;Acc:HGNC:15803]
ENSG00000115648	36.5381	-13.2618	4.13154	-3.20989	0.00132784	0.370267	MLPH	melanophilin [Source:HGNC Symbol;Acc:HGNC:29643]
ENSG00000138185	53.0002	-1.83442	0.571286	-3.21104	0.00132255	0.370267	ENTPD1	ectonucleoside triphosphate diphosphohydrolase 1 [Source:HGNC Symbol;Acc:HGNC:3363]
ENSG00000124334	87.9115	-4.57663	1.42811	-3.20468	0.00135212	0.371147	IL9R	interleukin 9 receptor [Source:HGNC Symbol;Acc:HGNC:6030]
ENSG00000292373	87.9115	-4.57663	1.42811	-3.20468	0.00135212	0.371147	IL9R	interleukin 9 receptor [Source:HGNC Symbol;Acc:HGNC:6030]
ENSG00000109861	1472.41	1.64439	0.516441	3.18409	0.00145212	0.385793	CTSC	cathepsin C [Source:HGNC Symbol;Acc:HGNC:2528]
ENSG00000122547	65.9082	1.85321	0.5817	3.18586	0.00144325	0.385793	EEPD1	endonuclease/exonuclease/phosphatase family domain containing 1 [Source:HGNC Symbol;Acc:HGNC:22223]
ENSG00000134830	33.3373	-4.08877	1.28548	-3.18074	0.00146898	0.385793	C5AR2	complement C5a receptor 2 [Source:HGNC Symbol;Acc:HGNC:4527]
ENSG00000197442	24.8014	-3.01402	0.94665	-3.18389	0.00145312	0.385793	MAP3K5	mitogen-activated protein kinase kinase kinase 5 [Source:HGNC Symbol;Acc:HGNC:6857]
ENSG00000214960	25.3259	-6.60884	2.07948	-3.17812	0.00148234	0.385793	CRPPA	CDP-L-ribitol pyrophosphorylase A [Source:HGNC Symbol;Acc:HGNC:37276]
ENSG00000231312	35.0485	-2.98855	0.939962	-3.17944	0.00147559	0.385793	MAP4K3-DT	MAP4K3 divergent transcript [Source:HGNC Symbol;Acc:HGNC:54056]
ENSG00000243988	56.2059	2.52336	0.791676	3.18736	0.00143577	0.385793	RPS24P17	ribosomal protein S24 pseudogene 17 [Source:HGNC Symbol;Acc:HGNC:36348]
ENSG00000167799	62.2987	1.73998	0.547924	3.17558	0.00149537	0.386322	NUDT8	nudix hydrolase 8 [Source:HGNC Symbol;Acc:HGNC:8055]
ENSG00000245532	1860.5	-2.76981	0.872855	-3.17327	0.0015073	0.386563	NEAT1	nuclear paraspeckle assembly transcript 1 [Source:HGNC Symbol;Acc:HGNC:30815]
ENSG00000132517	38.2444	-15.6376	4.93653	-3.16773	0.00153636	0.391159	SLC52A1	solute carrier family 52 member 1 [Source:HGNC Symbol;Acc:HGNC:30225]
ENSG00000105610	205.157	-6.79204	2.15113	-3.15743	0.00159168	0.399079	KLF1	KLF transcription factor 1 [Source:HGNC Symbol;Acc:HGNC:6345]
ENSG00000255326	31.6408	-4.09697	1.29831	-3.15563	0.00160154	0.399079		novel transcript
ENSG00000260803	32.4665	-4.35476	1.37977	-3.15614	0.00159869	0.399079		novel transcript
ENSG00000146373	26.8116	-5.40252	1.71658	-3.14725	0.00164815	0.402137	RNF217	ring finger protein 217 [Source:HGNC Symbol;Acc:HGNC:21487]
ENSG00000185519	2606.23	16.062	5.10048	3.14912	0.00163762	0.402137	FAM131C	family with sequence similarity 131 member C [Source:HGNC Symbol;Acc:HGNC:26717]
ENSG00000198838	67.4617	-3.19728	1.0146	-3.15127	0.00162562	0.402137	RYR3	ryanodine receptor 3 [Source:HGNC Symbol;Acc:HGNC:10485]
ENSG00000101935	84.7028	-2.45979	0.782786	-3.14236	0.00167593	0.403313	AMMECR1	AMMECR nuclear protein 1 [Source:HGNC Symbol;Acc:HGNC:467]
ENSG00000229869	127.319	15.9832	5.08521	3.14307	0.00167183	0.403313	LARP4B-DT	LARP4B divergent transcript [Source:HGNC Symbol;Acc:HGNC:55786]
ENSG00000149948	16.5014	-7.28683	2.32514	-3.13392	0.00172485	0.408095	HMGA2	high mobility group AT-hook 2 [Source:HGNC Symbol;Acc:HGNC:5009]
ENSG00000226558	41.3146	3.14639	1.00307	3.13675	0.00170832	0.408095		ribosomal protein S2 (RPS2) pseudogene
ENSG00000236768	582.652	1.81739	0.58009	3.13294	0.00173064	0.408095	RPL17P16	ribosomal protein L17 pseudogene 16 [Source:HGNC Symbol;Acc:HGNC:35939]
ENSG00000162591	31.4234	4.80735	1.53556	3.13068	0.00174399	0.408502	MEGF6	multiple EGF like domains 6 [Source:HGNC Symbol;Acc:HGNC:3232]
ENSG00000162543	24.5177	-6.3499	2.03108	-3.12637	0.00176977	0.409391	UBXN10	UBX domain protein 10 [Source:HGNC Symbol;Acc:HGNC:26354]
ENSG00000176903	41.878	-2.48457	0.79509	-3.12489	0.0017787	0.409391	PNMA1	PNMA family member 1 [Source:HGNC Symbol;Acc:HGNC:9158]
ENSG00000205809	40.2348	4.58709	1.46823	3.12422	0.00178275	0.409391	KLRC2	killer cell lectin like receptor C2 [Source:HGNC Symbol;Acc:HGNC:6375]
ENSG00000102174	114.521	15.8318	5.08619	3.11271	0.00185377	0.409797	PHEX	phosphate regulating endopeptidase X-linked [Source:HGNC Symbol;Acc:HGNC:8918]
ENSG00000115641	69.3738	-4.90782	1.57532	-3.11544	0.00183672	0.409797	FHL2	four and a half LIM domains 2 [Source:HGNC Symbol;Acc:HGNC:3703]
ENSG00000143554	62.2201	-2.34665	0.753922	-3.1126	0.0018545	0.409797	SLC27A3	solute carrier family 27 member 3 [Source:HGNC Symbol;Acc:HGNC:10997]
ENSG00000164574	73.7272	-3.31279	1.0637	-3.11441	0.00184315	0.409797	GALNT10	polypeptide N-acetylgalactosaminyltransferase 10 [Source:HGNC Symbol;Acc:HGNC:19873]
ENSG00000171115	21.1676	6.6491	2.13309	3.11712	0.0018263	0.409797	GIMAP8	GTPase, IMAP family member 8 [Source:HGNC Symbol;Acc:HGNC:21792]
ENSG00000230889	862.384	15.8555	5.08519	3.11797	0.00182099	0.409797	SHC1P1	SHC adaptor protein 1 pseudogene 1 [Source:HGNC Symbol;Acc:HGNC:10841]
ENSG00000157216	120.611	-1.96673	0.635681	-3.09389	0.00197549	0.432099	SSBP3	single stranded DNA binding protein 3 [Source:HGNC Symbol;Acc:HGNC:15674]
ENSG00000173200	10.9146	-4.10685	1.32873	-3.09081	0.00199613	0.432099	PARP15	poly(ADP-ribose) polymerase family member 15 [Source:HGNC Symbol;Acc:HGNC:26876]
ENSG00000187260	7.7992	6.99167	2.26163	3.09143	0.00199196	0.432099	WDR86	WD repeat domain 86 [Source:HGNC Symbol;Acc:HGNC:28020]
ENSG00000197461	56.2314	5.03133	1.6285	3.08955	0.00200461	0.432099	PDGFA	platelet derived growth factor subunit A [Source:HGNC Symbol;Acc:HGNC:8799]
ENSG00000101440	5600.76	-10.2378	3.32849	-3.0758	0.00209937	0.43301	ASIP	agouti signaling protein [Source:HGNC Symbol;Acc:HGNC:745]
ENSG00000106327	229.502	-4.76624	1.54428	-3.08638	0.00202613	0.43301	TFR2	transferrin receptor 2 [Source:HGNC Symbol;Acc:HGNC:11762]
ENSG00000120645	17.8911	-6.97999	2.26524	-3.08135	0.00206065	0.43301	IQSEC3	IQ motif and Sec7 domain ArfGEF 3 [Source:HGNC Symbol;Acc:HGNC:29193]
ENSG00000138031	127.118	3.76264	1.22334	3.07572	0.00209994	0.43301	ADCY3	adenylate cyclase 3 [Source:HGNC Symbol;Acc:HGNC:234]
ENSG00000167232	53.5789	3.11231	1.00881	3.08514	0.00203457	0.43301	ZNF91	zinc finger protein 91 [Source:HGNC Symbol;Acc:HGNC:13166]
ENSG00000167646	13.9776	6.8184	2.21524	3.07795	0.00208427	0.43301	DNAAF3	dynein axonemal assembly factor 3 [Source:HGNC Symbol;Acc:HGNC:30492]
ENSG00000170801	254.942	2.37018	0.770123	3.07767	0.00208625	0.43301	HTRA3	HtrA serine peptidase 3 [Source:HGNC Symbol;Acc:HGNC:30406]
ENSG00000242732	14.6684	4.67057	1.51991	3.07292	0.00211976	0.43301	RTL5	retrotransposon Gag like 5 [Source:HGNC Symbol;Acc:HGNC:29430]
ENSG00000243244	11.3927	-4.47308	1.45544	-3.07335	0.00211669	0.43301	STON1	stonin 1 [Source:HGNC Symbol;Acc:HGNC:17003]
ENSG00000170545	21.6053	-2.46126	0.801689	-3.0701	0.00213991	0.433446	SMAGP	small cell adhesion glycoprotein [Source:HGNC Symbol;Acc:HGNC:26918]
ENSG00000250742	5.78589	7.58413	2.47107	3.06917	0.00214657	0.433446	LINC02381	long intergenic non-protein coding RNA 2381 [Source:HGNC Symbol;Acc:HGNC:53304]
ENSG00000088827	19.1131	7.39465	2.41274	3.06484	0.00217788	0.436448	SIGLEC1	sialic acid binding Ig like lectin 1 [Source:HGNC Symbol;Acc:HGNC:11127]
ENSG00000125257	129.725	-3.20747	1.04693	-3.06369	0.00218628	0.436448	ABCC4	ATP binding cassette subfamily C member 4 (PEL blood group) [Source:HGNC Symbol;Acc:HGNC:55]
ENSG00000050767	299.412	3.89152	1.27523	3.05163	0.00227605	0.449733	COL23A1	collagen type XXIII alpha 1 chain [Source:HGNC Symbol;Acc:HGNC:22990]
ENSG00000215236	12.7427	-4.81424	1.57776	-3.05131	0.00227843	0.449733	RPL7P33	ribosomal protein L7 pseudogene 33 [Source:HGNC Symbol;Acc:HGNC:35937]
ENSG00000197586	12.8229	3.25177	1.06668	3.0485	0.00229983	0.451423	ENTPD6	ectonucleoside triphosphate diphosphohydrolase 6 [Source:HGNC Symbol;Acc:HGNC:3368]
ENSG00000237797	5.01042	6.92663	2.27523	3.04436	0.00233173	0.455141	MACORIS	macrophage enriched lincRNA repressor of IFN-gamma signaling [Source:HGNC Symbol;Acc:HGNC:53963]
ENSG00000170522	49.232	-4.19653	1.37985	-3.04129	0.00235567	0.457273	ELOVL6	ELOVL fatty acid elongase 6 [Source:HGNC Symbol;Acc:HGNC:15829]
ENSG00000005249	98.6206	-2.27419	0.749065	-3.03604	0.0023971	0.459158	PRKAR2B	protein kinase cAMP-dependent type II regulatory subunit beta [Source:HGNC Symbol;Acc:HGNC:9392]
ENSG00000135047	80.2614	-3.35587	1.10566	-3.03519	0.00240386	0.459158	CTSL	cathepsin L [Source:HGNC Symbol;Acc:HGNC:2537]
ENSG00000253558	14.5658	-6.06842	1.99995	-3.03428	0.0024111	0.459158		heat shock protein 90 alpha family class B member 1 pseudogene
ENSG00000263961	123.338	-8.52643	2.81079	-3.03346	0.00241765	0.459158	RHEX	regulator of hemoglobinization and erythroid cell expansion [Source:HGNC Symbol;Acc:HGNC:25341]
ENSG00000185482	5.1293	5.72199	1.89249	3.02352	0.0024985	0.471961	STAC3	SH3 and cysteine rich domain 3 [Source:HGNC Symbol;Acc:HGNC:28423]
ENSG00000145860	239.638	-1.50063	0.497673	-3.01528	0.0025674	0.482383	RNF145	ring finger protein 145 [Source:HGNC Symbol;Acc:HGNC:20853]
ENSG00000162747	7.82927	-7.01592	2.33136	-3.00936	0.00261797	0.485825	FCGR3B	Fc gamma receptor IIIb [Source:HGNC Symbol;Acc:HGNC:3620]
ENSG00000288823	20.7506	-2.33399	0.775854	-3.00829	0.0026272	0.485825		novel transcript
ENSG00000291082	111.334	-3.06345	1.01732	-3.0113	0.00260128	0.485825	HERC2P9	HERC2 pseudogene 9 [Source:HGNC Symbol;Acc:HGNC:30495]
ENSG00000238085	133.24	3.61656	1.20311	3.00601	0.00264698	0.48692		ribosomal protein, large, P1 (RPLP1) pseudogene
ENSG00000006468	13.2816	5.67809	1.89169	3.00159	0.00268569	0.488921	ETV1	ETS variant transcription factor 1 [Source:HGNC Symbol;Acc:HGNC:3490]
ENSG00000101605	23.5424	-6.06742	2.02108	-3.00206	0.0026816	0.488921	MYOM1	myomesin 1 [Source:HGNC Symbol;Acc:HGNC:7613]
ENSG00000185052	13.0077	-7.75937	2.59822	-2.98642	0.00282268	0.508588	SLC24A3	solute carrier family 24 member 3 [Source:HGNC Symbol;Acc:HGNC:10977]
ENSG00000291046	20.4606	3.0764	1.02981	2.98735	0.00281412	0.508588		novel transcript
ENSG00000143797	78.803	-4.49703	1.50846	-2.9812	0.00287119	0.51469	MBOAT2	membrane bound O-acyltransferase domain containing 2 [Source:HGNC Symbol;Acc:HGNC:25193]
ENSG00000065060	29.8445	-2.27585	0.76385	-2.97945	0.00288767	0.515016	BLTP3A	bridge-like lipid transfer protein family member 3A [Source:HGNC Symbol;Acc:HGNC:21216]
ENSG00000277268	417.378	15.1848	5.10048	2.97713	0.00290965	0.516316	LHX1-DT	LHX1 divergent transcript [Source:HGNC Symbol;Acc:HGNC:53778]
ENSG00000182240	14.8802	-7.48975	2.52084	-2.97113	0.00296704	0.523854	BACE2	beta-secretase 2 [Source:HGNC Symbol;Acc:HGNC:934]
ENSG00000179750	62.6741	-2.87237	0.969977	-2.96128	0.00306365	0.538207	APOBEC3B	apolipoprotein B mRNA editing enzyme catalytic subunit 3B [Source:HGNC Symbol;Acc:HGNC:17352]
ENSG00000173402	134.637	-2.45367	0.8308	-2.95338	0.00314311	0.544005	DAG1	dystroglycan 1 [Source:HGNC Symbol;Acc:HGNC:2666]
ENSG00000258613	38.8781	-2.48914	0.842576	-2.95421	0.00313475	0.544005	RPL21P7	ribosomal protein L21 pseudogene 7 [Source:HGNC Symbol;Acc:HGNC:19772]
ENSG00000269720	78.4758	3.39606	1.14964	2.95402	0.00313667	0.544005	CCDC194	coiled-coil domain containing 194 [Source:HGNC Symbol;Acc:HGNC:53438]
ENSG00000130762	5.11312	6.34581	2.15337	2.94692	0.00320958	0.552787	ARHGEF16	Rho guanine nucleotide exchange factor 16 [Source:HGNC Symbol;Acc:HGNC:15515]
ENSG00000080819	199.478	-2.67629	0.909179	-2.94363	0.00324386	0.553267	CPOX	coproporphyrinogen oxidase [Source:HGNC Symbol;Acc:HGNC:2321]
ENSG00000249859	130.548	-3.00917	1.02218	-2.94387	0.00324135	0.553267	PVT1	Pvt1 oncogene [Source:HGNC Symbol;Acc:HGNC:9709]
ENSG00000010319	10.3122	4.01402	1.36702	2.93632	0.00332131	0.558289	SEMA3G	semaphorin 3G [Source:HGNC Symbol;Acc:HGNC:30400]
ENSG00000023909	103.462	-1.75909	0.599976	-2.93193	0.00336864	0.558289	GCLM	glutamate-cysteine ligase modifier subunit [Source:HGNC Symbol;Acc:HGNC:4312]
ENSG00000107731	35.7435	5.6863	1.93792	2.93422	0.00334382	0.558289	UNC5B	unc-5 netrin receptor B [Source:HGNC Symbol;Acc:HGNC:12568]
ENSG00000112242	161.958	-1.40927	0.480336	-2.93393	0.00334704	0.558289	E2F3	E2F transcription factor 3 [Source:HGNC Symbol;Acc:HGNC:3115]
ENSG00000163110	106.158	-2.82089	0.961851	-2.93277	0.00335953	0.558289	PDLIM5	PDZ and LIM domain 5 [Source:HGNC Symbol;Acc:HGNC:17468]
ENSG00000259803	42.4718	3.79099	1.29259	2.93286	0.00335851	0.558289	SLC22A31	solute carrier family 22 member 31 [Source:HGNC Symbol;Acc:HGNC:27091]
ENSG00000095917	19.0757	-6.92905	2.36449	-2.93046	0.00338458	0.558297	TPSD1	tryptase delta 1 [Source:HGNC Symbol;Acc:HGNC:14118]
ENSG00000010818	13.1833	-6.51998	2.23115	-2.92225	0.0034751	0.570289	HIVEP2	HIVEP zinc finger 2 [Source:HGNC Symbol;Acc:HGNC:4921]
ENSG00000177455	7.97863	4.82723	1.65263	2.92094	0.00348974	0.570289	CD19	CD19 molecule [Source:HGNC Symbol;Acc:HGNC:1633]
ENSG00000159761	60.165	2.40204	0.825442	2.91	0.00361427	0.57472	C16orf86	chromosome 16 open reading frame 86 [Source:HGNC Symbol;Acc:HGNC:33755]
ENSG00000179348	292.149	-7.15868	2.45741	-2.9131	0.00357859	0.57472	GATA2	GATA binding protein 2 [Source:HGNC Symbol;Acc:HGNC:4171]
ENSG00000257176	4.39914	-4.84022	1.66334	-2.90994	0.003615	0.57472		novel transcript, antisense to FAR2
ENSG00000262001	6.53091	-7.0431	2.41863	-2.91202	0.00359095	0.57472	DLGAP1-AS2	DLGAP1 antisense RNA 2 [Source:HGNC Symbol;Acc:HGNC:28146]
ENSG00000279369	17.4476	2.16762	0.743909	2.91383	0.00357026	0.57472		TEC
ENSG00000290711	27.4135	-5.35416	1.83775	-2.91343	0.00357487	0.57472		novel transcript
ENSG00000148444	144.307	-2.43479	0.837614	-2.90682	0.00365123	0.577865	COMMD3	COMM domain containing 3 [Source:HGNC Symbol;Acc:HGNC:23332]
ENSG00000115904	136.983	-2.67043	0.919491	-2.90424	0.0036814	0.580027	SOS1	SOS Ras/Rac guanine nucleotide exchange factor 1 [Source:HGNC Symbol;Acc:HGNC:11187]
ENSG00000018280	550.88	-2.17353	0.750124	-2.89756	0.00376081	0.589894	SLC11A1	solute carrier family 11 member 1 [Source:HGNC Symbol;Acc:HGNC:10907]
ENSG00000079337	9.21982	6.03116	2.08851	2.88777	0.00387978	0.603946	RAPGEF3	Rap guanine nucleotide exchange factor 3 [Source:HGNC Symbol;Acc:HGNC:16629]
ENSG00000099814	47.3045	2.94603	1.02032	2.88737	0.00388478	0.603946	CEP170B	centrosomal protein 170B [Source:HGNC Symbol;Acc:HGNC:20362]
ENSG00000289405	9.05754	-4.03095	1.39794	-2.8835	0.00393284	0.608724		MIR30D and MIR30B host gene
ENSG00000162148	18.7862	2.75349	0.956657	2.87824	0.00399901	0.61079	SAXO4	stabilizer of axonemal microtubules 4 [Source:HGNC Symbol;Acc:HGNC:28869]
ENSG00000168792	86.7679	1.9931	0.692831	2.87675	0.00401792	0.61079	ABHD15	abhydrolase domain containing 15 [Source:HGNC Symbol;Acc:HGNC:26971]
ENSG00000169224	136.729	-8.83146	3.07025	-2.87646	0.00402159	0.61079	GCSAML	germinal center associated signaling and motility like [Source:HGNC Symbol;Acc:HGNC:29583]
ENSG00000217128	3307.98	-3.04044	1.05751	-2.87509	0.00403907	0.61079	FNIP1	folliculin interacting protein 1 [Source:HGNC Symbol;Acc:HGNC:29418]
ENSG00000234965	14.4025	7.35975	2.56062	2.8742	0.0040505	0.61079	SHISA8	shisa family member 8 [Source:HGNC Symbol;Acc:HGNC:18351]
ENSG00000244414	28.8428	-6.84673	2.38145	-2.87503	0.00403992	0.61079	CFHR1	complement factor H related 1 [Source:HGNC Symbol;Acc:HGNC:4888]
ENSG00000158270	6.72991	-5.50047	1.9202	-2.86453	0.00417634	0.626118	COLEC12	collectin subfamily member 12 [Source:HGNC Symbol;Acc:HGNC:16016]
ENSG00000163629	21.7524	-5.12664	1.79276	-2.85964	0.00424124	0.626118	PTPN13	protein tyrosine phosphatase non-receptor type 13 [Source:HGNC Symbol;Acc:HGNC:9646]
ENSG00000166025	51.5221	3.50457	1.22432	2.86246	0.00420363	0.626118	AMOTL1	angiomotin like 1 [Source:HGNC Symbol;Acc:HGNC:17811]
ENSG00000198589	99.933	-2.70827	0.946827	-2.86036	0.00423162	0.626118	LRBA	LPS responsive beige-like anchor protein [Source:HGNC Symbol;Acc:HGNC:1742]
ENSG00000274373	4.98046	7.07637	2.47389	2.86043	0.00423072	0.626118		novel transcript
ENSG00000086300	31.9344	-3.27521	1.14651	-2.85669	0.00428086	0.629322	SNX10	sorting nexin 10 [Source:HGNC Symbol;Acc:HGNC:14974]
ENSG00000145990	41.1402	-3.15339	1.10686	-2.84895	0.00438641	0.641293	GFOD1	Gfo/Idh/MocA-like oxidoreductase domain containing 1 [Source:HGNC Symbol;Acc:HGNC:21096]
ENSG00000259415	28.1249	-14.2457	5.00192	-2.84805	0.0043988	0.641293		novel transcript
ENSG00000100285	73.5373	-1.43392	0.503881	-2.84576	0.00443053	0.643251	NEFH	neurofilament heavy chain [Source:HGNC Symbol;Acc:HGNC:7737]
ENSG00000123191	69.4818	-4.49192	1.58503	-2.83397	0.00459737	0.65662	ATP7B	ATPase copper transporting beta [Source:HGNC Symbol;Acc:HGNC:870]
ENSG00000182010	11.2499	4.33914	1.53083	2.83451	0.00458963	0.65662	RTKN2	rhotekin 2 [Source:HGNC Symbol;Acc:HGNC:19364]
ENSG00000248719	7.43869	5.83648	2.05718	2.83713	0.00455213	0.65662	PRDM8-AS1	PRDM8 antisense RNA 1 [Source:HGNC Symbol;Acc:HGNC:55581]
ENSG00000288771	23.6518	-4.30488	1.51824	-2.83543	0.0045764	0.65662		novel transcript, antisense to PIP5K1B
ENSG00000173801	171.132	-2.89334	1.02269	-2.82916	0.00466709	0.661203	JUP	junction plakoglobin [Source:HGNC Symbol;Acc:HGNC:6207]
ENSG00000179241	46.7142	-2.40555	0.850208	-2.82937	0.00466398	0.661203	LDLRAD3	low density lipoprotein receptor class A domain containing 3 [Source:HGNC Symbol;Acc:HGNC:27046]
ENSG00000250362	9.12328	-5.76471	2.03957	-2.82643	0.004707	0.664178		novel transcript
ENSG00000100601	20.9613	-2.22994	0.790446	-2.82111	0.00478572	0.669906	ALKBH1	alkB homolog 1, histone H2A dioxygenase [Source:HGNC Symbol;Acc:HGNC:17911]
ENSG00000133454	19.4929	-6.15323	2.18027	-2.82223	0.00476903	0.669906	MYO18B	myosin XVIIIB [Source:HGNC Symbol;Acc:HGNC:18150]
ENSG00000157168	75.709	-2.82299	1.00192	-2.81759	0.00483862	0.672773	NRG1	neuregulin 1 [Source:HGNC Symbol;Acc:HGNC:7997]
ENSG00000223668	8.074	3.46549	1.23012	2.8172	0.0048445	0.672773	EEF1A1P24	eukaryotic translation elongation factor 1 alpha 1 pseudogene 24 [Source:HGNC Symbol;Acc:HGNC:37897]
ENSG00000278709	7.03434	6.26614	2.22579	2.81524	0.00487411	0.67422	NKILA	NF-kappaB interacting lncRNA [Source:HGNC Symbol;Acc:HGNC:51599]
ENSG00000139737	10.9497	5.99708	2.13384	2.81046	0.00494707	0.681629	SLAIN1	SLAIN motif family member 1 [Source:HGNC Symbol;Acc:HGNC:26387]
ENSG00000140563	48.4904	-4.22256	1.5051	-2.8055	0.00502385	0.683909	MCTP2	multiple C2 and transmembrane domain containing 2 [Source:HGNC Symbol;Acc:HGNC:25636]
ENSG00000145936	17.1029	3.44876	1.22989	2.80411	0.00504552	0.683909	KCNMB1	potassium calcium-activated channel subfamily M regulatory beta subunit 1 [Source:HGNC Symbol;Acc:HGNC:6285]
ENSG00000168675	70.3915	2.79152	0.996299	2.80189	0.00508041	0.683909	LDLRAD4	low density lipoprotein receptor class A domain containing 4 [Source:HGNC Symbol;Acc:HGNC:1224]
ENSG00000180758	25.4501	2.08766	0.74413	2.8055	0.00502387	0.683909	GPR157	G protein-coupled receptor 157 [Source:HGNC Symbol;Acc:HGNC:23687]
ENSG00000229425	301.507	3.41751	1.21762	2.80671	0.00500497	0.683909		novel transcript
ENSG00000272447	17.9252	-3.04876	1.08797	-2.80225	0.00507476	0.683909		novel transcript
ENSG00000095303	349.367	-2.55577	0.913901	-2.79655	0.00516508	0.692113	PTGS1	prostaglandin-endoperoxide synthase 1 [Source:HGNC Symbol;Acc:HGNC:9604]
ENSG00000234975	394.859	-1.73349	0.620083	-2.79557	0.00518075	0.692113	FTH1P2	ferritin heavy chain 1 pseudogene 2 [Source:HGNC Symbol;Acc:HGNC:3989]
ENSG00000136859	7.10503	7.87462	2.81891	2.7935	0.00521414	0.693935	ANGPTL2	angiopoietin like 2 [Source:HGNC Symbol;Acc:HGNC:490]
ENSG00000163785	34.415	-3.89276	1.39585	-2.78882	0.00529012	0.698753	RYK	receptor like tyrosine kinase [Source:HGNC Symbol;Acc:HGNC:10481]
ENSG00000272347	9.32346	7.41457	2.65823	2.78929	0.00528239	0.698753		novel transcript
ENSG00000140459	19.2651	-6.6911	2.40263	-2.78491	0.00535431	0.704583	CYP11A1	cytochrome P450 family 11 subfamily A member 1 [Source:HGNC Symbol;Acc:HGNC:2590]
ENSG00000228157	6.77715	6.65555	2.39305	2.7812	0.00541583	0.710019		novel transcript
ENSG00000213934	1477.4	-9.31689	3.35546	-2.77664	0.00549247	0.714733	HBG1	hemoglobin subunit gamma 1 [Source:HGNC Symbol;Acc:HGNC:4831]
ENSG00000265282	5.38675	5.89168	2.12148	2.77716	0.0054837	0.714733		novel transcript
ENSG00000289208	259.545	2.56762	0.925318	2.77485	0.0055228	0.716027		novel transcript, sense intronic to GPHN
ENSG00000165795	123.749	-2.18599	0.788158	-2.77355	0.00554491	0.716252	NDRG2	NDRG family member 2 [Source:HGNC Symbol;Acc:HGNC:14460]
ENSG00000164741	200.157	-4.01914	1.45651	-2.75943	0.00579028	0.745207	DLC1	DLC1 Rho GTPase activating protein [Source:HGNC Symbol;Acc:HGNC:2897]
ENSG00000304732	36.5048	-9.79946	3.55401	-2.7573	0.00582809	0.747336		novel transcript, antisense to EREG and MTHFD2L and EPGN
ENSG00000286970	62.5837	11.1271	4.0429	2.75225	0.00591871	0.756196		novel transcript, antisense to ANKH
ENSG00000005469	25.0791	-4.39877	1.60167	-2.74637	0.00602592	0.760364	CROT	carnitine O-octanoyltransferase [Source:HGNC Symbol;Acc:HGNC:2366]
ENSG00000102265	1627.29	-2.03746	0.741163	-2.749	0.00597769	0.760364	TIMP1	TIMP metallopeptidase inhibitor 1 [Source:HGNC Symbol;Acc:HGNC:11820]
ENSG00000105695	7.48313	-7.25479	2.64222	-2.74572	0.0060379	0.760364	MAG	myelin associated glycoprotein [Source:HGNC Symbol;Acc:HGNC:6783]
ENSG00000172236	333.691	-6.56379	2.38884	-2.74769	0.0060017	0.760364	TPSAB1	tryptase alpha/beta 1 [Source:HGNC Symbol;Acc:HGNC:12019]
ENSG00000104998	99.0581	-3.16133	1.15331	-2.74108	0.00612369	0.760861	IL27RA	interleukin 27 receptor subunit alpha [Source:HGNC Symbol;Acc:HGNC:17290]
ENSG00000110492	87.5477	2.84997	1.04041	2.73929	0.00615729	0.760861	MDK	midkine [Source:HGNC Symbol;Acc:HGNC:6972]
ENSG00000134545	20.5625	4.35406	1.58994	2.73851	0.00617177	0.760861	KLRC1	killer cell lectin like receptor C1 [Source:HGNC Symbol;Acc:HGNC:6374]
ENSG00000182985	54.0551	3.49102	1.2732	2.74193	0.00610802	0.760861	CADM1	cell adhesion molecule 1 [Source:HGNC Symbol;Acc:HGNC:5951]
ENSG00000234619	74.5194	4.72837	1.72596	2.73955	0.00615227	0.760861	RPL7P11	ribosomal protein L7 pseudogene 11 [Source:HGNC Symbol;Acc:HGNC:35667]
ENSG00000300094	10.9037	5.55579	2.02849	2.73888	0.00616487	0.760861		novel transcript
ENSG00000130487	41.68	3.90925	1.42879	2.73607	0.00621782	0.763857	KLHDC7B	kelch domain containing 7B [Source:HGNC Symbol;Acc:HGNC:25145]
ENSG00000153064	5.99818	-6.35085	2.32254	-2.73445	0.00624853	0.764955	BANK1	B cell scaffold protein with ankyrin repeats 1 [Source:HGNC Symbol;Acc:HGNC:18233]
ENSG00000164877	189.04	-2.52263	0.923561	-2.73141	0.00630637	0.769355	MICALL2	MICAL like 2 [Source:HGNC Symbol;Acc:HGNC:29672]
ENSG00000100292	94.9561	-2.47528	0.908405	-2.72487	0.00643276	0.782059	HMOX1	heme oxygenase 1 [Source:HGNC Symbol;Acc:HGNC:5013]
ENSG00000087076	30.6247	3.71677	1.36686	2.7192	0.00654391	0.790104	HSD17B14	hydroxysteroid 17-beta dehydrogenase 14 [Source:HGNC Symbol;Acc:HGNC:23238]
ENSG00000137198	96.4588	-4.42989	1.62894	-2.71949	0.00653822	0.790104	GMPR	guanosine monophosphate reductase [Source:HGNC Symbol;Acc:HGNC:4376]
ENSG00000081177	5.54007	-5.94441	2.19045	-2.71378	0.00665201	0.797673	EXD2	exonuclease 3'-5' domain containing 2 [Source:HGNC Symbol;Acc:HGNC:20217]
ENSG00000152465	72.3356	-3.40753	1.2556	-2.71387	0.00665029	0.797673	NMT2	N-myristoyltransferase 2 [Source:HGNC Symbol;Acc:HGNC:7858]
ENSG00000069702	9.43246	-6.97116	2.58	-2.702	0.0068924	0.818038	TGFBR3	transforming growth factor beta receptor 3 [Source:HGNC Symbol;Acc:HGNC:11774]
ENSG00000131981	206.411	-2.11673	0.783548	-2.70147	0.00690343	0.818038	LGALS3	galectin 3 [Source:HGNC Symbol;Acc:HGNC:6563]
ENSG00000145832	13.1053	-4.04492	1.49761	-2.70091	0.00691496	0.818038	SLC25A48	solute carrier family 25 member 48 [Source:HGNC Symbol;Acc:HGNC:30451]
ENSG00000248429	3.77473	6.58956	2.43797	2.70289	0.00687389	0.818038	GASK1B-AS1	GASK1B antisense RNA 1 [Source:HGNC Symbol;Acc:HGNC:53132]
ENSG00000157703	6.06249	-6.54459	2.42415	-2.69975	0.00693918	0.818148	SVOPL	SVOP like [Source:HGNC Symbol;Acc:HGNC:27034]
ENSG00000184206	23.8201	-4.1088	1.52298	-2.69787	0.00697837	0.818623	GOLGA6L4	golgin A6 family like 4 [Source:HGNC Symbol;Acc:HGNC:27256]
ENSG00000185442	13.0234	-7.15547	2.65393	-2.69617	0.00701413	0.818623	FAM174B	family with sequence similarity 174 member B [Source:HGNC Symbol;Acc:HGNC:34339]
ENSG00000215252	234.445	-2.30726	0.85598	-2.69546	0.00702917	0.818623	GOLGA8B	golgin A8 family member B [Source:HGNC Symbol;Acc:HGNC:31973]
ENSG00000296013	23.1953	-5.25861	1.95116	-2.69512	0.00703641	0.818623		novel transcript
ENSG00000118515	133.49	-4.50856	1.678	-2.68686	0.00721274	0.823065	SGK1	serum/glucocorticoid regulated kinase 1 [Source:HGNC Symbol;Acc:HGNC:10810]
ENSG00000135916	1295.17	2.1614	0.804456	2.68679	0.00721424	0.823065	ITM2C	integral membrane protein 2C [Source:HGNC Symbol;Acc:HGNC:6175]
ENSG00000137145	141.619	-2.09843	0.780105	-2.68993	0.00714669	0.823065	DENND4C	DENN domain containing 4C [Source:HGNC Symbol;Acc:HGNC:26079]
ENSG00000165300	234.271	2.19274	0.81613	2.68675	0.00721514	0.823065	SLITRK5	SLIT and NTRK like family member 5 [Source:HGNC Symbol;Acc:HGNC:20295]
ENSG00000281501	14.1471	-4.43512	1.64947	-2.68882	0.00717049	0.823065	SEPSECS-AS1	SEPSECS antisense RNA 1 (head to head) [Source:HGNC Symbol;Acc:HGNC:27737]
ENSG00000298837	4.45704	5.49436	2.04439	2.68754	0.00719815	0.823065		novel transcript, antisense to HTRA3
ENSG00000070882	62.8566	-4.0138	1.49688	-2.68144	0.0073306	0.826414	OSBPL3	oxysterol binding protein like 3 [Source:HGNC Symbol;Acc:HGNC:16370]
ENSG00000117122	9.11897	6.62231	2.46881	2.68239	0.00730971	0.826414	MFAP2	microfibril associated protein 2 [Source:HGNC Symbol;Acc:HGNC:7033]
ENSG00000130307	2.99204	6.00567	2.24181	2.67894	0.00738563	0.826414	USHBP1	USH1 protein network component harmonin binding protein 1 [Source:HGNC Symbol;Acc:HGNC:24058]
ENSG00000163320	191.065	-1.42754	0.532791	-2.67936	0.00737625	0.826414	CGGBP1	CGG triplet repeat binding protein 1 [Source:HGNC Symbol;Acc:HGNC:1888]
ENSG00000173848	325.929	-2.05776	0.768071	-2.67912	0.00738151	0.826414	NET1	neuroepithelial cell transforming 1 [Source:HGNC Symbol;Acc:HGNC:14592]
ENSG00000184221	6.97633	7.9546	2.96499	2.68284	0.00729993	0.826414	OLIG1	oligodendrocyte transcription factor 1 [Source:HGNC Symbol;Acc:HGNC:16983]
ENSG00000163751	308.997	-9.04692	3.38275	-2.67442	0.00748579	0.834963	CPA3	carboxypeptidase A3 [Source:HGNC Symbol;Acc:HGNC:2298]
ENSG00000240445	10.942	-3.83193	1.43417	-2.67188	0.00754283	0.838662	FOXO3B	forkhead box O3B [Source:HGNC Symbol;Acc:HGNC:3822]
ENSG00000269667	5.11771	6.83615	2.56214	2.66814	0.00762714	0.845361		novel transcript
ENSG00000003989	5.30122	6.7043	2.52198	2.65835	0.00785247	0.846796	SLC7A2	solute carrier family 7 member 2 [Source:HGNC Symbol;Acc:HGNC:11060]
ENSG00000054983	211.87	-2.57673	0.972582	-2.64937	0.0080642	0.846796	GALC	galactosylceramidase [Source:HGNC Symbol;Acc:HGNC:4115]
ENSG00000100196	11.2198	-4.43205	1.66702	-2.65867	0.00784506	0.846796	KDELR3	KDEL endoplasmic reticulum protein retention receptor 3 [Source:HGNC Symbol;Acc:HGNC:6306]
ENSG00000105419	16.0068	-2.88069	1.08412	-2.65716	0.0078802	0.846796	MEIS3	Meis homeobox 3 [Source:HGNC Symbol;Acc:HGNC:29537]
ENSG00000138623	229.062	-3.69582	1.38993	-2.659	0.0078372	0.846796	SEMA7A	semaphorin 7A (JohnMiltonHagen blood group) [Source:HGNC Symbol;Acc:HGNC:10741]
ENSG00000143434	5.47655	-5.58706	2.09596	-2.66563	0.0076844	0.846796	SEMA6C	semaphorin 6C [Source:HGNC Symbol;Acc:HGNC:10740]
ENSG00000148908	681.038	1.61104	0.60768	2.65112	0.00802246	0.846796	RGS10	regulator of G protein signaling 10 [Source:HGNC Symbol;Acc:HGNC:9992]
ENSG00000157224	15.9683	-3.18517	1.19707	-2.66081	0.00779535	0.846796	CLDN12	claudin 12 [Source:HGNC Symbol;Acc:HGNC:2034]
ENSG00000161847	2.92801	6.01773	2.26384	2.65819	0.00785615	0.846796	RAVER1	ribonucleoprotein, PTB binding 1 [Source:HGNC Symbol;Acc:HGNC:30296]
ENSG00000185198	511.216	-3.46726	1.30332	-2.66032	0.00780656	0.846796	PRSS57	serine protease 57 [Source:HGNC Symbol;Acc:HGNC:31397]
ENSG00000186665	24.8766	-1.97753	0.745241	-2.65355	0.00796507	0.846796	C17orf58	chromosome 17 open reading frame 58 [Source:HGNC Symbol;Acc:HGNC:27568]
ENSG00000187653	47.0818	2.23428	0.842171	2.653	0.00797799	0.846796	TMSB4XP8	TMSB4X pseudogene 8 [Source:HGNC Symbol;Acc:HGNC:11885]
ENSG00000197496	29.9235	-4.38775	1.653	-2.65441	0.00794462	0.846796	SLC2A10	solute carrier family 2 member 10 [Source:HGNC Symbol;Acc:HGNC:13444]
ENSG00000197852	35.2839	-1.95332	0.733457	-2.66317	0.00774081	0.846796	INKA2	inka box actin regulator 2 [Source:HGNC Symbol;Acc:HGNC:28045]
ENSG00000225770	73.2915	2.79189	1.05305	2.65124	0.00801969	0.846796	RPS29P3	ribosomal protein S29 pseudogene 3 [Source:HGNC Symbol;Acc:HGNC:31363]
ENSG00000234369	52.1196	2.30635	0.869697	2.6519	0.00800394	0.846796	TATDN1P1	TatD DNase domain containing 1 pseudogene 1 [Source:HGNC Symbol;Acc:HGNC:45058]
ENSG00000277837	8.40173	7.9514	3.0017	2.64896	0.0080739	0.846796		novel transcript
ENSG00000296204	26.8542	-5.30624	2.00171	-2.65085	0.00802897	0.846796		novel transcript
ENSG00000029534	225.613	-7.43729	2.81329	-2.64362	0.00820239	0.856518	ANK1	ankyrin 1 [Source:HGNC Symbol;Acc:HGNC:492]
ENSG00000176809	18.8581	-3.22291	1.21949	-2.64284	0.00822135	0.856518	LRRC37A3	leucine rich repeat containing 37 member A3 [Source:HGNC Symbol;Acc:HGNC:32427]
ENSG00000258376	9.93894	2.65083	1.00331	2.64209	0.00823973	0.856518	PAPLN-AS1	PAPLN antisense RNA 1 [Source:HGNC Symbol;Acc:HGNC:55451]
ENSG00000237489	9.04624	2.84142	1.07614	2.64038	0.00828132	0.858301	C10orf143	chromosome 10 open reading frame 143 [Source:HGNC Symbol;Acc:HGNC:48677]
ENSG00000167414	14.3153	-5.67792	2.15489	-2.6349	0.00841622	0.869717	GNG8	G protein subunit gamma 8 [Source:HGNC Symbol;Acc:HGNC:19664]
ENSG00000059804	909.876	-1.20448	0.458027	-2.62971	0.00854582	0.875517	SLC2A3	solute carrier family 2 member 3 [Source:HGNC Symbol;Acc:HGNC:11007]
ENSG00000100234	126.644	-8.87337	3.37186	-2.63159	0.00849853	0.875517	TIMP3	TIMP metallopeptidase inhibitor 3 [Source:HGNC Symbol;Acc:HGNC:11822]
ENSG00000299331	29.7879	3.73346	1.41975	2.62966	0.0085471	0.875517		novel transcript, antisense to NYAP2
ENSG00000104447	78.4942	-2.11619	0.807001	-2.62229	0.00873421	0.879917	TRPS1	transcriptional repressor GATA binding 1 [Source:HGNC Symbol;Acc:HGNC:12340]
ENSG00000111087	2.25939	5.9746	2.28382	2.61606	0.0088952	0.879917	GLI1	GLI family zinc finger 1 [Source:HGNC Symbol;Acc:HGNC:4317]
ENSG00000111335	13.8771	-2.85731	1.09508	-2.60921	0.00907505	0.879917	OAS2	2'-5'-oligoadenylate synthetase 2 [Source:HGNC Symbol;Acc:HGNC:8087]
ENSG00000111344	17.8864	-6.45073	2.47707	-2.60417	0.00920958	0.879917	RASAL1	RAS protein activator like 1 [Source:HGNC Symbol;Acc:HGNC:9873]
ENSG00000114315	99.4372	-4.0672	1.55986	-2.60741	0.00912304	0.879917	HES1	hes family bHLH transcription factor 1 [Source:HGNC Symbol;Acc:HGNC:5192]
ENSG00000130475	94.1615	1.52432	0.582724	2.61585	0.00890043	0.879917	FCHO1	FCH and mu domain containing endocytic adaptor 1 [Source:HGNC Symbol;Acc:HGNC:29002]
ENSG00000133065	39.1598	-2.77755	1.05973	-2.621	0.00876735	0.879917	SLC41A1	solute carrier family 41 member 1 [Source:HGNC Symbol;Acc:HGNC:19429]
ENSG00000142459	46.7466	1.92101	0.733541	2.61882	0.00882339	0.879917	EVI5L	ecotropic viral integration site 5 like [Source:HGNC Symbol;Acc:HGNC:30464]
ENSG00000163959	14.9744	-3.27332	1.25596	-2.60622	0.00915469	0.879917	SLC51A	solute carrier family 51 member A [Source:HGNC Symbol;Acc:HGNC:29955]
ENSG00000164543	49.4442	-2.36079	0.902826	-2.61489	0.0089256	0.879917	STK17A	serine/threonine kinase 17a [Source:HGNC Symbol;Acc:HGNC:11395]
ENSG00000165272	161.507	-2.81459	1.07995	-2.60621	0.00915502	0.879917	AQP3	aquaporin 3 (Gill blood group) [Source:HGNC Symbol;Acc:HGNC:636]
ENSG00000183049	73.5131	-2.10125	0.803083	-2.61649	0.00888402	0.879917	CAMK1D	calcium/calmodulin dependent protein kinase ID [Source:HGNC Symbol;Acc:HGNC:19341]
ENSG00000185305	92.5933	-2.97398	1.13921	-2.61055	0.00903962	0.879917	ARL15	ADP ribosylation factor like GTPase 15 [Source:HGNC Symbol;Acc:HGNC:25945]
ENSG00000185686	9.76279	6.69862	2.55958	2.61708	0.00886854	0.879917	PRAME	PRAME nuclear receptor transcriptional regulator [Source:HGNC Symbol;Acc:HGNC:9336]
ENSG00000188042	456.933	3.15806	1.21221	2.60521	0.00918169	0.879917	ARL4C	ADP ribosylation factor like GTPase 4C [Source:HGNC Symbol;Acc:HGNC:698]
ENSG00000196547	27.8872	-2.69584	1.03285	-2.6101	0.00905166	0.879917	MAN2A2	mannosidase alpha class 2A member 2 [Source:HGNC Symbol;Acc:HGNC:6825]
ENSG00000197969	53.3848	-2.0079	0.766258	-2.6204	0.0087827	0.879917	VPS13A	vacuolar protein sorting 13 homolog A [Source:HGNC Symbol;Acc:HGNC:1908]
ENSG00000197978	14.5516	-4.44313	1.70631	-2.60393	0.00921615	0.879917	GOLGA6L9	golgin A6 family like 9 [Source:HGNC Symbol;Acc:HGNC:37229]
ENSG00000202058	20.5474	3.46184	1.32662	2.60952	0.00906686	0.879917	RN7SKP80	RN7SK pseudogene 80 [Source:HGNC Symbol;Acc:HGNC:45804]
ENSG00000223874	9.65888	-4.5437	1.7299	-2.62656	0.00862519	0.879917	TESHL	testicular germ cell expressed HSF2 interacting lncRNA [Source:HGNC Symbol;Acc:HGNC:52740]
ENSG00000227747	156.42	1.73929	0.663704	2.62059	0.0087779	0.879917		ribosomal protein S2 (RPS2) pseudogene
ENSG00000237819	121.655	1.70474	0.651328	2.61733	0.00886203	0.879917	CDK6-AS1	CDK6 antisense RNA 1 [Source:HGNC Symbol;Acc:HGNC:40141]
ENSG00000266389	7.79675	-5.82914	2.2368	-2.60602	0.00916012	0.879917	PIK3R5-DT	PIK3R5 divergent transcript [Source:HGNC Symbol;Acc:HGNC:55321]
ENSG00000289971	8.17979	5.14669	1.97522	2.60562	0.00917074	0.879917		novel transcript
ENSG00000293060	5253.73	-1.87373	0.71945	-2.60439	0.00920378	0.879917		novel transcript
ENSG00000295820	67.2958	-13.2723	5.09987	-2.60248	0.00925524	0.881254		novel transcript
ENSG00000117155	73.0156	-2.81026	1.08076	-2.60026	0.00931523	0.88457	SSX2IP	SSX family member 2 interacting protein [Source:HGNC Symbol;Acc:HGNC:16509]
ENSG00000081721	78.7377	1.0693	0.411502	2.59853	0.00936228	0.886641	DUSP12	dual specificity phosphatase 12 [Source:HGNC Symbol;Acc:HGNC:3067]
ENSG00000178038	6.61335	-5.27696	2.03255	-2.59622	0.0094255	0.887842	ALS2CL	ALS2 C-terminal like [Source:HGNC Symbol;Acc:HGNC:20605]
ENSG00000228340	113.554	1.35546	0.522069	2.59633	0.00942255	0.887842	MIR646HG	MIR646 host gene [Source:HGNC Symbol;Acc:HGNC:27659]
ENSG00000174938	43.4764	1.75604	0.677196	2.59311	0.00951124	0.893522	SEZ6L2	seizure related 6 homolog like 2 [Source:HGNC Symbol;Acc:HGNC:30844]
ENSG00000164402	23.3415	-3.27171	1.26297	-2.59049	0.00958387	0.897945	SEPTIN8	septin 8 [Source:HGNC Symbol;Acc:HGNC:16511]
ENSG00000197536	22.2786	3.58435	1.38532	2.58739	0.00967073	0.903673	CARINH	colitis associated IRF1 antisense regulator of intestinal homeostasis [Source:HGNC Symbol;Acc:HGNC:33838]
ENSG00000105516	52.2871	2.00277	0.775813	2.5815	0.00983708	0.910408	DBP	D-box binding PAR bZIP transcription factor [Source:HGNC Symbol;Acc:HGNC:2697]
ENSG00000142875	194.904	-2.59558	1.0051	-2.58242	0.00981109	0.910408	PRKACB	protein kinase cAMP-activated catalytic subunit beta [Source:HGNC Symbol;Acc:HGNC:9381]
ENSG00000163362	46.1652	2.16788	0.839483	2.5824	0.0098115	0.910408	INAVA	innate immunity activator [Source:HGNC Symbol;Acc:HGNC:25599]
ENSG00000174500	5.69313	6.04378	2.34231	2.58027	0.00987236	0.910408	GCSAM	germinal center associated signaling and motility [Source:HGNC Symbol;Acc:HGNC:20253]
ENSG00000295196	3.35204	-6.5258	2.529	-2.58039	0.00986902	0.910408		novel transcript
ENSG00000061273	118.281	-1.69731	0.660522	-2.56965	0.01018	0.912824	HDAC7	histone deacetylase 7 [Source:HGNC Symbol;Acc:HGNC:14067]
ENSG00000114993	24.1508	1.58116	0.615022	2.5709	0.0101436	0.912824	RTKN	rhotekin [Source:HGNC Symbol;Acc:HGNC:10466]
ENSG00000117298	68.5656	-3.11754	1.2123	-2.57159	0.0101233	0.912824	ECE1	endothelin converting enzyme 1 [Source:HGNC Symbol;Acc:HGNC:3146]
ENSG00000125457	51.3428	1.9461	0.755193	2.57695	0.00996756	0.912824	MIF4GD	MIF4G domain containing [Source:HGNC Symbol;Acc:HGNC:24030]
ENSG00000156869	47.4925	-3.08816	1.1999	-2.57369	0.010062	0.912824	FRRS1	ferric chelate reductase 1 [Source:HGNC Symbol;Acc:HGNC:27622]
ENSG00000162367	138.48	-7.5511	2.93258	-2.5749	0.0100269	0.912824	TAL1	TAL bHLH transcription factor 1, erythroid differentiation factor [Source:HGNC Symbol;Acc:HGNC:11556]
ENSG00000164626	70.6895	-3.17734	1.23272	-2.5775	0.00995193	0.912824	KCNK5	potassium two pore domain channel subfamily K member 5 [Source:HGNC Symbol;Acc:HGNC:6280]
ENSG00000172728	9.75567	-2.8625	1.11403	-2.56951	0.0101843	0.912824	FUT10	fucosyltransferase 10 [Source:HGNC Symbol;Acc:HGNC:19234]
ENSG00000197142	73.7689	-1.52961	0.595005	-2.57076	0.0101477	0.912824	ACSL5	acyl-CoA synthetase long chain family member 5 [Source:HGNC Symbol;Acc:HGNC:16526]
ENSG00000259045	6.04838	-4.80724	1.86799	-2.57348	0.0100681	0.912824	MTCO1P2	MT-CO1 pseudogene 2 [Source:HGNC Symbol;Acc:HGNC:19932]
ENSG00000283632	9.69098	-6.99277	2.71775	-2.573	0.0100821	0.912824	EXOC3L2	exocyst complex component 3 like 2 [Source:HGNC Symbol;Acc:HGNC:30162]
ENSG00000162522	87.1263	-1.85931	0.728182	-2.55336	0.010669	0.949274	NHSL3	NHS like 3 [Source:HGNC Symbol;Acc:HGNC:29301]
ENSG00000203747	37.3332	-8.23674	3.22597	-2.55326	0.0106721	0.949274	FCGR3A	Fc gamma receptor IIIa [Source:HGNC Symbol;Acc:HGNC:3619]
ENSG00000241746	50.5654	3.04808	1.19319	2.55457	0.0106318	0.949274	RPL13AP18	ribosomal protein L13a pseudogene 18 [Source:HGNC Symbol;Acc:HGNC:36593]
ENSG00000198555	9.51744	-5.96629	2.33966	-2.55007	0.0107701	0.950774		solute carrier family 6 (neurotransmitter transporter, creatine), member 8 (SLC6A8) pseudogene
ENSG00000280177	4.48173	6.1514	2.41224	2.55008	0.0107699	0.950774		TEC
ENSG00000306198	19.6648	3.56743	1.39821	2.55142	0.0107284	0.950774		novel transcript, antisense to RORA
ENSG00000135999	38.4645	-1.7577	0.689634	-2.54875	0.010811	0.95199	EPC2	enhancer of polycomb homolog 2 [Source:HGNC Symbol;Acc:HGNC:24543]
ENSG00000103316	9.11333	-6.88658	2.70415	-2.54667	0.0108757	0.95379	CRYM	crystallin mu [Source:HGNC Symbol;Acc:HGNC:2418]
ENSG00000120658	4.72697	5.99873	2.35591	2.54625	0.0108887	0.95379	ENOX1	ecto-NOX disulfide-thiol exchanger 1 [Source:HGNC Symbol;Acc:HGNC:25474]
ENSG00000228526	14.7666	3.57198	1.40326	2.54548	0.0109129	0.95379	MIR34AHG	MIR34A host gene [Source:HGNC Symbol;Acc:HGNC:51913]
ENSG00000196183	1049.19	1.307	0.513742	2.54409	0.0109563	0.955209	RPS2P4	ribosomal protein S2 pseudogene 4 [Source:HGNC Symbol;Acc:HGNC:19814]
ENSG00000135317	55.7563	-2.67668	1.0533	-2.54124	0.0110459	0.960624	SNX14	sorting nexin 14 [Source:HGNC Symbol;Acc:HGNC:14977]
ENSG00000154864	38.7534	-7.65481	3.01558	-2.53842	0.0111355	0.960624	PIEZO2	piezo type mechanosensitive ion channel component 2 [Source:HGNC Symbol;Acc:HGNC:26270]
ENSG00000251442	20.7557	-4.36438	1.71907	-2.5388	0.0111233	0.960624	LINC01094	long intergenic non-protein coding RNA 1094 [Source:HGNC Symbol;Acc:HGNC:49219]
ENSG00000258227	24.1501	-5.12518	2.01846	-2.53915	0.0111121	0.960624	CLEC5A	C-type lectin domain containing 5A [Source:HGNC Symbol;Acc:HGNC:2054]
ENSG00000288871	6.9698	3.32677	1.31089	2.5378	0.0111551	0.960624		novel transcript, antisense to TUBGCP6and HDAC10
ENSG00000172183	19.8224	2.9537	1.16576	2.53371	0.0112863	0.969544	ISG20	interferon stimulated exonuclease gene 20 [Source:HGNC Symbol;Acc:HGNC:6130]
ENSG00000138463	13.0763	2.84646	1.12617	2.52756	0.0114859	0.984282	SLC49A4	solute carrier family 49 member 4 [Source:HGNC Symbol;Acc:HGNC:16628]
ENSG00000067141	85.2715	-10.2001	4.04319	-2.52277	0.0116433	0.985756	NEO1	neogenin 1 [Source:HGNC Symbol;Acc:HGNC:7754]
ENSG00000100823	97.0274	1.4919	0.590877	2.5249	0.0115732	0.985756	APEX1	apurinic/apyrimidinic endodeoxyribonuclease 1 [Source:HGNC Symbol;Acc:HGNC:587]
ENSG00000114744	50.3768	-1.28502	0.509294	-2.52314	0.0116311	0.985756	COMMD2	COMM domain containing 2 [Source:HGNC Symbol;Acc:HGNC:24993]
ENSG00000151014	119.627	1.20326	0.476953	2.52281	0.011642	0.985756	NOCT	nocturnin [Source:HGNC Symbol;Acc:HGNC:14254]
ENSG00000180644	56.6955	-8.93427	3.53851	-2.52486	0.0115743	0.985756	PRF1	perforin 1 [Source:HGNC Symbol;Acc:HGNC:9360]
ENSG00000139679	108.213	3.0396	1.20653	2.5193	0.0117589	0.993144	LPAR6	lysophosphatidic acid receptor 6 [Source:HGNC Symbol;Acc:HGNC:15520]
ENSG00000000003	3.76846	-5.7845	4.17068	-1.38695	0.165459	1	TSPAN6	tetraspanin 6 [Source:HGNC Symbol;Acc:HGNC:11858]
ENSG00000000419	46.2018	0.193888	0.60986	0.317922	0.750544	1	DPM1	dolichyl-phosphate mannosyltransferase subunit 1, catalytic [Source:HGNC Symbol;Acc:HGNC:3005]
ENSG00000000457	48.6257	0.851811	0.743997	1.14491	0.252246	1	SCYL3	SCY1 like pseudokinase 3 [Source:HGNC Symbol;Acc:HGNC:19285]
ENSG00000000460	1.47099	-1.473	2.66775	-0.552149	0.580846	1	FIRRM	FIGNL1 interacting regulator of recombination and mitosis [Source:HGNC Symbol;Acc:HGNC:25565]
ENSG00000000938	433.316	-1.56519	1.20699	-1.29677	0.194711	1	FGR	FGR proto-oncogene, Src family tyrosine kinase [Source:HGNC Symbol;Acc:HGNC:3697]
ENSG00000001036	152.537	-0.610072	0.626468	-0.973827	0.330142	1	FUCA2	alpha-L-fucosidase 2 [Source:HGNC Symbol;Acc:HGNC:4008]
ENSG00000001084	56.4863	-0.568464	0.853507	-0.666033	0.50539	1	GCLC	glutamate-cysteine ligase catalytic subunit [Source:HGNC Symbol;Acc:HGNC:4311]
ENSG00000001167	101.173	0.920036	0.534355	1.72177	0.0851115	1	NFYA	nuclear transcription factor Y subunit alpha [Source:HGNC Symbol;Acc:HGNC:7804]
ENSG00000001460	17.6306	-0.0491287	1.0267	-0.0478509	0.961835	1	STPG1	sperm tail PG-rich repeat containing 1 [Source:HGNC Symbol;Acc:HGNC:28070]
ENSG00000001461	58.4708	-1.04248	0.810321	-1.2865	0.198269	1	NIPAL3	NIPA like domain containing 3 [Source:HGNC Symbol;Acc:HGNC:25233]
ENSG00000001497	187.738	0.408443	0.488164	0.836692	0.402766	1	LAS1L	LAS1 like ribosome biogenesis factor [Source:HGNC Symbol;Acc:HGNC:25726]
ENSG00000001561	27.0563	-2.81357	1.77655	-1.58372	0.113257	1	ENPP4	ectonucleotide pyrophosphatase/phosphodiesterase 4 [Source:HGNC Symbol;Acc:HGNC:3359]
ENSG00000001617	6.94067	0.660617	2.04029	0.323785	0.746101	1	SEMA3F	semaphorin 3F [Source:HGNC Symbol;Acc:HGNC:10728]
ENSG00000001626	0.787482	1.53722	4.51238	0.340668	0.733354	1	CFTR	CF transmembrane conductance regulator [Source:HGNC Symbol;Acc:HGNC:1884]
ENSG00000001629	44.347	-0.411839	0.808581	-0.509335	0.610517	1	ANKIB1	ankyrin repeat and IBR domain containing 1 [Source:HGNC Symbol;Acc:HGNC:22215]
ENSG00000001630	0.38478	0	5.10048	0	1	1	CYP51A1	cytochrome P450 family 51 subfamily A member 1 [Source:HGNC Symbol;Acc:HGNC:2649]
ENSG00000001631	50.9896	-0.762514	0.768509	-0.992199	0.321101	1	KRIT1	KRIT1 ankyrin repeat containing [Source:HGNC Symbol;Acc:HGNC:1573]
ENSG00000002016	31.1927	0.523066	0.742492	0.704473	0.481138	1	RAD52	RAD52 homolog, DNA repair protein [Source:HGNC Symbol;Acc:HGNC:9824]
ENSG00000002330	96.2817	0.236942	0.428604	0.552822	0.580385	1	BAD	BCL2 associated agonist of cell death [Source:HGNC Symbol;Acc:HGNC:936]
ENSG00000002549	199.75	0.230428	0.600775	0.383551	0.701311	1	LAP3	leucine aminopeptidase 3 [Source:HGNC Symbol;Acc:HGNC:18449]
ENSG00000002586	534.085	0.33296	0.514906	0.646641	0.517864	1	CD99	CD99 molecule (Xg blood group) [Source:HGNC Symbol;Acc:HGNC:7082]
ENSG00000002587	2.4975	4.34763	3.0496	1.42564	0.153972	1	HS3ST1	heparan sulfate-glucosamine 3-sulfotransferase 1 [Source:HGNC Symbol;Acc:HGNC:5194]
ENSG00000002726	10.6887	2.37213	1.97704	1.19984	0.230203	1	AOC1	amine oxidase copper containing 1 [Source:HGNC Symbol;Acc:HGNC:80]
ENSG00000002746	0.941603	0.740126	3.92762	0.188441	0.850531	1	HECW1	HECT, C2 and WW domain containing E3 ubiquitin protein ligase 1 [Source:HGNC Symbol;Acc:HGNC:22195]
ENSG00000002822	0.265911	0	5.10048	0	1	1	MAD1L1	mitotic arrest deficient 1 like 1 [Source:HGNC Symbol;Acc:HGNC:6762]
ENSG00000002834	58.5477	0.251213	0.963526	0.260723	0.794306	1	LASP1	LIM and SH3 protein 1 [Source:HGNC Symbol;Acc:HGNC:6513]
ENSG00000002919	91.7194	-0.287138	0.715788	-0.401149	0.68831	1	SNX11	sorting nexin 11 [Source:HGNC Symbol;Acc:HGNC:14975]
ENSG00000002933	190.327	0.623907	1.42257	0.438576	0.660969	1	TMEM176A	transmembrane protein 176A [Source:HGNC Symbol;Acc:HGNC:24930]
ENSG00000003056	23.5002	-1.08857	0.961937	-1.13164	0.257786	1	M6PR	mannose-6-phosphate receptor, cation dependent [Source:HGNC Symbol;Acc:HGNC:6752]
ENSG00000003096	12.4576	0.760873	1.52276	0.499669	0.617308	1	KLHL13	kelch like family member 13 [Source:HGNC Symbol;Acc:HGNC:22931]
ENSG00000003147	41.5257	1.60029	1.85962	0.86055	0.389486	1	ICA1	islet cell autoantigen 1 [Source:HGNC Symbol;Acc:HGNC:5343]
ENSG00000003249	11.8761	0.500631	1.50481	0.332688	0.73937	1	DBNDD1	dysbindin domain containing 1 [Source:HGNC Symbol;Acc:HGNC:28455]
ENSG00000003393	68.1444	-1.67191	0.856133	-1.95287	0.0508353	1	ALS2	alsin Rho guanine nucleotide exchange factor ALS2 [Source:HGNC Symbol;Acc:HGNC:443]
ENSG00000003400	65.3756	-1.33545	0.66831	-1.99825	0.04569	1	CASP10	caspase 10 [Source:HGNC Symbol;Acc:HGNC:1500]
ENSG00000003402	246.649	-0.521292	0.406164	-1.28345	0.199334	1	CFLAR	CASP8 and FADD like apoptosis regulator [Source:HGNC Symbol;Acc:HGNC:1876]
ENSG00000003436	46.4572	-3.01672	1.55094	-1.94509	0.0517636	1	TFPI	tissue factor pathway inhibitor [Source:HGNC Symbol;Acc:HGNC:11760]
ENSG00000003509	51.9291	0.154011	0.570146	0.270125	0.787064	1	NDUFAF7	NADH:ubiquinone oxidoreductase complex assembly factor 7 [Source:HGNC Symbol;Acc:HGNC:28816]
ENSG00000003756	463.096	-0.316088	0.394831	-0.800564	0.423384	1	RBM5	RNA binding motif protein 5 [Source:HGNC Symbol;Acc:HGNC:9902]
ENSG00000003987	4.26263	-1.45247	2.76805	-0.524725	0.599774	1	MTMR7	myotubularin related protein 7 [Source:HGNC Symbol;Acc:HGNC:7454]
ENSG00000004059	11.9327	-0.501069	0.913994	-0.548219	0.583542	1	ARF5	ADP ribosylation factor 5 [Source:HGNC Symbol;Acc:HGNC:658]
ENSG00000004139	4.39523	-1.72073	2.06419	-0.833609	0.404501	1	SARM1	sterile alpha and TIR motif containing 1 [Source:HGNC Symbol;Acc:HGNC:17074]
ENSG00000004142	262.962	0.117428	0.617192	0.190262	0.849104	1	POLDIP2	DNA polymerase delta interacting protein 2 [Source:HGNC Symbol;Acc:HGNC:23781]
ENSG00000004399	753.485	0.522375	0.424003	1.23201	0.217946	1	PLXND1	plexin D1 [Source:HGNC Symbol;Acc:HGNC:9107]
ENSG00000004455	1407.7	0.413775	0.638413	0.648131	0.5169	1	AK2	adenylate kinase 2 [Source:HGNC Symbol;Acc:HGNC:362]
ENSG00000004468	66.7208	0.867796	1.65552	0.524184	0.60015	1	CD38	CD38 molecule [Source:HGNC Symbol;Acc:HGNC:1667]
ENSG00000004478	79.8556	-0.178638	0.731757	-0.244122	0.807136	1	FKBP4	FKBP prolyl isomerase 4 [Source:HGNC Symbol;Acc:HGNC:3720]
ENSG00000004487	240.349	-0.0138664	0.475576	-0.029157	0.976739	1	KDM1A	lysine demethylase 1A [Source:HGNC Symbol;Acc:HGNC:29079]
ENSG00000004534	480.079	-0.00218535	0.366466	-0.00596331	0.995242	1	RBM6	RNA binding motif protein 6 [Source:HGNC Symbol;Acc:HGNC:9903]
ENSG00000004660	52.0052	0.512012	1.0735	0.476954	0.633395	1	CAMKK1	calcium/calmodulin dependent protein kinase kinase 1 [Source:HGNC Symbol;Acc:HGNC:1469]
ENSG00000004700	1.94716	-1.85189	3.12569	-0.592475	0.553532	1	RECQL	RecQ like helicase [Source:HGNC Symbol;Acc:HGNC:9948]
ENSG00000004766	24.1113	-0.268525	1.32011	-0.203411	0.838814	1	VPS50	VPS50 subunit of EARP/GARPII complex [Source:HGNC Symbol;Acc:HGNC:25956]
ENSG00000004777	43.6531	0.993578	0.686287	1.44776	0.147685	1	ARHGAP33	Rho GTPase activating protein 33 [Source:HGNC Symbol;Acc:HGNC:23085]
ENSG00000004779	622.28	0.117426	0.520638	0.225542	0.821558	1	NDUFAB1	NADH:ubiquinone oxidoreductase subunit AB1 [Source:HGNC Symbol;Acc:HGNC:7694]
ENSG00000004799	47.4375	0.858978	0.862811	0.995557	0.319465	1	PDK4	pyruvate dehydrogenase kinase 4 [Source:HGNC Symbol;Acc:HGNC:8812]
ENSG00000004809	17.2937	1.63296	1.63678	0.997663	0.318443	1	SLC22A16	solute carrier family 22 member 16 [Source:HGNC Symbol;Acc:HGNC:20302]
ENSG00000004838	4.07933	-0.892264	2.89496	-0.308213	0.75792	1	ZMYND10	zinc finger MYND-type containing 10 [Source:HGNC Symbol;Acc:HGNC:19412]
ENSG00000004846	6.06358	1.52451	3.81855	0.399237	0.689718	1	ABCB5	ATP binding cassette subfamily B member 5 [Source:HGNC Symbol;Acc:HGNC:46]
ENSG00000004848	5.82631	0	4.97791	0	1	1	ARX	aristaless related homeobox [Source:HGNC Symbol;Acc:HGNC:18060]
ENSG00000004864	41.0195	-0.850632	0.84652	-1.00486	0.314966	1	SLC25A13	solute carrier family 25 member 13 [Source:HGNC Symbol;Acc:HGNC:10983]
ENSG00000004866	21.0695	-2.10128	1.46574	-1.4336	0.151686	1	ST7	suppression of tumorigenicity 7 [Source:HGNC Symbol;Acc:HGNC:11351]
ENSG00000004897	140.326	-0.75788	0.632718	-1.19782	0.230988	1	CDC27	cell division cycle 27 [Source:HGNC Symbol;Acc:HGNC:1728]
ENSG00000004939	28.4545	-3.62396	1.55476	-2.33088	0.0197599	1	SLC4A1	solute carrier family 4 member 1 (Diego blood group) [Source:HGNC Symbol;Acc:HGNC:11027]
ENSG00000004961	93.262	-0.104501	0.663947	-0.157393	0.874935	1	HCCS	holocytochrome c synthase [Source:HGNC Symbol;Acc:HGNC:4837]
ENSG00000004975	121.7	-0.347369	0.490067	-0.708818	0.478437	1	DVL2	dishevelled segment polarity protein 2 [Source:HGNC Symbol;Acc:HGNC:3086]
ENSG00000005007	278.116	0.0507139	0.438335	0.115697	0.907893	1	UPF1	UPF1 RNA helicase and ATPase [Source:HGNC Symbol;Acc:HGNC:9962]
ENSG00000005020	282.075	-0.191728	0.495382	-0.387029	0.698734	1	SKAP2	src kinase associated phosphoprotein 2 [Source:HGNC Symbol;Acc:HGNC:15687]
ENSG00000005022	1690.02	0.306502	0.349843	0.876114	0.380968	1	SLC25A5	solute carrier family 25 member 5 [Source:HGNC Symbol;Acc:HGNC:10991]
ENSG00000005059	67.2755	-0.70748	0.860754	-0.82193	0.411117	1	MCUB	mitochondrial calcium uniporter dominant negative subunit beta [Source:HGNC Symbol;Acc:HGNC:26076]
ENSG00000005073	0.876475	0	5.10048	0	1	1	HOXA11	homeobox A11 [Source:HGNC Symbol;Acc:HGNC:5101]
ENSG00000005075	422.874	0.194412	0.498019	0.390371	0.696262	1	POLR2J	RNA polymerase II subunit J [Source:HGNC Symbol;Acc:HGNC:9197]
ENSG00000005100	180.901	-0.104779	0.405961	-0.258102	0.796328	1	DHX33	DEAH-box helicase 33 [Source:HGNC Symbol;Acc:HGNC:16718]
ENSG00000005102	0.33998	-0.971399	5.09732	-0.190571	0.848862	1	MEOX1	mesenchyme homeobox 1 [Source:HGNC Symbol;Acc:HGNC:7013]
ENSG00000005108	0.300074	-1.93085	5.00192	-0.386023	0.69948	1	THSD7A	thrombospondin type 1 domain containing 7A [Source:HGNC Symbol;Acc:HGNC:22207]
ENSG00000005156	61.6591	-0.185339	0.572019	-0.324009	0.745931	1	LIG3	DNA ligase 3 [Source:HGNC Symbol;Acc:HGNC:6600]
ENSG00000005175	75.8852	0.0511398	0.604421	0.0846095	0.932572	1	RPAP3	RNA polymerase II associated protein 3 [Source:HGNC Symbol;Acc:HGNC:26151]
ENSG00000005187	37.4093	-0.199067	1.23588	-0.161073	0.872036	1	ACSM3	acyl-CoA synthetase medium chain family member 3 [Source:HGNC Symbol;Acc:HGNC:10522]
ENSG00000005189	89.07	-0.412419	0.744502	-0.553952	0.579612	1	REXO5	RNA exonuclease 5 [Source:HGNC Symbol;Acc:HGNC:24661]
ENSG00000005194	131.287	-0.322558	0.466494	-0.69145	0.489283	1	CIAPIN1	cytokine induced apoptosis inhibitor 1 [Source:HGNC Symbol;Acc:HGNC:28050]
ENSG00000005206	268.85	0.551925	0.471683	1.17012	0.241953	1	SPPL2B	signal peptide peptidase like 2B [Source:HGNC Symbol;Acc:HGNC:30627]
ENSG00000005238	94.1884	-0.310508	0.541611	-0.573304	0.566439	1	ATOSB	atos homolog B [Source:HGNC Symbol;Acc:HGNC:25666]
ENSG00000005243	32.4957	-0.153441	1.1206	-0.136928	0.891088	1	COPZ2	COPI coat complex subunit zeta 2 [Source:HGNC Symbol;Acc:HGNC:19356]
ENSG00000005302	91.0017	0.447734	0.532821	0.840308	0.400736	1	MSL3	MSL complex subunit 3 [Source:HGNC Symbol;Acc:HGNC:7370]
ENSG00000005339	101.6	-0.10397	0.666071	-0.156094	0.875959	1	CREBBP	CREB binding protein [Source:HGNC Symbol;Acc:HGNC:2348]
ENSG00000005379	29.4417	0.20502	1.10177	0.186082	0.85238	1	TSPOAP1	TSPO associated protein 1 [Source:HGNC Symbol;Acc:HGNC:16831]
ENSG00000005381	1267.33	-3.64377	1.96743	-1.85204	0.0640198	1	MPO	myeloperoxidase [Source:HGNC Symbol;Acc:HGNC:7218]
ENSG00000005436	49.1794	-0.550875	0.904261	-0.609199	0.542393	1	GCFC2	GC-rich sequence DNA-binding factor 2 [Source:HGNC Symbol;Acc:HGNC:1317]
ENSG00000005448	198.206	0.310365	0.945954	0.328097	0.742838	1	WDR54	WD repeat domain 54 [Source:HGNC Symbol;Acc:HGNC:25770]
ENSG00000005471	20.0373	2.15235	1.05265	2.04469	0.0408849	1	ABCB4	ATP binding cassette subfamily B member 4 [Source:HGNC Symbol;Acc:HGNC:45]
ENSG00000005483	184.492	-0.0453734	0.704728	-0.0643843	0.948664	1	KMT2E	lysine methyltransferase 2E (inactive) [Source:HGNC Symbol;Acc:HGNC:18541]
ENSG00000005486	313.025	-0.727892	0.526568	-1.38233	0.16687	1	RHBDD2	rhomboid domain containing 2 [Source:HGNC Symbol;Acc:HGNC:23082]
ENSG00000005513	0.871258	-2.51426	4.9657	-0.506326	0.612628	1	SOX8	SRY-box transcription factor 8 [Source:HGNC Symbol;Acc:HGNC:11203]
ENSG00000005700	147.949	0.584395	0.702783	0.831543	0.405667	1	IBTK	inhibitor of Bruton tyrosine kinase [Source:HGNC Symbol;Acc:HGNC:17853]
ENSG00000005801	168.493	1.01533	0.583666	1.73957	0.0819342	1	ZNF195	zinc finger protein 195 [Source:HGNC Symbol;Acc:HGNC:12986]
ENSG00000005810	193.095	-0.0112026	0.515305	-0.0217397	0.982656	1	MYCBP2	MYC binding protein 2 [Source:HGNC Symbol;Acc:HGNC:23386]
ENSG00000005812	59.2647	-1.60428	0.999707	-1.60475	0.108548	1	FBXL3	F-box and leucine rich repeat protein 3 [Source:HGNC Symbol;Acc:HGNC:13599]
ENSG00000005844	1073.66	0.805313	0.716778	1.12352	0.261218	1	ITGAL	integrin subunit alpha L [Source:HGNC Symbol;Acc:HGNC:6148]
ENSG00000005882	5.17014	-1.03638	1.45759	-0.711025	0.477069	1	PDK2	pyruvate dehydrogenase kinase 2 [Source:HGNC Symbol;Acc:HGNC:8810]
ENSG00000005884	2.56752	-0.760445	2.44906	-0.310505	0.756177	1	ITGA3	integrin subunit alpha 3 [Source:HGNC Symbol;Acc:HGNC:6139]
ENSG00000005889	59.0922	-0.310091	0.530668	-0.584341	0.558991	1	ZFX	zinc finger protein X-linked [Source:HGNC Symbol;Acc:HGNC:12869]
ENSG00000005893	348.602	-0.214997	0.64599	-0.332818	0.739271	1	LAMP2	lysosomal associated membrane protein 2 [Source:HGNC Symbol;Acc:HGNC:6501]
ENSG00000005981	0.163481	0	5.10048	0	1	1	ASB4	ankyrin repeat and SOCS box containing 4 [Source:HGNC Symbol;Acc:HGNC:16009]
ENSG00000006007	234.442	-0.448997	0.549487	-0.81712	0.41386	1	GDE1	glycerophosphodiester phosphodiesterase 1 [Source:HGNC Symbol;Acc:HGNC:29644]
ENSG00000006015	685.174	0.124357	0.53029	0.234508	0.814591	1	REX1BD	required for excision 1-B domain containing [Source:HGNC Symbol;Acc:HGNC:26098]
ENSG00000006025	65.739	-0.159684	0.909453	-0.175583	0.860622	1	OSBPL7	oxysterol binding protein like 7 [Source:HGNC Symbol;Acc:HGNC:16387]
ENSG00000006042	2.78237	-2.85747	3.02761	-0.943803	0.34527	1	TMEM98	transmembrane protein 98 [Source:HGNC Symbol;Acc:HGNC:24529]
ENSG00000006047	1.42371	-2.83433	4.17021	-0.679661	0.496719	1	YBX2	Y-box binding protein 2 [Source:HGNC Symbol;Acc:HGNC:17948]
ENSG00000006062	1.26812	-0.120242	3.76919	-0.0319014	0.974551	1	MAP3K14	mitogen-activated protein kinase kinase kinase 14 [Source:HGNC Symbol;Acc:HGNC:6853]
ENSG00000006071	0.299952	-0.0724322	5.08997	-0.0142304	0.988646	1	ABCC8	ATP binding cassette subfamily C member 8 [Source:HGNC Symbol;Acc:HGNC:59]
ENSG00000006118	12.9309	4.94887	2.38386	2.07599	0.0378949	1	TMEM132A	transmembrane protein 132A [Source:HGNC Symbol;Acc:HGNC:31092]
ENSG00000006125	122.662	-0.621325	0.659759	-0.941746	0.346323	1	AP2B1	adaptor related protein complex 2 subunit beta 1 [Source:HGNC Symbol;Acc:HGNC:563]
ENSG00000006194	147.455	0.176428	0.774806	0.227706	0.819875	1	ZNF263	zinc finger protein 263 [Source:HGNC Symbol;Acc:HGNC:13056]
ENSG00000006210	0.39121	2.96172	5.03297	0.588463	0.556221	1	CX3CL1	C-X3-C motif chemokine ligand 1 [Source:HGNC Symbol;Acc:HGNC:10647]
ENSG00000006282	90.342	-0.596833	0.945068	-0.631524	0.527698	1	SPATA20	spermatogenesis associated 20 [Source:HGNC Symbol;Acc:HGNC:26125]
ENSG00000006283	2.14792	-0.556305	2.72458	-0.20418	0.838213	1	CACNA1G	calcium voltage-gated channel subunit alpha1 G [Source:HGNC Symbol;Acc:HGNC:1394]
ENSG00000006327	48.0865	-0.913783	0.760754	-1.20115	0.229692	1	TNFRSF12A	TNF receptor superfamily member 12A [Source:HGNC Symbol;Acc:HGNC:18152]
ENSG00000006377	1.19673	5.24906	3.54891	1.47906	0.139123	1	DLX6	distal-less homeobox 6 [Source:HGNC Symbol;Acc:HGNC:2919]
ENSG00000006432	9.67824	0.438185	1.25396	0.349442	0.726757	1	MAP3K9	mitogen-activated protein kinase kinase kinase 9 [Source:HGNC Symbol;Acc:HGNC:6861]
ENSG00000006451	663.497	-0.65155	0.687545	-0.947647	0.343309	1	RALA	RAS like proto-oncogene A [Source:HGNC Symbol;Acc:HGNC:9839]
ENSG00000006453	5.6912	0.837179	2.81498	0.297401	0.76616	1	BAIAP2L1	BAR/IMD domain containing adaptor protein 2 like 1 [Source:HGNC Symbol;Acc:HGNC:21649]
ENSG00000006459	42.0899	0.205003	1.07234	0.191174	0.848389	1	KDM7A	lysine demethylase 7A [Source:HGNC Symbol;Acc:HGNC:22224]
ENSG00000006530	35.0386	-0.0734268	0.76118	-0.0964645	0.923152	1	AGK	acylglycerol kinase [Source:HGNC Symbol;Acc:HGNC:21869]
ENSG00000006534	295.535	-0.823991	0.726638	-1.13398	0.256804	1	ALDH3B1	aldehyde dehydrogenase 3 family member B1 [Source:HGNC Symbol;Acc:HGNC:410]
ENSG00000006555	0.070204	1.35106	5.09314	0.26527	0.790801	1	TTC22	tetratricopeptide repeat domain 22 [Source:HGNC Symbol;Acc:HGNC:26067]
ENSG00000006576	116.533	-0.257661	0.739504	-0.348424	0.727522	1	PHTF2	putative homeodomain transcription factor 2 [Source:HGNC Symbol;Acc:HGNC:13411]
ENSG00000006606	0.189514	0	5.10048	0	1	1	CCL26	C-C motif chemokine ligand 26 [Source:HGNC Symbol;Acc:HGNC:10625]
ENSG00000006607	57.727	0.231491	0.791399	0.292508	0.769898	1	FARP2	FERM, ARH/RhoGEF and pleckstrin domain protein 2 [Source:HGNC Symbol;Acc:HGNC:16460]
ENSG00000006611	0.354548	0	5.10048	0	1	1	USH1C	USH1 protein network component harmonin [Source:HGNC Symbol;Acc:HGNC:12597]
ENSG00000006625	176.643	-0.298383	0.376848	-0.791787	0.428485	1	GGCT	gamma-glutamylcyclotransferase [Source:HGNC Symbol;Acc:HGNC:21705]
ENSG00000006634	56.9226	-0.90649	0.850365	-1.066	0.286423	1	DBF4	DBF4-CDC7 kinase regulatory subunit [Source:HGNC Symbol;Acc:HGNC:17364]
ENSG00000006638	48.0433	-1.42549	1.11653	-1.27672	0.201702	1	TBXA2R	thromboxane A2 receptor [Source:HGNC Symbol;Acc:HGNC:11608]
ENSG00000006652	76.9458	0.369622	0.738874	0.500251	0.616899	1	IFRD1	interferon related developmental regulator 1 [Source:HGNC Symbol;Acc:HGNC:5456]
ENSG00000006695	75.1373	-0.0654058	0.552749	-0.118328	0.905808	1	COX10	cytochrome c oxidase assembly factor heme A:farnesyltransferase COX10 [Source:HGNC Symbol;Acc:HGNC:2260]
ENSG00000006704	32.329	0.91475	0.862853	1.06015	0.289079	1	GTF2IRD1	GTF2I repeat domain containing 1 [Source:HGNC Symbol;Acc:HGNC:4661]
ENSG00000006712	241.913	0.0861548	0.701894	0.122746	0.902308	1	PAF1	PAF1 homolog, Paf1/RNA polymerase II complex component [Source:HGNC Symbol;Acc:HGNC:25459]
ENSG00000006715	225.25	-0.220215	0.401296	-0.54876	0.58317	1	VPS41	VPS41 subunit of HOPS complex [Source:HGNC Symbol;Acc:HGNC:12713]
ENSG00000006740	6.11356	-0.190071	1.80119	-0.105526	0.915959	1	ARHGAP44	Rho GTPase activating protein 44 [Source:HGNC Symbol;Acc:HGNC:29096]
ENSG00000006744	266.476	0.425056	0.397362	1.0697	0.284756	1	ELAC2	elaC ribonuclease Z 2 [Source:HGNC Symbol;Acc:HGNC:14198]
ENSG00000006747	4.4242	-1.94442	1.95426	-0.994964	0.319754	1	SCIN	scinderin [Source:HGNC Symbol;Acc:HGNC:21695]
ENSG00000006756	73.1874	0.0273959	0.780121	0.0351174	0.971986	1	ARSD	arylsulfatase D [Source:HGNC Symbol;Acc:HGNC:717]
ENSG00000006757	43.8326	0.735907	0.819814	0.897651	0.369371	1	PNPLA4	patatin like phospholipase domain containing 4 [Source:HGNC Symbol;Acc:HGNC:24887]
ENSG00000006788	7.90583	-2.92846	4.94746	-0.591911	0.55391	1	MYH13	myosin heavy chain 13 [Source:HGNC Symbol;Acc:HGNC:7571]
ENSG00000006831	412.039	-0.47373	0.384561	-1.23187	0.217997	1	ADIPOR2	adiponectin receptor 2 [Source:HGNC Symbol;Acc:HGNC:24041]
ENSG00000006837	2.7808	-3.43971	2.28727	-1.50385	0.13262	1	CDKL3	cyclin dependent kinase like 3 [Source:HGNC Symbol;Acc:HGNC:15483]
ENSG00000007047	134.24	0.186357	0.685267	0.271948	0.785662	1	MARK4	microtubule affinity regulating kinase 4 [Source:HGNC Symbol;Acc:HGNC:13538]
ENSG00000007062	12.0438	-5.68798	2.30686	-2.46568	0.0136753	1	PROM1	prominin 1 [Source:HGNC Symbol;Acc:HGNC:9454]
ENSG00000007080	212.82	0.0437856	0.456439	0.0959287	0.923577	1	CCDC124	coiled-coil domain containing 124 [Source:HGNC Symbol;Acc:HGNC:25171]
ENSG00000007129	49.8015	0.369235	1.22754	0.300794	0.763572	1	CEACAM21	CEA cell adhesion molecule 21 [Source:HGNC Symbol;Acc:HGNC:28834]
ENSG00000007168	321.388	-0.275018	0.490016	-0.561244	0.574631	1	PAFAH1B1	platelet activating factor acetylhydrolase 1b regulatory subunit 1 [Source:HGNC Symbol;Acc:HGNC:8574]
ENSG00000007171	2.0684	6.11846	4.32258	1.41547	0.156932	1	NOS2	nitric oxide synthase 2 [Source:HGNC Symbol;Acc:HGNC:7873]
ENSG00000007174	0.492208	0.474122	3.85865	0.122873	0.902208	1	DNAH9	dynein axonemal heavy chain 9 [Source:HGNC Symbol;Acc:HGNC:2953]
ENSG00000007202	497.392	0.686951	0.462077	1.48666	0.137105	1	BLTP2	bridge-like lipid transfer protein family member 2 [Source:HGNC Symbol;Acc:HGNC:28960]
ENSG00000007216	0.779642	4.84421	4.98191	0.97236	0.330872	1	SLC13A2	solute carrier family 13 member 2 [Source:HGNC Symbol;Acc:HGNC:10917]
ENSG00000007237	236.244	1.80472	1.18221	1.52656	0.12687	1	GAS7	growth arrest specific 7 [Source:HGNC Symbol;Acc:HGNC:4169]
ENSG00000007255	357.955	0.796606	0.417547	1.90783	0.0564138	1	TRAPPC6A	trafficking protein particle complex subunit 6A [Source:HGNC Symbol;Acc:HGNC:23069]
ENSG00000007264	120.25	-0.512877	1.11507	-0.459952	0.645551	1	MATK	megakaryocyte-associated tyrosine kinase [Source:HGNC Symbol;Acc:HGNC:6906]
ENSG00000007306	2.91315	0	5.10048	0	1	1	CEACAM7	CEA cell adhesion molecule 7 [Source:HGNC Symbol;Acc:HGNC:1819]
ENSG00000007312	47.1876	1.6962	0.965832	1.75621	0.0790533	1	CD79B	CD79b molecule [Source:HGNC Symbol;Acc:HGNC:1699]
ENSG00000007314	3.52848	3.40426	2.62055	1.29906	0.193922	1	SCN4A	sodium voltage-gated channel alpha subunit 4 [Source:HGNC Symbol;Acc:HGNC:10591]
ENSG00000007341	17.0724	0.16194	0.947353	0.170939	0.864271	1	ST7L	suppression of tumorigenicity 7 like [Source:HGNC Symbol;Acc:HGNC:18441]
ENSG00000007350	0.149798	1.54417	5.08817	0.303482	0.761522	1	TKTL1	transketolase like 1 [Source:HGNC Symbol;Acc:HGNC:11835]
ENSG00000007372	0.188757	1.87315	5.08092	0.368663	0.712379	1	PAX6	paired box 6 [Source:HGNC Symbol;Acc:HGNC:8620]
ENSG00000007376	127.319	0.109885	0.809702	0.13571	0.89205	1	RPUSD1	RNA pseudouridine synthase domain containing 1 [Source:HGNC Symbol;Acc:HGNC:14173]
ENSG00000007384	29.4311	0.251336	1.31216	0.191544	0.848099	1	RHBDF1	rhomboid 5 homolog 1 [Source:HGNC Symbol;Acc:HGNC:20561]
ENSG00000007392	258.258	0.164891	0.432612	0.381151	0.703091	1	LUC7L	LUC7 like [Source:HGNC Symbol;Acc:HGNC:6723]
ENSG00000007402	4.02394	2.09027	1.57383	1.32814	0.184131	1	CACNA2D2	calcium voltage-gated channel auxiliary subunit alpha2delta 2 [Source:HGNC Symbol;Acc:HGNC:1400]
ENSG00000007516	1.13757	-2.83574	4.85364	-0.584251	0.559052	1	BAIAP3	BAI1 associated protein 3 [Source:HGNC Symbol;Acc:HGNC:948]
ENSG00000007520	54.71	0.960241	0.93713	1.02466	0.305523	1	TSR3	TSR3 ribosome maturation factor [Source:HGNC Symbol;Acc:HGNC:14175]
ENSG00000007541	223.055	-0.51253	0.694921	-0.737538	0.460796	1	PIGQ	phosphatidylinositol glycan anchor biosynthesis class Q [Source:HGNC Symbol;Acc:HGNC:14135]
ENSG00000007545	29.7258	-0.471966	1.02353	-0.461116	0.644715	1	CRAMP1	cramped chromatin regulator homolog 1 [Source:HGNC Symbol;Acc:HGNC:14122]
ENSG00000007866	12.2474	0.302204	1.47858	0.204388	0.83805	1	TEAD3	TEA domain transcription factor 3 [Source:HGNC Symbol;Acc:HGNC:11716]
ENSG00000007923	8.04783	-0.321633	1.20056	-0.267902	0.788775	1	DNAJC11	DnaJ heat shock protein family (Hsp40) member C11 [Source:HGNC Symbol;Acc:HGNC:25570]
ENSG00000007933	0.161755	-1.0319	4.99443	-0.20661	0.836314	1	FMO3	flavin containing dimethylaniline monoxygenase 3 [Source:HGNC Symbol;Acc:HGNC:3771]
ENSG00000007944	141.091	0.551869	0.458921	1.20254	0.229156	1	MYLIP	myosin regulatory light chain interacting protein [Source:HGNC Symbol;Acc:HGNC:21155]
ENSG00000007952	5.23872	2.03342	1.42417	1.4278	0.153351	1	NOX1	NADPH oxidase 1 [Source:HGNC Symbol;Acc:HGNC:7889]
ENSG00000007968	118.119	-0.197137	0.756554	-0.260572	0.794423	1	E2F2	E2F transcription factor 2 [Source:HGNC Symbol;Acc:HGNC:3114]
ENSG00000008018	1838.67	0.169483	0.461237	0.367454	0.71328	1	PSMB1	proteasome 20S subunit beta 1 [Source:HGNC Symbol;Acc:HGNC:9537]
ENSG00000008056	1.41279	-0.90072	2.73985	-0.328748	0.742346	1	SYN1	synapsin I [Source:HGNC Symbol;Acc:HGNC:11494]
ENSG00000008083	336.55	0.378959	0.495051	0.765494	0.443978	1	JARID2	jumonji and AT-rich interaction domain containing 2 [Source:HGNC Symbol;Acc:HGNC:6196]
ENSG00000008086	8.24202	1.75364	2.24945	0.779584	0.435636	1	CDKL5	cyclin dependent kinase like 5 [Source:HGNC Symbol;Acc:HGNC:11411]
ENSG00000008128	120.421	0.0693381	0.459274	0.150973	0.879997	1	CDK11A	cyclin dependent kinase 11A [Source:HGNC Symbol;Acc:HGNC:1730]
ENSG00000008130	386.057	0.230755	0.462003	0.499467	0.61745	1	NADK	NAD kinase [Source:HGNC Symbol;Acc:HGNC:29831]
ENSG00000008226	1.14578	3.24306	3.82674	0.847475	0.39673	1	DLEC1	DLEC1 cilia and flagella associated protein [Source:HGNC Symbol;Acc:HGNC:2899]
ENSG00000008256	40.384	0.196883	0.65999	0.298312	0.765465	1	CYTH3	cytohesin 3 [Source:HGNC Symbol;Acc:HGNC:9504]
ENSG00000008277	2.03977	-2.31569	2.99745	-0.772554	0.439786	1	ADAM22	ADAM metallopeptidase domain 22 [Source:HGNC Symbol;Acc:HGNC:201]
ENSG00000008282	139.731	-0.414772	0.927032	-0.44742	0.654572	1	SYPL1	synaptophysin like 1 [Source:HGNC Symbol;Acc:HGNC:11507]
ENSG00000008283	14.2132	-1.51983	1.23636	-1.22928	0.218968	1	CYB561	cytochrome b561 [Source:HGNC Symbol;Acc:HGNC:2571]
ENSG00000008294	143.397	-0.20731	0.512042	-0.404869	0.685574	1	SPAG9	sperm associated antigen 9 [Source:HGNC Symbol;Acc:HGNC:14524]
ENSG00000008300	17.3454	0.274578	0.816834	0.336149	0.736759	1	CELSR3	cadherin EGF LAG seven-pass G-type receptor 3 [Source:HGNC Symbol;Acc:HGNC:3230]
ENSG00000008311	0.216784	-2.92856	4.94746	-0.591933	0.553896	1	AASS	aminoadipate-semialdehyde synthase [Source:HGNC Symbol;Acc:HGNC:17366]
ENSG00000008323	0.315856	0	5.10048	0	1	1	PLEKHG6	pleckstrin homology and RhoGEF domain containing G6 [Source:HGNC Symbol;Acc:HGNC:25562]
ENSG00000008324	249.395	-0.0954701	0.354416	-0.269373	0.787642	1	SS18L2	SS18 like 2 [Source:HGNC Symbol;Acc:HGNC:15593]
ENSG00000008382	205.918	0.662911	0.583297	1.13649	0.255752	1	MPND	MPN domain containing [Source:HGNC Symbol;Acc:HGNC:25934]
ENSG00000008394	169.211	-0.668551	0.934957	-0.71506	0.474572	1	MGST1	microsomal glutathione S-transferase 1 [Source:HGNC Symbol;Acc:HGNC:7061]
ENSG00000008405	20.6734	-0.570451	1.07109	-0.532588	0.594319	1	CRY1	cryptochrome circadian regulator 1 [Source:HGNC Symbol;Acc:HGNC:2384]
ENSG00000008438	13.1092	0	5.10048	0	1	1	PGLYRP1	peptidoglycan recognition protein 1 [Source:HGNC Symbol;Acc:HGNC:8904]
ENSG00000008513	261.453	-0.620667	0.425537	-1.45855	0.144689	1	ST3GAL1	ST3 beta-galactoside alpha-2,3-sialyltransferase 1 [Source:HGNC Symbol;Acc:HGNC:10862]
ENSG00000008516	106.09	-0.0108839	1.27008	-0.00856947	0.993163	1	MMP25	matrix metallopeptidase 25 [Source:HGNC Symbol;Acc:HGNC:14246]
ENSG00000008517	17.6968	1.35117	5.09313	0.265292	0.790785	1	IL32	interleukin 32 [Source:HGNC Symbol;Acc:HGNC:16830]
ENSG00000008710	45.5674	-0.204376	1.38237	-0.147845	0.882465	1	PKD1	polycystin 1, transient receptor potential channel interacting [Source:HGNC Symbol;Acc:HGNC:9008]
ENSG00000008735	3.14204	0.857203	2.44146	0.351103	0.725511	1	MAPK8IP2	mitogen-activated protein kinase 8 interacting protein 2 [Source:HGNC Symbol;Acc:HGNC:6883]
ENSG00000008838	114.46	-0.330746	0.466238	-0.709394	0.47808	1	MED24	mediator complex subunit 24 [Source:HGNC Symbol;Acc:HGNC:22963]
ENSG00000008853	34.4018	1.09111	0.658172	1.65779	0.0973599	1	RHOBTB2	Rho related BTB domain containing 2 [Source:HGNC Symbol;Acc:HGNC:18756]
ENSG00000008869	50.1287	0.492795	0.804331	0.612677	0.54009	1	HEATR5B	HEAT repeat containing 5B [Source:HGNC Symbol;Acc:HGNC:29273]
ENSG00000008952	464.03	-0.192957	0.458093	-0.421218	0.673596	1	SEC62	SEC62 homolog, preprotein translocation factor [Source:HGNC Symbol;Acc:HGNC:11846]
ENSG00000008988	8695.59	0.381734	0.364783	1.04647	0.295345	1	RPS20	ribosomal protein S20 [Source:HGNC Symbol;Acc:HGNC:10405]
ENSG00000009307	1345.27	0.21636	0.365062	0.592668	0.553403	1	CSDE1	cold shock domain containing E1 [Source:HGNC Symbol;Acc:HGNC:29905]
ENSG00000009335	111.877	0.0745077	0.581364	0.12816	0.898022	1	UBE3C	ubiquitin protein ligase E3C [Source:HGNC Symbol;Acc:HGNC:16803]
ENSG00000009413	27.902	-0.529947	1.01545	-0.521885	0.60175	1	REV3L	REV3 like, DNA directed polymerase zeta catalytic subunit [Source:HGNC Symbol;Acc:HGNC:9968]
ENSG00000009694	1.8245	-4.54276	4.22107	-1.07621	0.281833	1	TENM1	teneurin transmembrane protein 1 [Source:HGNC Symbol;Acc:HGNC:8117]
ENSG00000009709	0.0772367	1.87313	5.08092	0.368659	0.712382	1	PAX7	paired box 7 [Source:HGNC Symbol;Acc:HGNC:8621]
ENSG00000009765	1.52695	1.5298	4.06734	0.376119	0.706829	1	IYD	iodotyrosine deiodinase [Source:HGNC Symbol;Acc:HGNC:21071]
ENSG00000009780	48.6783	0.648576	0.895473	0.724284	0.468892	1	FAM76A	family with sequence similarity 76 member A [Source:HGNC Symbol;Acc:HGNC:28530]
ENSG00000009790	10.1381	0.550999	1.2807	0.430231	0.667027	1	TRAF3IP3	TRAF3 interacting protein 3 [Source:HGNC Symbol;Acc:HGNC:30766]
ENSG00000009830	56.5088	0.345886	0.99714	0.346878	0.728683	1	POMT2	protein O-mannosyltransferase 2 [Source:HGNC Symbol;Acc:HGNC:19743]
ENSG00000009844	260.833	0.188915	0.673374	0.28055	0.779055	1	VTA1	vesicle trafficking 1 [Source:HGNC Symbol;Acc:HGNC:20954]
ENSG00000009950	28.6903	2.38524	1.05596	2.25883	0.0238941	1	MLXIPL	MLX interacting protein like [Source:HGNC Symbol;Acc:HGNC:12744]
ENSG00000009954	180.268	0.651326	0.415657	1.56698	0.11712	1	BAZ1B	bromodomain adjacent to zinc finger domain 1B [Source:HGNC Symbol;Acc:HGNC:961]
ENSG00000010017	26.8171	-0.535586	0.962395	-0.556514	0.57786	1	RANBP9	RAN binding protein 9 [Source:HGNC Symbol;Acc:HGNC:13727]
ENSG00000010030	0.682651	0	5.10048	0	1	1	ETV7	ETS variant transcription factor 7 [Source:HGNC Symbol;Acc:HGNC:18160]
ENSG00000010072	32.885	-0.389838	1.02096	-0.381834	0.702585	1	SPRTN	SprT-like N-terminal domain [Source:HGNC Symbol;Acc:HGNC:25356]
ENSG00000010165	110.411	0.24289	0.559809	0.43388	0.664375	1	METTL13	methyltransferase 13, eEF1A N-terminus and K55 [Source:HGNC Symbol;Acc:HGNC:24248]
ENSG00000010219	88.6729	0.869702	0.551264	1.57765	0.114646	1	DYRK4	dual specificity tyrosine phosphorylation regulated kinase 4 [Source:HGNC Symbol;Acc:HGNC:3095]
ENSG00000010244	874.296	-0.0670914	0.360849	-0.185926	0.852502	1	ZNF207	zinc finger protein 207 [Source:HGNC Symbol;Acc:HGNC:12998]
ENSG00000010256	1127.39	0.0449997	0.480895	0.093575	0.925447	1	UQCRC1	ubiquinol-cytochrome c reductase core protein 1 [Source:HGNC Symbol;Acc:HGNC:12585]
ENSG00000010270	119.072	-0.567183	0.550343	-1.0306	0.302729	1	STARD3NL	STARD3 N-terminal like [Source:HGNC Symbol;Acc:HGNC:19169]
ENSG00000010278	100.106	-0.322721	0.908346	-0.355284	0.722377	1	CD9	CD9 molecule [Source:HGNC Symbol;Acc:HGNC:1709]
ENSG00000010282	0.139837	-1.04024	5.09268	-0.204262	0.838149	1	HHATL	hedgehog acyltransferase like [Source:HGNC Symbol;Acc:HGNC:13242]
ENSG00000010292	12.1563	-1.21288	1.92301	-0.63072	0.528223	1	NCAPD2	non-SMC condensin I complex subunit D2 [Source:HGNC Symbol;Acc:HGNC:24305]
ENSG00000010295	225.812	0.336064	0.4869	0.69021	0.490062	1	IFFO1	intermediate filament family orphan 1 [Source:HGNC Symbol;Acc:HGNC:24970]
ENSG00000010310	78.7082	-0.716217	0.856385	-0.836326	0.402972	1	GIPR	gastric inhibitory polypeptide receptor [Source:HGNC Symbol;Acc:HGNC:4271]
ENSG00000010318	80.8914	0.318816	0.607794	0.524546	0.599899	1	PHF7	PHD finger protein 7 [Source:HGNC Symbol;Acc:HGNC:18458]
ENSG00000010322	474.876	0.431526	0.444487	0.970841	0.331627	1	NISCH	nischarin [Source:HGNC Symbol;Acc:HGNC:18006]
ENSG00000010327	226.564	0.600089	1.9732	0.30412	0.761037	1	STAB1	stabilin 1 [Source:HGNC Symbol;Acc:HGNC:18628]
ENSG00000010361	9.03668	1.08729	1.2321	0.88247	0.377522	1	FUZ	fuzzy planar cell polarity protein [Source:HGNC Symbol;Acc:HGNC:26219]
ENSG00000010404	29.1212	-0.867391	1.08492	-0.799497	0.424002	1	IDS	iduronate 2-sulfatase [Source:HGNC Symbol;Acc:HGNC:5389]
ENSG00000010438	3.11732	-3.51265	4.92914	-0.71263	0.476075	1	PRSS3	serine protease 3 [Source:HGNC Symbol;Acc:HGNC:9486]
ENSG00000010539	81.8635	-0.486558	0.676161	-0.71959	0.471778	1	ZNF200	zinc finger protein 200 [Source:HGNC Symbol;Acc:HGNC:12993]
ENSG00000010610	321.639	-0.805877	0.49733	-1.62041	0.105145	1	CD4	CD4 molecule [Source:HGNC Symbol;Acc:HGNC:1678]
ENSG00000010626	47.9333	-0.161583	0.70502	-0.229189	0.818722	1	LRRC23	leucine rich repeat containing 23 [Source:HGNC Symbol;Acc:HGNC:19138]
ENSG00000010671	167.113	-0.995165	0.679025	-1.46558	0.142763	1	BTK	Bruton tyrosine kinase [Source:HGNC Symbol;Acc:HGNC:1133]
ENSG00000010704	5.29705	-1.06387	1.6374	-0.649735	0.515863	1	HFE	homeostatic iron regulator [Source:HGNC Symbol;Acc:HGNC:4886]
ENSG00000010803	122.962	0.598982	0.6906	0.867336	0.385758	1	SCMH1	Scm polycomb group protein homolog 1 [Source:HGNC Symbol;Acc:HGNC:19003]
ENSG00000010810	65.6724	-0.954583	0.881241	-1.08323	0.278708	1	FYN	FYN proto-oncogene, Src family tyrosine kinase [Source:HGNC Symbol;Acc:HGNC:4037]
ENSG00000010932	25.7549	-1.10816	0.991534	-1.11763	0.263726	1	FMO1	flavin containing dimethylaniline monoxygenase 1 [Source:HGNC Symbol;Acc:HGNC:3769]
ENSG00000011007	69.499	-0.208863	0.549217	-0.380293	0.703728	1	ELOA	elongin A [Source:HGNC Symbol;Acc:HGNC:11620]
ENSG00000011009	466.892	0.0415649	0.415479	0.100041	0.920312	1	LYPLA2	lysophospholipase 2 [Source:HGNC Symbol;Acc:HGNC:6738]
ENSG00000011021	119.257	0.310418	0.601223	0.516311	0.605637	1	CLCN6	chloride voltage-gated channel 6 [Source:HGNC Symbol;Acc:HGNC:2024]
ENSG00000011028	426.594	1.6973	0.92831	1.82838	0.0674925	1	MRC2	mannose receptor C-type 2 [Source:HGNC Symbol;Acc:HGNC:16875]
ENSG00000011083	0.157941	2.22664	5.07461	0.43878	0.660821	1	SLC6A7	solute carrier family 6 member 7 [Source:HGNC Symbol;Acc:HGNC:11054]
ENSG00000011114	110.174	-0.0824233	0.460661	-0.178924	0.857998	1	BTBD7	BTB domain containing 7 [Source:HGNC Symbol;Acc:HGNC:18269]
ENSG00000011132	69.6599	-0.274996	0.790825	-0.347733	0.728041	1	APBA3	amyloid beta precursor protein binding family A member 3 [Source:HGNC Symbol;Acc:HGNC:580]
ENSG00000011143	58.1008	-0.550351	0.977617	-0.562951	0.573468	1	MKS1	MKS transition zone complex subunit 1 [Source:HGNC Symbol;Acc:HGNC:7121]
ENSG00000011198	73.0231	-1.33676	0.863131	-1.54873	0.121447	1	ABHD5	abhydrolase domain containing 5, lysophosphatidic acid acyltransferase [Source:HGNC Symbol;Acc:HGNC:21396]
ENSG00000011201	0.825887	-0.97142	5.09732	-0.190575	0.848859	1	ANOS1	anosmin 1 [Source:HGNC Symbol;Acc:HGNC:6211]
ENSG00000011243	2.49001	1.26303	2.87864	0.438758	0.660837	1	AKAP8L	A-kinase anchoring protein 8 like [Source:HGNC Symbol;Acc:HGNC:29857]
ENSG00000011258	67.8248	0.721007	1.17908	0.611498	0.54087	1	MBTD1	mbt domain containing 1 [Source:HGNC Symbol;Acc:HGNC:19866]
ENSG00000011260	271.456	0.0332183	0.410813	0.08086	0.935553	1	UTP18	UTP18 small subunit processome component [Source:HGNC Symbol;Acc:HGNC:24274]
ENSG00000011275	149.08	-0.126985	0.383527	-0.331099	0.74057	1	RNF216	ring finger protein 216 [Source:HGNC Symbol;Acc:HGNC:21698]
ENSG00000011295	252.498	-0.413261	0.537456	-0.768921	0.44194	1	TTC19	tetratricopeptide repeat domain 19 [Source:HGNC Symbol;Acc:HGNC:26006]
ENSG00000011304	1135.11	-0.142903	0.478464	-0.298671	0.765191	1	PTBP1	polypyrimidine tract binding protein 1 [Source:HGNC Symbol;Acc:HGNC:9583]
ENSG00000011332	2.46077	6.09479	3.22514	1.88977	0.0587882	1	DPF1	double PHD fingers 1 [Source:HGNC Symbol;Acc:HGNC:20225]
ENSG00000011347	0.301789	-1.04021	5.09268	-0.204256	0.838153	1	SYT7	synaptotagmin 7 [Source:HGNC Symbol;Acc:HGNC:11514]
ENSG00000011376	41.3408	-0.484766	0.640216	-0.757192	0.448935	1	LARS2	leucyl-tRNA synthetase 2, mitochondrial [Source:HGNC Symbol;Acc:HGNC:17095]
ENSG00000011405	82.219	-0.191186	0.774248	-0.246931	0.804961	1	PIK3C2A	phosphatidylinositol-4-phosphate 3-kinase catalytic subunit type 2 alpha [Source:HGNC Symbol;Acc:HGNC:8971]
ENSG00000011422	286.747	0.509323	0.735334	0.692642	0.488534	1	PLAUR	plasminogen activator, urokinase receptor [Source:HGNC Symbol;Acc:HGNC:9053]
ENSG00000011426	87.1571	0.0276951	0.712146	0.0388896	0.968978	1	ANLN	anillin, actin binding protein [Source:HGNC Symbol;Acc:HGNC:14082]
ENSG00000011451	85.5091	0.20008	0.569625	0.35125	0.725401	1	WIZ	WIZ zinc finger [Source:HGNC Symbol;Acc:HGNC:30917]
ENSG00000011454	96.7115	0.571304	0.608697	0.938569	0.347952	1	RABGAP1	RAB GTPase activating protein 1 [Source:HGNC Symbol;Acc:HGNC:17155]
ENSG00000011465	1.14363	2.2062	3.26015	0.676718	0.498585	1	DCN	decorin [Source:HGNC Symbol;Acc:HGNC:2705]
ENSG00000011478	44.2892	-0.101356	0.884146	-0.114637	0.908733	1	QPCTL	glutaminyl-peptide cyclotransferase like [Source:HGNC Symbol;Acc:HGNC:25952]
ENSG00000011485	4.24426	-0.588042	2.0187	-0.291297	0.770824	1	PPP5C	protein phosphatase 5 catalytic subunit [Source:HGNC Symbol;Acc:HGNC:9322]
ENSG00000011523	108.298	0.349797	0.880585	0.397232	0.691196	1	CEP68	centrosomal protein 68 [Source:HGNC Symbol;Acc:HGNC:29076]
ENSG00000011566	21.3134	-1.78761	1.486	-1.20297	0.228989	1	MAP4K3	mitogen-activated protein kinase kinase kinase kinase 3 [Source:HGNC Symbol;Acc:HGNC:6865]
ENSG00000011600	1770.35	0.501396	0.901108	0.556421	0.577923	1	TYROBP	transmembrane immune signaling adaptor TYROBP [Source:HGNC Symbol;Acc:HGNC:12449]
ENSG00000011638	67.079	-1.25312	0.718252	-1.74468	0.081041	1	LDAF1	lipid droplet assembly factor 1 [Source:HGNC Symbol;Acc:HGNC:30136]
ENSG00000012048	188.726	0.39869	0.572159	0.696817	0.485917	1	BRCA1	BRCA1 DNA repair associated [Source:HGNC Symbol;Acc:HGNC:1100]
ENSG00000012061	223.916	0.745933	0.530178	1.40695	0.159443	1	ERCC1	ERCC excision repair 1, endonuclease non-catalytic subunit [Source:HGNC Symbol;Acc:HGNC:3433]
ENSG00000012124	2.95461	2.67215	4.2806	0.624247	0.532465	1	CD22	CD22 molecule [Source:HGNC Symbol;Acc:HGNC:1643]
ENSG00000012171	19.3163	0.983637	1.01261	0.971384	0.331357	1	SEMA3B	semaphorin 3B [Source:HGNC Symbol;Acc:HGNC:10724]
ENSG00000012174	27.8968	0.216549	0.721735	0.30004	0.764147	1	MBTPS2	membrane bound transcription factor peptidase, site 2 [Source:HGNC Symbol;Acc:HGNC:15455]
ENSG00000012211	16.8754	-0.0782858	0.973853	-0.0803877	0.935929	1	PRICKLE3	prickle planar cell polarity protein 3 [Source:HGNC Symbol;Acc:HGNC:6645]
ENSG00000012223	58.0045	-2.14711	1.66265	-1.29138	0.196572	1	LTF	lactotransferrin [Source:HGNC Symbol;Acc:HGNC:6720]
ENSG00000012232	84.937	0.478152	0.647646	0.738292	0.460337	1	EXTL3	exostosin like glycosyltransferase 3 [Source:HGNC Symbol;Acc:HGNC:3518]
ENSG00000012660	391.329	-0.899979	1.00917	-0.891799	0.3725	1	ELOVL5	ELOVL fatty acid elongase 5 [Source:HGNC Symbol;Acc:HGNC:21308]
ENSG00000012779	321.526	-0.807296	0.858235	-0.940648	0.346885	1	ALOX5	arachidonate 5-lipoxygenase [Source:HGNC Symbol;Acc:HGNC:435]
ENSG00000012817	30.5663	-1.76996	3.21796	-0.550027	0.582301	1	KDM5D	lysine demethylase 5D [Source:HGNC Symbol;Acc:HGNC:11115]
ENSG00000012822	65.556	-0.449854	0.500406	-0.898978	0.368664	1	CALCOCO1	calcium binding and coiled-coil domain 1 [Source:HGNC Symbol;Acc:HGNC:29306]
ENSG00000012963	142.223	0.377629	0.468339	0.806317	0.42006	1	UBR7	ubiquitin protein ligase E3 component n-recognin 7 [Source:HGNC Symbol;Acc:HGNC:20344]
ENSG00000012983	61.6007	-0.962652	1.05172	-0.915309	0.360029	1	MAP4K5	mitogen-activated protein kinase kinase kinase kinase 5 [Source:HGNC Symbol;Acc:HGNC:6867]
ENSG00000013016	8.96036	0.065502	1.12098	0.0584327	0.953404	1	EHD3	EH domain containing 3 [Source:HGNC Symbol;Acc:HGNC:3244]
ENSG00000013275	335.772	0.440344	0.498613	0.883137	0.377163	1	PSMC4	proteasome 26S subunit, ATPase 4 [Source:HGNC Symbol;Acc:HGNC:9551]
ENSG00000013288	238.881	-0.192645	0.708376	-0.271953	0.785658	1	MAN2B2	mannosidase alpha class 2B member 2 [Source:HGNC Symbol;Acc:HGNC:29623]
ENSG00000013293	6.18618	4.2116	2.46685	1.70728	0.0877703	1	SLC7A14	solute carrier family 7 member 14 [Source:HGNC Symbol;Acc:HGNC:29326]
ENSG00000013297	6.78114	-6.28968	2.68829	-2.33966	0.0193014	1	CLDN11	claudin 11 [Source:HGNC Symbol;Acc:HGNC:8514]
ENSG00000013306	385.124	-0.0723945	0.483785	-0.149642	0.881047	1	SLC25A39	solute carrier family 25 member 39 [Source:HGNC Symbol;Acc:HGNC:24279]
ENSG00000013364	415.365	0.628396	0.742521	0.846301	0.397385	1	MVP	major vault protein [Source:HGNC Symbol;Acc:HGNC:7531]
ENSG00000013374	149.561	-0.31599	0.578454	-0.546265	0.584884	1	NUB1	negative regulator of ubiquitin like proteins 1 [Source:HGNC Symbol;Acc:HGNC:17623]
ENSG00000013375	62.1876	-1.1101	0.918904	-1.20807	0.22702	1	PGM3	phosphoglucomutase 3 [Source:HGNC Symbol;Acc:HGNC:8907]
ENSG00000013392	16.37	-1.75003	1.16378	-1.50374	0.132648	1	RWDD2A	RWD domain containing 2A [Source:HGNC Symbol;Acc:HGNC:21385]
ENSG00000013441	125.823	-0.990407	0.729127	-1.35835	0.174354	1	CLK1	CDC like kinase 1 [Source:HGNC Symbol;Acc:HGNC:2068]
ENSG00000013503	12.9935	-1.75651	1.05204	-1.66962	0.094994	1	POLR3B	RNA polymerase III subunit B [Source:HGNC Symbol;Acc:HGNC:30348]
ENSG00000013523	69.9839	0.0200317	0.755459	0.0265159	0.978846	1	ANGEL1	angel homolog 1 [Source:HGNC Symbol;Acc:HGNC:19961]
ENSG00000013561	86.1409	0.102571	0.867792	0.118198	0.905911	1	RNF14	ring finger protein 14 [Source:HGNC Symbol;Acc:HGNC:10058]
ENSG00000013563	1.37308	-0.0763554	3.56298	-0.0214302	0.982902	1	DNASE1L1	deoxyribonuclease 1 like 1 [Source:HGNC Symbol;Acc:HGNC:2957]
ENSG00000013573	160.426	0.0703301	0.502316	0.140011	0.888651	1	DDX11	DEAD/H-box helicase 11 [Source:HGNC Symbol;Acc:HGNC:2736]
ENSG00000013583	99.0181	0.370705	0.426427	0.869327	0.384669	1	HEBP1	heme binding protein 1 [Source:HGNC Symbol;Acc:HGNC:17176]
ENSG00000013588	10.7382	-0.340582	2.60818	-0.130582	0.896106	1	GPRC5A	G protein-coupled receptor class C group 5 member A [Source:HGNC Symbol;Acc:HGNC:9836]
ENSG00000013619	0.445556	2.70081	5.04667	0.535167	0.592535	1	MAMLD1	mastermind like domain containing 1 [Source:HGNC Symbol;Acc:HGNC:2568]
ENSG00000013725	3.54184	-0.240059	2.49437	-0.0962405	0.92333	1	CD6	CD6 molecule [Source:HGNC Symbol;Acc:HGNC:1691]
ENSG00000013810	457.373	0.673501	0.811325	0.830125	0.406468	1	TACC3	transforming acidic coiled-coil containing protein 3 [Source:HGNC Symbol;Acc:HGNC:11524]
ENSG00000014123	69.0076	0.415246	0.676969	0.61339	0.539618	1	UFL1	UFM1 specific ligase 1 [Source:HGNC Symbol;Acc:HGNC:23039]
ENSG00000014138	207.481	0.201516	0.392386	0.513565	0.607556	1	POLA2	DNA polymerase alpha 2, accessory subunit [Source:HGNC Symbol;Acc:HGNC:30073]
ENSG00000014164	109.343	-0.31386	0.439276	-0.714494	0.474922	1	ZC3H3	zinc finger CCCH-type containing 3 [Source:HGNC Symbol;Acc:HGNC:28972]
ENSG00000014216	470.663	-0.424178	0.495408	-0.856219	0.391877	1	CAPN1	calpain 1 [Source:HGNC Symbol;Acc:HGNC:1476]
ENSG00000014257	97.9232	1.66661	0.950636	1.75315	0.0795756	1	ACP3	acid phosphatase 3 [Source:HGNC Symbol;Acc:HGNC:125]
ENSG00000014641	419.875	-0.220099	0.537711	-0.409325	0.682301	1	MDH1	malate dehydrogenase 1 [Source:HGNC Symbol;Acc:HGNC:6970]
ENSG00000014824	165.738	-0.447816	0.646118	-0.693087	0.488255	1	SLC30A9	solute carrier family 30 member 9 [Source:HGNC Symbol;Acc:HGNC:1329]
ENSG00000014914	31.0357	-0.214949	1.53333	-0.140184	0.888514	1	MTMR11	myotubularin related protein 11 [Source:HGNC Symbol;Acc:HGNC:24307]
ENSG00000014919	149.271	0.372442	0.627164	0.59385	0.552612	1	COX15	cytochrome c oxidase assembly homolog COX15 [Source:HGNC Symbol;Acc:HGNC:2263]
ENSG00000015133	328.681	0.543789	0.678907	0.800976	0.423145	1	CCDC88C	coiled-coil domain containing 88C [Source:HGNC Symbol;Acc:HGNC:19967]
ENSG00000015153	99.4769	0.232944	0.594379	0.391911	0.695124	1	YAF2	YY1 associated factor 2 [Source:HGNC Symbol;Acc:HGNC:17363]
ENSG00000015171	51.7901	-0.772391	0.645047	-1.19742	0.231143	1	ZMYND11	zinc finger MYND-type containing 11 [Source:HGNC Symbol;Acc:HGNC:16966]
ENSG00000015285	249.589	0.228318	0.668926	0.341321	0.732862	1	WAS	WASP actin nucleation promoting factor [Source:HGNC Symbol;Acc:HGNC:12731]
ENSG00000015413	0.0713146	1.35106	5.09314	0.26527	0.790801	1	DPEP1	dipeptidase 1 [Source:HGNC Symbol;Acc:HGNC:3002]
ENSG00000015475	385.18	1.11361	0.460463	2.41847	0.0155859	1	BID	BH3 interacting domain death agonist [Source:HGNC Symbol;Acc:HGNC:1050]
ENSG00000015479	34.4081	-0.850952	0.889923	-0.956209	0.338967	1	MATR3	matrin 3 [Source:HGNC Symbol;Acc:HGNC:6912]
ENSG00000015520	11.2413	-6.45318	2.61359	-2.46909	0.0135458	1	NPC1L1	NPC1 like intracellular cholesterol transporter 1 [Source:HGNC Symbol;Acc:HGNC:7898]
ENSG00000015532	122.095	0.0374307	0.567869	0.0659143	0.947446	1	XYLT2	xylosyltransferase 2 [Source:HGNC Symbol;Acc:HGNC:15517]
ENSG00000015568	24.7722	-1.17559	0.867618	-1.35496	0.175431	1	RGPD5	RANBP2 like and GRIP domain containing 5 [Source:HGNC Symbol;Acc:HGNC:32418]
ENSG00000015676	179.148	0.337838	0.43456	0.777426	0.436907	1	NUDCD3	NudC domain containing 3 [Source:HGNC Symbol;Acc:HGNC:22208]
ENSG00000016391	36.0182	-1.13878	1.2456	-0.914239	0.360591	1	CHDH	choline dehydrogenase [Source:HGNC Symbol;Acc:HGNC:24288]
ENSG00000016402	1.6074	0	4.40496	0	1	1	IL20RA	interleukin 20 receptor subunit alpha [Source:HGNC Symbol;Acc:HGNC:6003]
ENSG00000016864	157.069	-1.14934	0.624675	-1.83991	0.0657821	1	GLT8D1	glycosyltransferase 8 domain containing 1 [Source:HGNC Symbol;Acc:HGNC:24870]
ENSG00000017260	66.4927	-1.29877	0.72709	-1.78625	0.0740581	1	ATP2C1	ATPase secretory pathway Ca2+ transporting 1 [Source:HGNC Symbol;Acc:HGNC:13211]
ENSG00000017427	1.60532	-4.24895	4.91441	-0.86459	0.387264	1	IGF1	insulin like growth factor 1 [Source:HGNC Symbol;Acc:HGNC:5464]
ENSG00000017483	75.6062	-1.35521	0.975473	-1.38929	0.164746	1	SLC38A5	solute carrier family 38 member 5 [Source:HGNC Symbol;Acc:HGNC:18070]
ENSG00000017797	316.064	0.218327	0.441784	0.494195	0.621169	1	RALBP1	ralA binding protein 1 [Source:HGNC Symbol;Acc:HGNC:9841]
ENSG00000018189	109.213	0.800572	0.643254	1.24457	0.213292	1	RUFY3	RUN and FYVE domain containing 3 [Source:HGNC Symbol;Acc:HGNC:30285]
ENSG00000018236	0.0827859	-1.04024	5.09268	-0.204262	0.838149	1	CNTN1	contactin 1 [Source:HGNC Symbol;Acc:HGNC:2171]
ENSG00000018408	61.3424	-0.994066	1.08023	-0.920238	0.357448	1	WWTR1	WW domain containing transcription regulator 1 [Source:HGNC Symbol;Acc:HGNC:24042]
ENSG00000018510	94.6586	-0.761266	0.564246	-1.34917	0.177281	1	AGPS	alkylglycerone phosphate synthase [Source:HGNC Symbol;Acc:HGNC:327]
ENSG00000018607	113.894	0	5.10048	0	1	1	ZNF285CP	zinc finger protein 285C, pseudogene [Source:HGNC Symbol;Acc:HGNC:33228]
ENSG00000018610	58.7693	0.415	0.817313	0.507761	0.611621	1	STEEP1	STING1 ER exit protein 1 [Source:HGNC Symbol;Acc:HGNC:26239]
ENSG00000018699	53.9963	-0.756655	0.699789	-1.08126	0.279581	1	TTC27	tetratricopeptide repeat domain 27 [Source:HGNC Symbol;Acc:HGNC:25986]
ENSG00000018869	7.27297	2.38825	1.34291	1.77842	0.0753356	1	ZNF582	zinc finger protein 582 [Source:HGNC Symbol;Acc:HGNC:26421]
ENSG00000019102	9.664	-0.0977434	1.55022	-0.0630514	0.949726	1	VSIG2	V-set and immunoglobulin domain containing 2 [Source:HGNC Symbol;Acc:HGNC:17149]
ENSG00000019144	38.0338	0.474478	0.850683	0.557761	0.577008	1	PHLDB1	pleckstrin homology like domain family B member 1 [Source:HGNC Symbol;Acc:HGNC:23697]
ENSG00000019186	40.0642	0.167039	1.06276	0.157175	0.875107	1	CYP24A1	cytochrome P450 family 24 subfamily A member 1 [Source:HGNC Symbol;Acc:HGNC:2602]
ENSG00000019485	5.56702	-5.69208	2.74908	-2.07054	0.0384022	1	PRDM11	PR/SET domain 11 [Source:HGNC Symbol;Acc:HGNC:13996]
ENSG00000019505	0.070204	1.35106	5.09314	0.26527	0.790801	1	SYT13	synaptotagmin 13 [Source:HGNC Symbol;Acc:HGNC:14962]
ENSG00000019582	5815.01	1.12744	0.854134	1.31998	0.186843	1	CD74	CD74 molecule [Source:HGNC Symbol;Acc:HGNC:1697]
ENSG00000019991	3.85438	-5.44053	3.46898	-1.56834	0.116803	1	HGF	hepatocyte growth factor [Source:HGNC Symbol;Acc:HGNC:4893]
ENSG00000019995	0.117958	0	5.10048	0	1	1	ZRANB1	zinc finger RANBP2-type containing 1 [Source:HGNC Symbol;Acc:HGNC:18224]
ENSG00000020129	40.0761	-0.566987	0.850163	-0.666916	0.504826	1	NCDN	neurochondrin [Source:HGNC Symbol;Acc:HGNC:17597]
ENSG00000020181	1.32275	1.90054	3.63428	0.522947	0.601011	1	ADGRA2	adhesion G protein-coupled receptor A2 [Source:HGNC Symbol;Acc:HGNC:17849]
ENSG00000020256	29.2006	0.473286	0.574957	0.823168	0.410412	1	ZFP64	ZFP64 zinc finger protein [Source:HGNC Symbol;Acc:HGNC:15940]
ENSG00000020426	41.6887	-0.566761	1.22148	-0.463996	0.64265	1	MNAT1	MNAT1 component of CDK activating kinase [Source:HGNC Symbol;Acc:HGNC:7181]
ENSG00000020577	4.07251	-2.18577	1.63634	-1.33577	0.181625	1	SAMD4A	sterile alpha motif domain containing 4A [Source:HGNC Symbol;Acc:HGNC:23023]
ENSG00000020633	341.817	0.855522	0.906731	0.943524	0.345413	1	RUNX3	RUNX family transcription factor 3 [Source:HGNC Symbol;Acc:HGNC:10473]
ENSG00000020922	126.04	-0.0860993	0.617915	-0.139338	0.889183	1	MRE11	MRE11 homolog, double strand break repair nuclease [Source:HGNC Symbol;Acc:HGNC:7230]
ENSG00000021300	3.57828	-3.02072	2.28789	-1.32031	0.186732	1	PLEKHB1	pleckstrin homology domain containing B1 [Source:HGNC Symbol;Acc:HGNC:19079]
ENSG00000021355	826.142	-0.3747	0.747726	-0.50112	0.616287	1	SERPINB1	serpin family B member 1 [Source:HGNC Symbol;Acc:HGNC:3311]
ENSG00000021488	1.28349	0	5.10048	0	1	1	SLC7A9	solute carrier family 7 member 9 [Source:HGNC Symbol;Acc:HGNC:11067]
ENSG00000021574	80.416	-0.300683	0.682945	-0.440273	0.659739	1	SPAST	spastin [Source:HGNC Symbol;Acc:HGNC:11233]
ENSG00000021645	7.64389	-3.85847	3.00997	-1.2819	0.199879	1	NRXN3	neurexin 3 [Source:HGNC Symbol;Acc:HGNC:8010]
ENSG00000021762	380.499	1.2448	0.579042	2.14975	0.0315748	1	OSBPL5	oxysterol binding protein like 5 [Source:HGNC Symbol;Acc:HGNC:16392]
ENSG00000021776	102.857	-1.06597	0.601825	-1.77123	0.0765228	1	AQR	aquarius intron-binding spliceosomal factor [Source:HGNC Symbol;Acc:HGNC:29513]
ENSG00000021826	2.5126	4.37143	2.96349	1.4751	0.140187	1	CPS1	carbamoyl-phosphate synthase 1 [Source:HGNC Symbol;Acc:HGNC:2323]
ENSG00000022267	495.921	2.13193	1.9981	1.06698	0.285981	1	FHL1	four and a half LIM domains 1 [Source:HGNC Symbol;Acc:HGNC:3702]
ENSG00000022277	561.481	0.195634	0.427698	0.457412	0.647375	1	RTF2	replication termination factor 2 [Source:HGNC Symbol;Acc:HGNC:15890]
ENSG00000022355	0.211774	-1.93087	5.00192	-0.386025	0.699478	1	GABRA1	gamma-aminobutyric acid type A receptor subunit alpha1 [Source:HGNC Symbol;Acc:HGNC:4075]
ENSG00000022556	112.711	0.137067	1.46185	0.0937628	0.925298	1	NLRP2	NLR family pyrin domain containing 2 [Source:HGNC Symbol;Acc:HGNC:22948]
ENSG00000022567	75.9988	-0.273298	0.724719	-0.37711	0.706092	1	SLC45A4	solute carrier family 45 member 4 [Source:HGNC Symbol;Acc:HGNC:29196]
ENSG00000022840	389.867	-0.191231	0.504889	-0.378758	0.704867	1	RNF10	ring finger protein 10 [Source:HGNC Symbol;Acc:HGNC:10055]
ENSG00000022976	2.03262	-2.38333	2.62207	-0.908948	0.363378	1	ZNF839	zinc finger protein 839 [Source:HGNC Symbol;Acc:HGNC:20345]
ENSG00000023041	122.52	-0.745221	0.506564	-1.47113	0.141256	1	ZDHHC6	zinc finger DHHC-type palmitoyltransferase 6 [Source:HGNC Symbol;Acc:HGNC:19160]
ENSG00000023171	11.8468	0.0789999	1.90639	0.0414395	0.966946	1	GRAMD1B	GRAM domain containing 1B [Source:HGNC Symbol;Acc:HGNC:29214]
ENSG00000023191	1240.19	0.309366	0.403327	0.767035	0.443061	1	RNH1	ribonuclease/angiogenin inhibitor 1 [Source:HGNC Symbol;Acc:HGNC:10074]
ENSG00000023228	247.327	-0.251022	0.570334	-0.440132	0.659842	1	NDUFS1	NADH:ubiquinone oxidoreductase core subunit S1 [Source:HGNC Symbol;Acc:HGNC:7707]
ENSG00000023287	65.2036	0.429141	0.848156	0.50597	0.612878	1	RB1CC1	RB1 inducible coiled-coil 1 [Source:HGNC Symbol;Acc:HGNC:15574]
ENSG00000023318	222.448	-0.304616	0.400032	-0.761479	0.446371	1	ERP44	endoplasmic reticulum protein 44 [Source:HGNC Symbol;Acc:HGNC:18311]
ENSG00000023330	337.826	-0.537089	0.616765	-0.870816	0.383855	1	ALAS1	5'-aminolevulinate synthase 1 [Source:HGNC Symbol;Acc:HGNC:396]
ENSG00000023445	5.33708	-4.38763	3.34885	-1.31019	0.190132	1	BIRC3	baculoviral IAP repeat containing 3 [Source:HGNC Symbol;Acc:HGNC:591]
ENSG00000023516	82.5961	0.0189716	0.846414	0.0224141	0.982118	1	AKAP11	A-kinase anchoring protein 11 [Source:HGNC Symbol;Acc:HGNC:369]
ENSG00000023572	61.8643	-0.812963	0.565197	-1.43837	0.150329	1	GLRX2	glutaredoxin 2 [Source:HGNC Symbol;Acc:HGNC:16065]
ENSG00000023608	34.0549	0.224671	0.849641	0.26443	0.791448	1	SNAPC1	small nuclear RNA activating complex polypeptide 1 [Source:HGNC Symbol;Acc:HGNC:11134]
ENSG00000023697	80.3933	-0.27746	0.587598	-0.472193	0.636789	1	DERA	deoxyribose-phosphate aldolase [Source:HGNC Symbol;Acc:HGNC:24269]
ENSG00000023734	205.972	-0.165481	0.817221	-0.202493	0.839532	1	STRAP	serine/threonine kinase receptor associated protein [Source:HGNC Symbol;Acc:HGNC:30796]
ENSG00000023839	2.28801	0.186382	2.5201	0.0739582	0.941044	1	ABCC2	ATP binding cassette subfamily C member 2 [Source:HGNC Symbol;Acc:HGNC:53]
ENSG00000023892	378.569	0.401445	0.348362	1.15238	0.249165	1	DEF6	DEF6 guanine nucleotide exchange factor [Source:HGNC Symbol;Acc:HGNC:2760]
ENSG00000023902	597.239	1.27734	1.26499	1.00976	0.312611	1	PLEKHO1	pleckstrin homology domain containing O1 [Source:HGNC Symbol;Acc:HGNC:24310]
ENSG00000024048	132.524	-0.574925	0.399296	-1.43985	0.14991	1	UBR2	ubiquitin protein ligase E3 component n-recognin 2 [Source:HGNC Symbol;Acc:HGNC:21289]
ENSG00000024422	34.6344	-2.98395	1.21044	-2.46517	0.0136946	1	EHD2	EH domain containing 2 [Source:HGNC Symbol;Acc:HGNC:3243]
ENSG00000024526	48.3548	0.532515	0.762765	0.698137	0.485091	1	DEPDC1	DEP domain containing 1 [Source:HGNC Symbol;Acc:HGNC:22949]
ENSG00000024862	128.793	-0.07281	0.528154	-0.137857	0.890353	1	CCDC28A	coiled-coil domain containing 28A [Source:HGNC Symbol;Acc:HGNC:21098]
ENSG00000025039	61.0365	1.60836	1.34556	1.19531	0.231967	1	RRAGD	Ras related GTP binding D [Source:HGNC Symbol;Acc:HGNC:19903]
ENSG00000025156	71.8381	0.0518703	0.515547	0.100612	0.919858	1	HSF2	heat shock transcription factor 2 [Source:HGNC Symbol;Acc:HGNC:5225]
ENSG00000025293	302.369	0.320946	0.366026	0.876838	0.380574	1	PHF20	PHD finger protein 20 [Source:HGNC Symbol;Acc:HGNC:16098]
ENSG00000025423	5.46832	2.72131	1.62506	1.67459	0.0940142	1	HSD17B6	hydroxysteroid 17-beta dehydrogenase 6 [Source:HGNC Symbol;Acc:HGNC:23316]
ENSG00000025434	83.3095	0.646447	0.813464	0.794684	0.426797	1	NR1H3	nuclear receptor subfamily 1 group H member 3 [Source:HGNC Symbol;Acc:HGNC:7966]
ENSG00000025708	542.396	0.369717	0.956565	0.386505	0.699123	1	TYMP	thymidine phosphorylase [Source:HGNC Symbol;Acc:HGNC:3148]
ENSG00000025770	310.735	0.459672	0.434842	1.0571	0.290466	1	NCAPH2	non-SMC condensin II complex subunit H2 [Source:HGNC Symbol;Acc:HGNC:25071]
ENSG00000025772	223.404	0.287057	0.562338	0.510469	0.609723	1	TOMM34	translocase of outer mitochondrial membrane 34 [Source:HGNC Symbol;Acc:HGNC:15746]
ENSG00000025796	215.914	0.119114	0.456786	0.260766	0.794273	1	SEC63	SEC63 homolog, protein translocation regulator [Source:HGNC Symbol;Acc:HGNC:21082]
ENSG00000025800	220.623	-0.020868	0.316579	-0.0659171	0.947444	1	KPNA6	karyopherin subunit alpha 6 [Source:HGNC Symbol;Acc:HGNC:6399]
ENSG00000026025	1531.14	0.00813227	0.755128	0.0107694	0.991407	1	VIM	vimentin [Source:HGNC Symbol;Acc:HGNC:12692]
ENSG00000026036	0.651994	0.798888	3.79689	0.210406	0.833351	1	RTEL1-TNFRSF6B	RTEL1-TNFRSF6B readthrough (NMD candidate) [Source:HGNC Symbol;Acc:HGNC:44095]
ENSG00000026103	14.3879	-1.82109	1.37317	-1.32619	0.184777	1	FAS	Fas cell surface death receptor [Source:HGNC Symbol;Acc:HGNC:11920]
ENSG00000026297	1475.61	-0.0829178	0.717493	-0.115566	0.907996	1	RNASET2	ribonuclease T2 [Source:HGNC Symbol;Acc:HGNC:21686]
ENSG00000026508	749.725	0.8749	0.55956	1.56355	0.117923	1	CD44	CD44 molecule (IN blood group) [Source:HGNC Symbol;Acc:HGNC:1681]
ENSG00000026559	48.0455	0.967242	1.54455	0.62623	0.531164	1	KCNG1	potassium voltage-gated channel modifier subfamily G member 1 [Source:HGNC Symbol;Acc:HGNC:6248]
ENSG00000026652	36.0697	-0.448729	0.97458	-0.460433	0.645206	1	AGPAT4	1-acylglycerol-3-phosphate O-acyltransferase 4 [Source:HGNC Symbol;Acc:HGNC:20885]
ENSG00000026751	27.8104	2.90352	2.19832	1.32079	0.186571	1	SLAMF7	SLAM family member 7 [Source:HGNC Symbol;Acc:HGNC:21394]
ENSG00000026950	71.2828	0.312377	0.886268	0.352464	0.724491	1	BTN3A1	butyrophilin subfamily 3 member A1 [Source:HGNC Symbol;Acc:HGNC:1138]
ENSG00000027001	21.8004	-0.917665	0.686333	-1.33705	0.181205	1	MIPEP	mitochondrial intermediate peptidase [Source:HGNC Symbol;Acc:HGNC:7104]
ENSG00000027075	22.1821	-1.39895	1.87501	-0.746102	0.455606	1	PRKCH	protein kinase C eta [Source:HGNC Symbol;Acc:HGNC:9403]
ENSG00000027644	3.69523	-0.572526	2.95908	-0.193481	0.846582	1	INSRR	insulin receptor related receptor [Source:HGNC Symbol;Acc:HGNC:6093]
ENSG00000027697	161.229	0.755195	0.762703	0.990156	0.322098	1	IFNGR1	interferon gamma receptor 1 [Source:HGNC Symbol;Acc:HGNC:5439]
ENSG00000027847	61.4014	-0.195934	0.798219	-0.245464	0.806098	1	B4GALT7	beta-1,4-galactosyltransferase 7 [Source:HGNC Symbol;Acc:HGNC:930]
ENSG00000027869	166.36	-3.59653	1.67234	-2.1506	0.0315078	1	SH2D2A	SH2 domain containing 2A [Source:HGNC Symbol;Acc:HGNC:10821]
ENSG00000028116	2.27822	2.19674	2.86495	0.766763	0.443222	1	VRK2	VRK serine/threonine kinase 2 [Source:HGNC Symbol;Acc:HGNC:12719]
ENSG00000028137	765.48	0.397555	0.798535	0.497855	0.618586	1	TNFRSF1B	TNF receptor superfamily member 1B [Source:HGNC Symbol;Acc:HGNC:11917]
ENSG00000028203	63.0753	-0.718721	1.02192	-0.703306	0.481865	1	VEZT	vezatin, adherens junctions transmembrane protein [Source:HGNC Symbol;Acc:HGNC:18258]
ENSG00000028277	646.444	0.528614	1.36054	0.388532	0.697623	1	POU2F2	POU class 2 homeobox 2 [Source:HGNC Symbol;Acc:HGNC:9213]
ENSG00000028310	283.728	-0.0321471	0.362968	-0.0885674	0.929426	1	BRD9	bromodomain containing 9 [Source:HGNC Symbol;Acc:HGNC:25818]
ENSG00000028528	199.933	0.229396	0.394606	0.581329	0.561019	1	SNX1	sorting nexin 1 [Source:HGNC Symbol;Acc:HGNC:11172]
ENSG00000028839	21.9047	-2.08063	1.14593	-1.81567	0.0694215	1	TBPL1	TATA-box binding protein like 1 [Source:HGNC Symbol;Acc:HGNC:11589]
ENSG00000029153	20.0817	-1.04596	1.01046	-1.03513	0.300607	1	BMAL2	basic helix-loop-helix ARNT like 2 [Source:HGNC Symbol;Acc:HGNC:18984]
ENSG00000029363	226.654	-0.324212	0.614337	-0.527743	0.597678	1	BCLAF1	BCL2 associated transcription factor 1 [Source:HGNC Symbol;Acc:HGNC:16863]
ENSG00000029364	218.187	0.74626	0.527804	1.4139	0.157392	1	SLC39A9	solute carrier family 39 member 9 [Source:HGNC Symbol;Acc:HGNC:20182]
ENSG00000029559	1.28767	0	5.10048	0	1	1	IBSP	integrin binding sialoprotein [Source:HGNC Symbol;Acc:HGNC:5341]
ENSG00000029639	49.6581	0.119612	0.463141	0.258262	0.796205	1	TFB1M	transcription factor B1, mitochondrial [Source:HGNC Symbol;Acc:HGNC:17037]
ENSG00000029725	24.7067	0.736121	1.27136	0.579003	0.562587	1	RABEP1	rabaptin, RAB GTPase binding effector protein 1 [Source:HGNC Symbol;Acc:HGNC:17677]
ENSG00000029993	97.7466	0.053807	0.521982	0.103082	0.917898	1	HMGB3	high mobility group box 3 [Source:HGNC Symbol;Acc:HGNC:5004]
ENSG00000030066	104.02	-0.393176	0.659918	-0.595796	0.551312	1	NUP160	nucleoporin 160 [Source:HGNC Symbol;Acc:HGNC:18017]
ENSG00000030110	139.747	-0.141237	0.601516	-0.234801	0.814363	1	BAK1	BCL2 antagonist/killer 1 [Source:HGNC Symbol;Acc:HGNC:949]
ENSG00000030304	0.571619	0.74258	4.85777	0.152864	0.878505	1	MUSK	muscle associated receptor tyrosine kinase [Source:HGNC Symbol;Acc:HGNC:7525]
ENSG00000030419	12.007	-2.13022	2.01168	-1.05892	0.289634	1	IKZF2	IKAROS family zinc finger 2 [Source:HGNC Symbol;Acc:HGNC:13177]
ENSG00000030582	2835.93	0.347632	0.693295	0.50142	0.616075	1	GRN	granulin precursor [Source:HGNC Symbol;Acc:HGNC:4601]
ENSG00000031003	53.729	-0.191183	0.678762	-0.281664	0.778201	1	FAM13B	family with sequence similarity 13 member B [Source:HGNC Symbol;Acc:HGNC:1335]
ENSG00000031081	4.47192	-1.02929	2.41482	-0.426239	0.669934	1	ARHGAP31	Rho GTPase activating protein 31 [Source:HGNC Symbol;Acc:HGNC:29216]
ENSG00000031691	8.33685	-0.991373	1.46098	-0.678565	0.497413	1	CENPQ	centromere protein Q [Source:HGNC Symbol;Acc:HGNC:21347]
ENSG00000031698	457.699	0.123913	0.484875	0.255556	0.798294	1	SARS1	seryl-tRNA synthetase 1 [Source:HGNC Symbol;Acc:HGNC:10537]
ENSG00000031823	162.007	-0.0371267	0.384775	-0.0964892	0.923132	1	RANBP3	RAN binding protein 3 [Source:HGNC Symbol;Acc:HGNC:9850]
ENSG00000032219	136.146	0.247868	0.619054	0.400398	0.688863	1	ARID4A	AT-rich interaction domain 4A [Source:HGNC Symbol;Acc:HGNC:9885]
ENSG00000032389	112.549	0.0720514	0.510141	0.141238	0.887682	1	EIPR1	EARP complex and GARP complex interacting protein 1 [Source:HGNC Symbol;Acc:HGNC:12383]
ENSG00000032444	724.908	-0.206774	0.536145	-0.385669	0.699742	1	PNPLA6	patatin like phospholipase domain containing 6 [Source:HGNC Symbol;Acc:HGNC:16268]
ENSG00000032742	8.22436	-0.572229	1.56072	-0.366643	0.713885	1	IFT88	intraflagellar transport 88 [Source:HGNC Symbol;Acc:HGNC:20606]
ENSG00000033011	8.97206	-1.16138	1.09977	-1.05602	0.290959	1	ALG1	ALG1 chitobiosyldiphosphodolichol beta-mannosyltransferase [Source:HGNC Symbol;Acc:HGNC:18294]
ENSG00000033030	64.9488	0.0381424	0.632313	0.0603219	0.951899	1	ZCCHC8	zinc finger CCHC-type containing 8 [Source:HGNC Symbol;Acc:HGNC:25265]
ENSG00000033050	115.072	-0.143883	0.747168	-0.192572	0.847294	1	ABCF2	ATP binding cassette subfamily F member 2 [Source:HGNC Symbol;Acc:HGNC:71]
ENSG00000033100	198.156	-0.0374402	0.545528	-0.0686312	0.945283	1	CHPF2	chondroitin polymerizing factor 2 [Source:HGNC Symbol;Acc:HGNC:29270]
ENSG00000033122	6.02711	-0.244111	1.3963	-0.174828	0.861215	1	LRRC7	leucine rich repeat containing 7 [Source:HGNC Symbol;Acc:HGNC:18531]
ENSG00000033170	51.6084	-2.84684	1.35525	-2.1006	0.035676	1	FUT8	fucosyltransferase 8 [Source:HGNC Symbol;Acc:HGNC:4019]
ENSG00000033178	175.584	-0.131175	0.686638	-0.19104	0.848494	1	UBA6	ubiquitin like modifier activating enzyme 6 [Source:HGNC Symbol;Acc:HGNC:25581]
ENSG00000033327	172.289	0.400745	0.550535	0.72792	0.466663	1	GAB2	GRB2 associated binding protein 2 [Source:HGNC Symbol;Acc:HGNC:14458]
ENSG00000033627	301.578	-1.30577	0.645136	-2.02403	0.0429675	1	ATP6V0A1	ATPase H+ transporting V0 subunit a1 [Source:HGNC Symbol;Acc:HGNC:865]
ENSG00000033800	126.048	-0.143495	0.705072	-0.203519	0.83873	1	PIAS1	protein inhibitor of activated STAT 1 [Source:HGNC Symbol;Acc:HGNC:2752]
ENSG00000033867	189.761	1.23417	0.881883	1.39947	0.161671	1	SLC4A7	solute carrier family 4 member 7 [Source:HGNC Symbol;Acc:HGNC:11033]
ENSG00000034053	22.4994	-3.18087	1.29954	-2.44768	0.0143779	1	APBA2	amyloid beta precursor protein binding family A member 2 [Source:HGNC Symbol;Acc:HGNC:579]
ENSG00000034152	487.316	-0.0476081	0.346067	-0.137569	0.890581	1	MAP2K3	mitogen-activated protein kinase kinase 3 [Source:HGNC Symbol;Acc:HGNC:6843]
ENSG00000034510	5194.67	0.107228	0.420926	0.254743	0.798922	1	TMSB10	thymosin beta 10 [Source:HGNC Symbol;Acc:HGNC:11879]
ENSG00000034533	12.557	0.296719	1.25676	0.236097	0.813357	1	ASTE1	asteroid homolog 1 [Source:HGNC Symbol;Acc:HGNC:25021]
ENSG00000034677	37.5685	-0.18201	0.942155	-0.193185	0.846814	1	RNF19A	ring finger protein 19A, RBR E3 ubiquitin protein ligase [Source:HGNC Symbol;Acc:HGNC:13432]
ENSG00000034693	18.6288	-0.436696	1.43472	-0.304378	0.76084	1	PEX3	peroxisomal biogenesis factor 3 [Source:HGNC Symbol;Acc:HGNC:8858]
ENSG00000034713	445.915	0.242663	0.512236	0.473733	0.63569	1	GABARAPL2	GABA type A receptor associated protein like 2 [Source:HGNC Symbol;Acc:HGNC:13291]
ENSG00000035115	44.1802	0.0666133	0.860301	0.0774302	0.938281	1	SH3YL1	SH3 and SYLF domain containing 1 [Source:HGNC Symbol;Acc:HGNC:29546]
ENSG00000035141	165.263	-0.367247	0.498405	-0.736845	0.461216	1	FAM136A	family with sequence similarity 136 member A [Source:HGNC Symbol;Acc:HGNC:25911]
ENSG00000035403	295.483	-1.05167	0.610596	-1.72236	0.0850041	1	VCL	vinculin [Source:HGNC Symbol;Acc:HGNC:12665]
ENSG00000035499	47.8443	-0.373314	1.05697	-0.353192	0.723944	1	DEPDC1B	DEP domain containing 1B [Source:HGNC Symbol;Acc:HGNC:24902]
ENSG00000035664	12.4044	-1.2894	1.69124	-0.762397	0.445823	1	DAPK2	death associated protein kinase 2 [Source:HGNC Symbol;Acc:HGNC:2675]
ENSG00000035681	279.874	0.0816139	0.348573	0.234137	0.814878	1	NSMAF	neutral sphingomyelinase activation associated factor [Source:HGNC Symbol;Acc:HGNC:8017]
ENSG00000035687	75.5367	-0.110796	0.560686	-0.197607	0.843352	1	ADSS2	adenylosuccinate synthase 2 [Source:HGNC Symbol;Acc:HGNC:292]
ENSG00000035862	724.639	1.19405	1.35214	0.883085	0.37719	1	TIMP2	TIMP metallopeptidase inhibitor 2 [Source:HGNC Symbol;Acc:HGNC:11821]
ENSG00000035928	174.064	-0.0094035	0.515436	-0.0182438	0.985444	1	RFC1	replication factor C subunit 1 [Source:HGNC Symbol;Acc:HGNC:9969]
ENSG00000036054	63.4975	-1.01626	0.717243	-1.4169	0.156513	1	TBC1D23	TBC1 domain family member 23 [Source:HGNC Symbol;Acc:HGNC:25622]
ENSG00000036257	45.7788	-0.107662	0.649682	-0.165714	0.868382	1	CUL3	cullin 3 [Source:HGNC Symbol;Acc:HGNC:2553]
ENSG00000036448	35.8311	0.867203	0.846151	1.02488	0.30542	1	MYOM2	myomesin 2 [Source:HGNC Symbol;Acc:HGNC:7614]
ENSG00000036530	10.8756	2.04888	2.57003	0.797222	0.425322	1	CYP46A1	cytochrome P450 family 46 subfamily A member 1 [Source:HGNC Symbol;Acc:HGNC:2641]
ENSG00000036549	50.2711	-0.28486	0.828405	-0.343866	0.730947	1	ZZZ3	zinc finger ZZ-type containing 3 [Source:HGNC Symbol;Acc:HGNC:24523]
ENSG00000036672	31.392	1.38425	1.04459	1.32515	0.18512	1	USP2	ubiquitin specific peptidase 2 [Source:HGNC Symbol;Acc:HGNC:12618]
ENSG00000036828	0.537689	-0.97138	5.09732	-0.190567	0.848865	1	CASR	calcium sensing receptor [Source:HGNC Symbol;Acc:HGNC:1514]
ENSG00000037042	33.4753	0.30394	1.00068	0.303733	0.761331	1	TUBG2	tubulin gamma 2 [Source:HGNC Symbol;Acc:HGNC:12419]
ENSG00000037241	118.632	0.298147	0.425118	0.701329	0.483098	1	RPL26L1	ribosomal protein L26 like 1 [Source:HGNC Symbol;Acc:HGNC:17050]
ENSG00000037280	1.29982	1.20222	4.46608	0.269188	0.787785	1	FLT4	fms related receptor tyrosine kinase 4 [Source:HGNC Symbol;Acc:HGNC:3767]
ENSG00000037474	152.692	-0.397738	0.687436	-0.578581	0.562872	1	NSUN2	NOP2/Sun RNA methyltransferase 2 [Source:HGNC Symbol;Acc:HGNC:25994]
ENSG00000037637	114.024	0.111601	0.623424	0.179013	0.857927	1	FBXO42	F-box protein 42 [Source:HGNC Symbol;Acc:HGNC:29249]
ENSG00000037749	36.9805	-0.857135	0.961179	-0.891754	0.372525	1	MFAP3	microfibril associated protein 3 [Source:HGNC Symbol;Acc:HGNC:7034]
ENSG00000037757	42.7573	0.29802	0.800522	0.372282	0.709683	1	MRI1	methylthioribose-1-phosphate isomerase 1 [Source:HGNC Symbol;Acc:HGNC:28469]
ENSG00000037897	61.0105	-0.172908	0.809938	-0.213483	0.830951	1	METTL1	methyltransferase 1, tRNA methylguanosine [Source:HGNC Symbol;Acc:HGNC:7030]
ENSG00000037965	2.76772	-1.02512	3.35366	-0.305672	0.759854	1	HOXC8	homeobox C8 [Source:HGNC Symbol;Acc:HGNC:5129]
ENSG00000038002	54.6451	-0.615379	0.591816	-1.03981	0.298427	1	AGA	aspartylglucosaminidase [Source:HGNC Symbol;Acc:HGNC:318]
ENSG00000038210	30.6686	-0.452099	0.897233	-0.503881	0.614345	1	PI4K2B	phosphatidylinositol 4-kinase type 2 beta [Source:HGNC Symbol;Acc:HGNC:18215]
ENSG00000038219	210.247	0.23925	0.590531	0.405143	0.685372	1	BOD1L1	biorientation of chromosomes in cell division 1 like 1 [Source:HGNC Symbol;Acc:HGNC:31792]
ENSG00000038274	130.139	-0.236512	0.957928	-0.2469	0.804986	1	MAT2B	methionine adenosyltransferase 2 non-catalytic beta subunit [Source:HGNC Symbol;Acc:HGNC:6905]
ENSG00000038358	3.58386	-1.93891	3.11281	-0.62288	0.533363	1	EDC4	enhancer of mRNA decapping 4 [Source:HGNC Symbol;Acc:HGNC:17157]
ENSG00000038382	67.2467	1.18429	0.775199	1.52772	0.126582	1	TRIO	trio Rho guanine nucleotide exchange factor [Source:HGNC Symbol;Acc:HGNC:12303]
ENSG00000038427	1529.24	-0.674778	1.46028	-0.462089	0.644018	1	VCAN	versican [Source:HGNC Symbol;Acc:HGNC:2464]
ENSG00000038532	58.1196	-0.244899	0.566184	-0.432542	0.665347	1	CLEC16A	C-type lectin domain containing 16A [Source:HGNC Symbol;Acc:HGNC:29013]
ENSG00000038945	25.0811	0.304682	1.03472	0.294459	0.768407	1	MSR1	macrophage scavenger receptor 1 [Source:HGNC Symbol;Acc:HGNC:7376]
ENSG00000039068	13.7128	-1.62039	1.49976	-1.08043	0.27995	1	CDH1	cadherin 1 [Source:HGNC Symbol;Acc:HGNC:1748]
ENSG00000039123	89.9998	0.453133	0.638526	0.709655	0.477918	1	MTREX	Mtr4 exosome RNA helicase [Source:HGNC Symbol;Acc:HGNC:18734]
ENSG00000039139	0.440163	-2.65555	4.4048	-0.602876	0.546591	1	DNAH5	dynein axonemal heavy chain 5 [Source:HGNC Symbol;Acc:HGNC:2950]
ENSG00000039319	19.106	-1.44886	0.891098	-1.62592	0.103966	1	ZFYVE16	zinc finger FYVE-type containing 16 [Source:HGNC Symbol;Acc:HGNC:20756]
ENSG00000039523	144.298	0.234099	0.710822	0.329335	0.741902	1	RIPOR1	RHO family interacting cell polarization regulator 1 [Source:HGNC Symbol;Acc:HGNC:25836]
ENSG00000039537	0.0631712	0	5.10048	0	1	1	C6	complement C6 [Source:HGNC Symbol;Acc:HGNC:1339]
ENSG00000039560	1.1961	-2.0505	4.99327	-0.410652	0.681328	1	RAI14	retinoic acid induced 14 [Source:HGNC Symbol;Acc:HGNC:14873]
ENSG00000039650	212.882	0.570944	0.431555	1.32299	0.185838	1	PNKP	polynucleotide kinase 3'-phosphatase [Source:HGNC Symbol;Acc:HGNC:9154]
ENSG00000039987	0.356926	3.19463	5.02261	0.63605	0.524744	1	BEST2	bestrophin 2 [Source:HGNC Symbol;Acc:HGNC:17107]
ENSG00000040199	10.4134	-3.11216	1.90815	-1.63098	0.102894	1	PHLPP2	PH domain and leucine rich repeat protein phosphatase 2 [Source:HGNC Symbol;Acc:HGNC:29149]
ENSG00000040275	34.0167	-0.416233	0.977672	-0.425739	0.670298	1	SPDL1	spindle apparatus coiled-coil protein 1 [Source:HGNC Symbol;Acc:HGNC:26010]
ENSG00000040341	77.8726	-0.488553	0.852581	-0.573028	0.566626	1	STAU2	staufen double-stranded RNA binding protein 2 [Source:HGNC Symbol;Acc:HGNC:11371]
ENSG00000040487	156.818	0.771059	0.862785	0.893686	0.37149	1	SLC66A1	solute carrier family 66 member 1 [Source:HGNC Symbol;Acc:HGNC:26001]
ENSG00000040531	115.429	0.0502064	0.388564	0.12921	0.897191	1	CTNS	cystinosin, lysosomal cystine transporter [Source:HGNC Symbol;Acc:HGNC:2518]
ENSG00000040608	9.53212	-0.312919	1.49151	-0.2098	0.833824	1	RTN4R	reticulon 4 receptor [Source:HGNC Symbol;Acc:HGNC:18601]
ENSG00000040633	186.141	-0.19092	0.557856	-0.342239	0.732171	1	PHF23	PHD finger protein 23 [Source:HGNC Symbol;Acc:HGNC:28428]
ENSG00000040933	95.7494	0.942901	0.639789	1.47377	0.140544	1	INPP4A	inositol polyphosphate-4-phosphatase type I A [Source:HGNC Symbol;Acc:HGNC:6074]
ENSG00000041353	59.3925	-9.45725	4.32673	-2.18577	0.0288322	1	RAB27B	RAB27B, member RAS oncogene family [Source:HGNC Symbol;Acc:HGNC:9767]
ENSG00000041357	833.606	0.270117	0.394014	0.68555	0.492997	1	PSMA4	proteasome 20S subunit alpha 4 [Source:HGNC Symbol;Acc:HGNC:9533]
ENSG00000041515	0.834266	0.461439	4.20857	0.109643	0.912693	1	MYO16	myosin XVI [Source:HGNC Symbol;Acc:HGNC:29822]
ENSG00000041802	69.9092	0.136652	0.586156	0.233134	0.815658	1	LSG1	large 60S subunit nuclear export GTPase 1 [Source:HGNC Symbol;Acc:HGNC:25652]
ENSG00000041880	11.2863	-0.0127792	1.04502	-0.0122287	0.990243	1	PARP3	poly(ADP-ribose) polymerase family member 3 [Source:HGNC Symbol;Acc:HGNC:273]
ENSG00000041982	0.173293	1.54418	5.08817	0.303484	0.761521	1	TNC	tenascin C [Source:HGNC Symbol;Acc:HGNC:5318]
ENSG00000041988	96.1878	0.662268	0.688346	0.962114	0.335992	1	THAP3	THAP domain containing 3 [Source:HGNC Symbol;Acc:HGNC:20855]
ENSG00000042062	8.57876	-6.30343	2.88004	-2.18866	0.0286213	1	RIPOR3	RIPOR family member 3 [Source:HGNC Symbol;Acc:HGNC:16168]
ENSG00000042088	130.366	0.160114	0.578724	0.276668	0.782035	1	TDP1	tyrosyl-DNA phosphodiesterase 1 [Source:HGNC Symbol;Acc:HGNC:18884]
ENSG00000042286	30.9159	1.71808	0.984759	1.74468	0.0810414	1	AIFM2	apoptosis inducing factor mitochondria associated 2 [Source:HGNC Symbol;Acc:HGNC:21411]
ENSG00000042317	36.3304	-0.139006	1.00608	-0.138166	0.890109	1	SPATA7	spermatogenesis associated 7 [Source:HGNC Symbol;Acc:HGNC:20423]
ENSG00000042429	39.9728	0.245013	1.03159	0.237509	0.812262	1	MED17	mediator complex subunit 17 [Source:HGNC Symbol;Acc:HGNC:2375]
ENSG00000042445	85.3595	0.0328867	0.723042	0.0454838	0.963722	1	RETSAT	retinol saturase [Source:HGNC Symbol;Acc:HGNC:25991]
ENSG00000042493	1006.16	0.927914	0.869046	1.06774	0.285639	1	CAPG	capping actin protein, gelsolin like [Source:HGNC Symbol;Acc:HGNC:1474]
ENSG00000042753	823.202	-0.0202865	0.569726	-0.0356074	0.971595	1	AP2S1	adaptor related protein complex 2 subunit sigma 1 [Source:HGNC Symbol;Acc:HGNC:565]
ENSG00000042781	0.725852	-3.02832	4.91232	-0.616473	0.537582	1	USH2A	usherin [Source:HGNC Symbol;Acc:HGNC:12601]
ENSG00000042832	0.152324	0	5.10048	0	1	1	TG	thyroglobulin [Source:HGNC Symbol;Acc:HGNC:11764]
ENSG00000042980	27.687	0.134978	1.45969	0.09247	0.926325	1	ADAM28	ADAM metallopeptidase domain 28 [Source:HGNC Symbol;Acc:HGNC:206]
ENSG00000043039	0.822624	0.0429273	3.91938	0.0109526	0.991261	1	BARX2	BARX homeobox 2 [Source:HGNC Symbol;Acc:HGNC:956]
ENSG00000043093	133.709	-1.59565	0.871937	-1.83	0.0672493	1	DCUN1D1	defective in cullin neddylation 1 domain containing 1 [Source:HGNC Symbol;Acc:HGNC:18184]
ENSG00000043143	100.005	0.305943	0.754535	0.405472	0.685131	1	JADE2	jade family PHD finger 2 [Source:HGNC Symbol;Acc:HGNC:22984]
ENSG00000043355	0.178041	2.21918	5.07472	0.437301	0.661893	1	ZIC2	Zic family member 2 [Source:HGNC Symbol;Acc:HGNC:12873]
ENSG00000043462	207.895	-1.50522	0.743524	-2.02444	0.0429253	1	LCP2	lymphocyte cytosolic protein 2 [Source:HGNC Symbol;Acc:HGNC:6529]
ENSG00000043514	102.604	0.154561	0.56632	0.272922	0.784913	1	TRIT1	tRNA isopentenyltransferase 1 [Source:HGNC Symbol;Acc:HGNC:20286]
ENSG00000043591	5.96041	-1.30212	1.85374	-0.70243	0.482411	1	ADRB1	adrenoceptor beta 1 [Source:HGNC Symbol;Acc:HGNC:285]
ENSG00000044090	69.6314	0.523661	0.673375	0.777665	0.436766	1	CUL7	cullin 7 [Source:HGNC Symbol;Acc:HGNC:21024]
ENSG00000044115	296.945	-0.140152	0.642017	-0.218299	0.827196	1	CTNNA1	catenin alpha 1 [Source:HGNC Symbol;Acc:HGNC:2509]
ENSG00000044446	79.2714	-0.4866	0.639776	-0.760578	0.446909	1	PHKA2	phosphorylase kinase regulatory subunit alpha 2 [Source:HGNC Symbol;Acc:HGNC:8926]
ENSG00000044459	30.182	-0.534969	0.917968	-0.582775	0.560045	1	CNTLN	centlein [Source:HGNC Symbol;Acc:HGNC:23432]
ENSG00000044524	0.531196	-0.95841	4.9807	-0.192425	0.847409	1	EPHA3	EPH receptor A3 [Source:HGNC Symbol;Acc:HGNC:3387]
ENSG00000044574	2042.71	-0.232698	0.470057	-0.495042	0.620571	1	HSPA5	heat shock protein family A (Hsp70) member 5 [Source:HGNC Symbol;Acc:HGNC:5238]
ENSG00000046604	0.339671	-0.958449	4.9807	-0.192433	0.847403	1	DSG2	desmoglein 2 [Source:HGNC Symbol;Acc:HGNC:3049]
ENSG00000046647	60.4322	0.529874	0.760752	0.696515	0.486107	1	GEMIN8	gem nuclear organelle associated protein 8 [Source:HGNC Symbol;Acc:HGNC:26044]
ENSG00000046651	193.54	1.0929	0.732071	1.49288	0.135467	1	OFD1	OFD1 centriole and centriolar satellite protein [Source:HGNC Symbol;Acc:HGNC:2567]
ENSG00000046653	16.5533	1.39481	1.36173	1.0243	0.305695	1	GPM6B	glycoprotein M6B [Source:HGNC Symbol;Acc:HGNC:4461]
ENSG00000046889	0.215052	-1.65727	4.95606	-0.334392	0.738084	1	PREX2	phosphatidylinositol-3,4,5-trisphosphate dependent Rac exchange factor 2 [Source:HGNC Symbol;Acc:HGNC:22950]
ENSG00000047056	65.5237	-0.0758205	0.534711	-0.141797	0.88724	1	WDR37	WD repeat domain 37 [Source:HGNC Symbol;Acc:HGNC:31406]
ENSG00000047188	46.5085	-0.232153	0.682322	-0.340239	0.733676	1	YTHDC2	YTH N6-methyladenosine RNA binding protein C2 [Source:HGNC Symbol;Acc:HGNC:24721]
ENSG00000047230	44.0987	-0.977797	1.03142	-0.948012	0.343123	1	CTPS2	CTP synthase 2 [Source:HGNC Symbol;Acc:HGNC:2520]
ENSG00000047249	89.4379	-0.387609	0.750104	-0.516741	0.605337	1	ATP6V1H	ATPase H+ transporting V1 subunit H [Source:HGNC Symbol;Acc:HGNC:18303]
ENSG00000047315	69.9099	1.15082	0.837915	1.37343	0.169617	1	POLR2B	RNA polymerase II subunit B [Source:HGNC Symbol;Acc:HGNC:9188]
ENSG00000047346	31.1556	-0.904303	1.17191	-0.771651	0.440321	1	ATOSA	atos homolog A [Source:HGNC Symbol;Acc:HGNC:25609]
ENSG00000047365	12.8676	-0.931096	1.56141	-0.596319	0.550962	1	ARAP2	ArfGAP with RhoGAP domain, ankyrin repeat and PH domain 2 [Source:HGNC Symbol;Acc:HGNC:16924]
ENSG00000047410	92.3385	0.267043	0.462559	0.577317	0.563725	1	TPR	translocated promoter region, nuclear basket protein [Source:HGNC Symbol;Acc:HGNC:12017]
ENSG00000047578	18.6641	0.835284	1.11801	0.747115	0.454994	1	KATNIP	katanin interacting protein [Source:HGNC Symbol;Acc:HGNC:29068]
ENSG00000047579	153.945	0.187488	0.520549	0.360175	0.718717	1	DTNBP1	dystrobrevin binding protein 1 [Source:HGNC Symbol;Acc:HGNC:17328]
ENSG00000047621	75.5372	0.374553	0.61419	0.609832	0.541973	1	FERRY3	FERRY endosomal RAB5 effector complex subunit 3 [Source:HGNC Symbol;Acc:HGNC:1184]
ENSG00000047634	68.0878	0.886469	1.12195	0.790112	0.429462	1	SCML1	Scm polycomb group protein like 1 [Source:HGNC Symbol;Acc:HGNC:10580]
ENSG00000047644	51.9768	0.424133	0.661611	0.641061	0.521483	1	WWC3	WWC family member 3 [Source:HGNC Symbol;Acc:HGNC:29237]
ENSG00000047648	15.1905	0.348533	1.74314	0.199946	0.841523	1	ARHGAP6	Rho GTPase activating protein 6 [Source:HGNC Symbol;Acc:HGNC:676]
ENSG00000047662	3.50374	0.365429	2.88215	0.12679	0.899106	1	FAM184B	family with sequence similarity 184 member B [Source:HGNC Symbol;Acc:HGNC:29235]
ENSG00000047849	341.319	0.376504	0.466135	0.807715	0.419255	1	MAP4	microtubule associated protein 4 [Source:HGNC Symbol;Acc:HGNC:6862]
ENSG00000047932	67.0954	-0.289051	0.585094	-0.494024	0.621289	1	GOPC	golgi associated PDZ and coiled-coil motif containing [Source:HGNC Symbol;Acc:HGNC:17643]
ENSG00000048028	50.8059	-0.377666	0.816232	-0.462695	0.643583	1	USP28	ubiquitin specific peptidase 28 [Source:HGNC Symbol;Acc:HGNC:12625]
ENSG00000048052	35.9547	1.15502	0.85382	1.35277	0.176131	1	HDAC9	histone deacetylase 9 [Source:HGNC Symbol;Acc:HGNC:14065]
ENSG00000048140	258.387	0.120921	0.555667	0.217614	0.82773	1	TSPAN17	tetraspanin 17 [Source:HGNC Symbol;Acc:HGNC:13594]
ENSG00000048162	361.783	-0.053134	0.537597	-0.0988361	0.921268	1	NOP16	NOP16 nucleolar protein [Source:HGNC Symbol;Acc:HGNC:26934]
ENSG00000048342	11.6825	-0.0542487	1.89907	-0.0285658	0.977211	1	CC2D2A	coiled-coil and C2 domain containing 2A [Source:HGNC Symbol;Acc:HGNC:29253]
ENSG00000048392	27.2242	-0.40031	0.843359	-0.474661	0.635028	1	RRM2B	ribonucleotide reductase regulatory TP53 inducible subunit M2B [Source:HGNC Symbol;Acc:HGNC:17296]
ENSG00000048405	88.1493	-0.718926	0.59803	-1.20216	0.229303	1	ZNF800	zinc finger protein 800 [Source:HGNC Symbol;Acc:HGNC:27267]
ENSG00000048462	0.806774	-1.93085	5.00192	-0.386021	0.699481	1	TNFRSF17	TNF receptor superfamily member 17 [Source:HGNC Symbol;Acc:HGNC:11913]
ENSG00000048471	39.0359	1.14017	0.774934	1.47132	0.141205	1	SNX29	sorting nexin 29 [Source:HGNC Symbol;Acc:HGNC:30542]
ENSG00000048540	3.30856	3.81983	2.82245	1.35338	0.175936	1	LMO3	LIM domain only 3 [Source:HGNC Symbol;Acc:HGNC:6643]
ENSG00000048544	197.961	-0.038582	0.40696	-0.0948055	0.924469	1	MRPS10	mitochondrial ribosomal protein S10 [Source:HGNC Symbol;Acc:HGNC:14502]
ENSG00000048545	0.234684	0	5.10048	0	1	1	GUCA1A	guanylate cyclase activator 1A [Source:HGNC Symbol;Acc:HGNC:4678]
ENSG00000048649	177.725	-0.0152513	0.379646	-0.0401724	0.967956	1	RSF1	remodeling and spacing factor 1 [Source:HGNC Symbol;Acc:HGNC:18118]
ENSG00000048707	68.3545	0.152667	0.734224	0.207929	0.835284	1	VPS13D	vacuolar protein sorting 13 homolog D [Source:HGNC Symbol;Acc:HGNC:23595]
ENSG00000048740	741.861	-0.407162	0.641424	-0.634779	0.525573	1	CELF2	CUGBP Elav-like family member 2 [Source:HGNC Symbol;Acc:HGNC:2550]
ENSG00000048828	582.67	-0.159314	0.475871	-0.334785	0.737787	1	FAM120A	family with sequence similarity 120 member A [Source:HGNC Symbol;Acc:HGNC:13247]
ENSG00000048991	107.748	0.383384	0.72015	0.532367	0.594472	1	R3HDM1	R3H domain containing 1 [Source:HGNC Symbol;Acc:HGNC:9757]
ENSG00000049089	60.8549	0.491434	0.917727	0.535491	0.592311	1	COL9A2	collagen type IX alpha 2 chain [Source:HGNC Symbol;Acc:HGNC:2218]
ENSG00000049130	1.15762	-3.51364	4.0137	-0.875411	0.381351	1	KITLG	KIT ligand [Source:HGNC Symbol;Acc:HGNC:6343]
ENSG00000049167	70.9019	-0.176332	0.621474	-0.283733	0.776615	1	ERCC8	ERCC excision repair 8, CSA ubiquitin ligase complex subunit [Source:HGNC Symbol;Acc:HGNC:3439]
ENSG00000049192	5.88729	1.01648	1.7173	0.591909	0.553912	1	ADAMTS6	ADAM metallopeptidase with thrombospondin type 1 motif 6 [Source:HGNC Symbol;Acc:HGNC:222]
ENSG00000049239	372.884	0.480274	0.55286	0.868708	0.385007	1	H6PD	hexose-6-phosphate dehydrogenase/glucose 1-dehydrogenase [Source:HGNC Symbol;Acc:HGNC:4795]
ENSG00000049245	158.995	-0.160968	0.751658	-0.214151	0.830429	1	VAMP3	vesicle associated membrane protein 3 [Source:HGNC Symbol;Acc:HGNC:12644]
ENSG00000049247	26.0617	-1.60007	4.7572	-0.336347	0.736609	1	UTS2	urotensin 2 [Source:HGNC Symbol;Acc:HGNC:12636]
ENSG00000049249	1.36751	-1.60186	3.1741	-0.504666	0.613793	1	TNFRSF9	TNF receptor superfamily member 9 [Source:HGNC Symbol;Acc:HGNC:11924]
ENSG00000049283	0.99706	-4.09707	4.91687	-0.833269	0.404693	1	EPN3	epsin 3 [Source:HGNC Symbol;Acc:HGNC:18235]
ENSG00000049323	38.6834	-5.01978	3.03065	-1.65634	0.0976539	1	LTBP1	latent transforming growth factor beta binding protein 1 [Source:HGNC Symbol;Acc:HGNC:6714]
ENSG00000049449	130.062	0.259574	0.554869	0.467811	0.63992	1	RCN1	reticulocalbin 1 [Source:HGNC Symbol;Acc:HGNC:9934]
ENSG00000049540	0.469383	0.820829	4.02311	0.204029	0.838331	1	ELN	elastin [Source:HGNC Symbol;Acc:HGNC:3327]
ENSG00000049541	284.941	0.145318	0.50588	0.287258	0.773915	1	RFC2	replication factor C subunit 2 [Source:HGNC Symbol;Acc:HGNC:9970]
ENSG00000049618	249.214	-1.69188	0.693299	-2.44034	0.0146736	1	ARID1B	AT-rich interaction domain 1B [Source:HGNC Symbol;Acc:HGNC:18040]
ENSG00000049656	298.183	0.147639	0.446728	0.33049	0.74103	1	CLPTM1L	CLPTM1 like [Source:HGNC Symbol;Acc:HGNC:24308]
ENSG00000049759	82.3157	-0.981092	0.819655	-1.19696	0.231323	1	NEDD4L	NEDD4 like E3 ubiquitin protein ligase [Source:HGNC Symbol;Acc:HGNC:7728]
ENSG00000049768	0.332271	0.317828	4.94704	0.0642461	0.948774	1	FOXP3	forkhead box P3 [Source:HGNC Symbol;Acc:HGNC:6106]
ENSG00000049769	28.7512	0.638134	1.37547	0.46394	0.642691	1	PPP1R3F	protein phosphatase 1 regulatory subunit 3F [Source:HGNC Symbol;Acc:HGNC:14944]
ENSG00000049860	270.226	0.137462	0.97056	0.141632	0.887371	1	HEXB	hexosaminidase subunit beta [Source:HGNC Symbol;Acc:HGNC:4879]
ENSG00000049883	20.2536	-0.902522	0.702965	-1.28388	0.199184	1	PTCD2	pentatricopeptide repeat domain 2 [Source:HGNC Symbol;Acc:HGNC:25734]
ENSG00000050030	0.109995	-0.971432	5.09732	-0.190577	0.848857	1	NEXMIF	neurite extension and migration factor [Source:HGNC Symbol;Acc:HGNC:29433]
ENSG00000050130	13.3458	0.30617	1.14696	0.266941	0.789515	1	JKAMP	JNK1/MAPK8 associated membrane protein [Source:HGNC Symbol;Acc:HGNC:20184]
ENSG00000050327	2.2929	5.1553	4.97818	1.03558	0.300398	1	ARHGEF5	Rho guanine nucleotide exchange factor 5 [Source:HGNC Symbol;Acc:HGNC:13209]
ENSG00000050344	19.95	-0.297514	1.369	-0.217323	0.827957	1	NFE2L3	NFE2 like bZIP transcription factor 3 [Source:HGNC Symbol;Acc:HGNC:7783]
ENSG00000050393	175.921	0.32249	0.541149	0.595936	0.551218	1	MCUR1	mitochondrial calcium uniporter regulator 1 [Source:HGNC Symbol;Acc:HGNC:21097]
ENSG00000050405	31.4978	-0.066766	0.90446	-0.0738186	0.941155	1	LIMA1	LIM domain and actin binding 1 [Source:HGNC Symbol;Acc:HGNC:24636]
ENSG00000050426	387.633	0.505651	0.466833	1.08315	0.278742	1	LETMD1	LETM1 domain containing 1 [Source:HGNC Symbol;Acc:HGNC:24241]
ENSG00000050438	27.3176	0.0901491	1.44028	0.0625912	0.950092	1	SLC4A8	solute carrier family 4 member 8 [Source:HGNC Symbol;Acc:HGNC:11034]
ENSG00000050555	6.48269	-0.425659	2.09042	-0.203624	0.838647	1	LAMC3	laminin subunit gamma 3 [Source:HGNC Symbol;Acc:HGNC:6494]
ENSG00000050628	59.0011	-2.44621	1.38381	-1.76773	0.0771059	1	PTGER3	prostaglandin E receptor 3 [Source:HGNC Symbol;Acc:HGNC:9595]
ENSG00000050730	5.04732	-2.80768	2.7621	-1.0165	0.30939	1	TNIP3	TNFAIP3 interacting protein 3 [Source:HGNC Symbol;Acc:HGNC:19315]
ENSG00000050748	97.412	-0.0453839	0.504101	-0.0900294	0.928264	1	MAPK9	mitogen-activated protein kinase 9 [Source:HGNC Symbol;Acc:HGNC:6886]
ENSG00000051009	96.385	0.140541	0.406841	0.345445	0.72976	1	FHIP1B	FHF complex subunit HOOK interacting protein 1B [Source:HGNC Symbol;Acc:HGNC:25378]
ENSG00000051108	343.781	1.25198	1.01979	1.22769	0.219565	1	HERPUD1	homocysteine inducible ER protein with ubiquitin like domain 1 [Source:HGNC Symbol;Acc:HGNC:13744]
ENSG00000051128	503.978	0.662744	0.979253	0.676785	0.498542	1	HOMER3	homer scaffold protein 3 [Source:HGNC Symbol;Acc:HGNC:17514]
ENSG00000051180	100.988	-0.219224	0.505538	-0.433645	0.664546	1	RAD51	RAD51 recombinase [Source:HGNC Symbol;Acc:HGNC:9817]
ENSG00000051341	79.2119	-0.55083	0.600404	-0.917433	0.358916	1	POLQ	DNA polymerase theta [Source:HGNC Symbol;Acc:HGNC:9186]
ENSG00000051382	236.101	-1.28333	0.741144	-1.73156	0.0833525	1	PIK3CB	phosphatidylinositol-4,5-bisphosphate 3-kinase catalytic subunit beta [Source:HGNC Symbol;Acc:HGNC:8976]
ENSG00000051523	1079.44	0.621322	0.595267	1.04377	0.296592	1	CYBA	cytochrome b-245 alpha chain [Source:HGNC Symbol;Acc:HGNC:2577]
ENSG00000051596	128.739	-0.087447	0.661017	-0.132292	0.894754	1	THOC3	THO complex subunit 3 [Source:HGNC Symbol;Acc:HGNC:19072]
ENSG00000051620	287.546	0.216453	0.622421	0.34776	0.728021	1	HEBP2	heme binding protein 2 [Source:HGNC Symbol;Acc:HGNC:15716]
ENSG00000051825	54.9181	0.262175	0.964689	0.271771	0.785798	1	MPHOSPH9	M-phase phosphoprotein 9 [Source:HGNC Symbol;Acc:HGNC:7215]
ENSG00000052126	24.5793	-2.49036	1.27142	-1.95872	0.0501453	1	PLEKHA5	pleckstrin homology domain containing A5 [Source:HGNC Symbol;Acc:HGNC:30036]
ENSG00000052344	0.494911	-4.18278	4.91545	-0.850946	0.394799	1	PRSS8	serine protease 8 [Source:HGNC Symbol;Acc:HGNC:9491]
ENSG00000052723	100.267	0.0278471	0.717105	0.0388327	0.969024	1	SIKE1	suppressor of IKBKE 1 [Source:HGNC Symbol;Acc:HGNC:26119]
ENSG00000052749	137.658	-0.426903	0.728083	-0.586338	0.557649	1	RRP12	ribosomal RNA processing 12 homolog [Source:HGNC Symbol;Acc:HGNC:29100]
ENSG00000052795	60.4562	-0.366167	1.04185	-0.351457	0.725246	1	FNIP2	folliculin interacting protein 2 [Source:HGNC Symbol;Acc:HGNC:29280]
ENSG00000052802	276.557	-0.663059	0.600897	-1.10345	0.269832	1	MSMO1	methylsterol monooxygenase 1 [Source:HGNC Symbol;Acc:HGNC:10545]
ENSG00000052841	204.643	-0.119065	0.884556	-0.134604	0.892925	1	TTC17	tetratricopeptide repeat domain 17 [Source:HGNC Symbol;Acc:HGNC:25596]
ENSG00000052850	0.823046	0	5.10048	0	1	1	ALX4	ALX homeobox 4 [Source:HGNC Symbol;Acc:HGNC:450]
ENSG00000053108	1.22442	-0.971681	4.77784	-0.203373	0.838844	1	FSTL4	follistatin like 4 [Source:HGNC Symbol;Acc:HGNC:21389]
ENSG00000053254	422.212	0.750901	0.795495	0.943942	0.345199	1	FOXN3	forkhead box N3 [Source:HGNC Symbol;Acc:HGNC:1928]
ENSG00000053328	0.0884687	0	5.10048	0	1	1	METTL24	methyltransferase like 24 [Source:HGNC Symbol;Acc:HGNC:21566]
ENSG00000053371	408.485	0.756398	0.601595	1.25732	0.208638	1	AKR7A2	aldo-keto reductase family 7 member A2 [Source:HGNC Symbol;Acc:HGNC:389]
ENSG00000053372	206.573	-0.044976	0.61044	-0.073678	0.941267	1	MRTO4	MRT4 homolog, ribosome maturation factor [Source:HGNC Symbol;Acc:HGNC:18477]
ENSG00000053438	0.531037	3.29617	5.01858	0.656794	0.511313	1	NNAT	neuronatin [Source:HGNC Symbol;Acc:HGNC:7860]
ENSG00000053501	132.775	0.768913	0.739128	1.0403	0.298202	1	USE1	unconventional SNARE in the ER 1 [Source:HGNC Symbol;Acc:HGNC:30882]
ENSG00000053524	3.2837	-0.449045	2.13511	-0.210314	0.833422	1	MCF2L2	MCF.2 cell line derived transforming sequence-like 2 [Source:HGNC Symbol;Acc:HGNC:30319]
ENSG00000053702	0.797797	-4.63911	4.90916	-0.944992	0.344663	1	NRIP2	nuclear receptor interacting protein 2 [Source:HGNC Symbol;Acc:HGNC:23078]
ENSG00000053747	1.97687	-0.215074	4.05128	-0.0530878	0.957662	1	LAMA3	laminin subunit alpha 3 [Source:HGNC Symbol;Acc:HGNC:6483]
ENSG00000053770	52.45	-0.212216	0.707956	-0.299758	0.764361	1	AP5M1	adaptor related protein complex 5 subunit mu 1 [Source:HGNC Symbol;Acc:HGNC:20192]
ENSG00000053900	119.679	0.527844	0.652329	0.809169	0.418418	1	ANAPC4	anaphase promoting complex subunit 4 [Source:HGNC Symbol;Acc:HGNC:19990]
ENSG00000053918	149.892	1.26155	1.12709	1.1193	0.263014	1	KCNQ1	potassium voltage-gated channel subfamily Q member 1 [Source:HGNC Symbol;Acc:HGNC:6294]
ENSG00000054116	356.039	0.280509	0.491212	0.571055	0.567963	1	TRAPPC3	trafficking protein particle complex subunit 3 [Source:HGNC Symbol;Acc:HGNC:19942]
ENSG00000054118	407.444	-0.114915	0.316002	-0.363654	0.716117	1	THRAP3	thyroid hormone receptor associated protein 3 [Source:HGNC Symbol;Acc:HGNC:22964]
ENSG00000054148	322.377	0.462942	0.676936	0.683878	0.494052	1	PHPT1	phosphohistidine phosphatase 1 [Source:HGNC Symbol;Acc:HGNC:30033]
ENSG00000054179	0.498345	-1.12487	4.88848	-0.230106	0.81801	1	ENTPD2	ectonucleoside triphosphate diphosphohydrolase 2 [Source:HGNC Symbol;Acc:HGNC:3364]
ENSG00000054219	60.2757	0.49821	1.04497	0.476772	0.633525	1	LY75	lymphocyte antigen 75 [Source:HGNC Symbol;Acc:HGNC:6729]
ENSG00000054267	167.322	0.230269	0.542939	0.424115	0.671482	1	ARID4B	AT-rich interaction domain 4B [Source:HGNC Symbol;Acc:HGNC:15550]
ENSG00000054277	0.456276	-2.51429	4.9657	-0.506331	0.612624	1	OPN3	opsin 3 [Source:HGNC Symbol;Acc:HGNC:14007]
ENSG00000054282	110.195	0.282928	0.82277	0.343872	0.730942	1	SDCCAG8	SHH signaling and ciliogenesis regulator SDCCAG8 [Source:HGNC Symbol;Acc:HGNC:10671]
ENSG00000054356	6.08429	-5.886	2.55845	-2.30061	0.0214138	1	PTPRN	protein tyrosine phosphatase receptor type N [Source:HGNC Symbol;Acc:HGNC:9676]
ENSG00000054392	2.36089	0	2.87624	0	1	1	HHAT	hedgehog acyltransferase [Source:HGNC Symbol;Acc:HGNC:18270]
ENSG00000054523	46.8054	0.514112	0.685097	0.750422	0.453001	1	KIF1B	kinesin family member 1B [Source:HGNC Symbol;Acc:HGNC:16636]
ENSG00000054598	2.34966	4.47659	4.26171	1.05042	0.293525	1	FOXC1	forkhead box C1 [Source:HGNC Symbol;Acc:HGNC:3800]
ENSG00000054611	151.705	-0.339642	0.885389	-0.383608	0.701269	1	TBC1D22A	TBC1 domain family member 22A [Source:HGNC Symbol;Acc:HGNC:1309]
ENSG00000054654	7.30009	0.0263043	2.0077	0.0131017	0.989547	1	SYNE2	spectrin repeat containing nuclear envelope protein 2 [Source:HGNC Symbol;Acc:HGNC:17084]
ENSG00000054690	3.86598	1.48961	2.80625	0.530818	0.595545	1	PLEKHH1	pleckstrin homology, MyTH4 and FERM domain containing H1 [Source:HGNC Symbol;Acc:HGNC:17733]
ENSG00000054793	7.36493	2.88349	1.8274	1.57792	0.114584	1	ATP9A	ATPase phospholipid transporting 9A (putative) [Source:HGNC Symbol;Acc:HGNC:13540]
ENSG00000054938	0.139412	0	5.10048	0	1	1	CHRDL2	chordin like 2 [Source:HGNC Symbol;Acc:HGNC:24168]
ENSG00000054965	66.2236	-0.330628	0.610086	-0.541937	0.587862	1	FAM168A	family with sequence similarity 168 member A [Source:HGNC Symbol;Acc:HGNC:28999]
ENSG00000054967	225.261	0.674395	0.504582	1.33654	0.181373	1	RELT	RELT TNF receptor [Source:HGNC Symbol;Acc:HGNC:13764]
ENSG00000055044	129.547	0.277031	0.518172	0.534632	0.592904	1	NOP58	NOP58 ribonucleoprotein [Source:HGNC Symbol;Acc:HGNC:29926]
ENSG00000055070	390.452	-0.0612138	0.475976	-0.128607	0.897669	1	SZRD1	SUZ RNA binding domain containing 1 [Source:HGNC Symbol;Acc:HGNC:30232]
ENSG00000055118	326.026	-6.43336	2.56172	-2.51135	0.0120271	1	KCNH2	potassium voltage-gated channel subfamily H member 2 [Source:HGNC Symbol;Acc:HGNC:6251]
ENSG00000055130	204.285	-0.656254	0.566087	-1.15928	0.246341	1	CUL1	cullin 1 [Source:HGNC Symbol;Acc:HGNC:2551]
ENSG00000055147	74.6951	-1.94876	1.01762	-1.91502	0.0554897	1	FAM114A2	family with sequence similarity 114 member A2 [Source:HGNC Symbol;Acc:HGNC:1333]
ENSG00000055163	246.885	-1.34491	0.744968	-1.80532	0.0710247	1	CYFIP2	cytoplasmic FMR1 interacting protein 2 [Source:HGNC Symbol;Acc:HGNC:13760]
ENSG00000055208	119.004	0.334178	0.540141	0.618687	0.536123	1	TAB2	TGF-beta activated kinase 1 (MAP3K7) binding protein 2 [Source:HGNC Symbol;Acc:HGNC:17075]
ENSG00000055211	45.8474	0.0291134	0.759997	0.0383073	0.969443	1	GINM1	glycosylated integral membrane protein 1 [Source:HGNC Symbol;Acc:HGNC:21074]
ENSG00000055332	96.8626	-1.30386	0.966525	-1.34902	0.177331	1	EIF2AK2	eukaryotic translation initiation factor 2 alpha kinase 2 [Source:HGNC Symbol;Acc:HGNC:9437]
ENSG00000055483	174.151	0.0351832	0.663525	0.0530247	0.957712	1	USP36	ubiquitin specific peptidase 36 [Source:HGNC Symbol;Acc:HGNC:20062]
ENSG00000055609	213.097	-0.309701	0.654717	-0.47303	0.636192	1	KMT2C	lysine methyltransferase 2C [Source:HGNC Symbol;Acc:HGNC:13726]
ENSG00000055732	1.60148	0.866668	4.43331	0.19549	0.84501	1	MCOLN3	mucolipin TRP cation channel 3 [Source:HGNC Symbol;Acc:HGNC:13358]
ENSG00000055917	240.465	0.0550816	0.437813	0.125811	0.899882	1	PUM2	pumilio RNA binding family member 2 [Source:HGNC Symbol;Acc:HGNC:14958]
ENSG00000055950	270.829	0.151134	0.396004	0.381649	0.702722	1	MRPL43	mitochondrial ribosomal protein L43 [Source:HGNC Symbol;Acc:HGNC:14517]
ENSG00000055955	1.3145	-0.719717	3.22549	-0.223134	0.823431	1	ITIH4	inter-alpha-trypsin inhibitor heavy chain 4 [Source:HGNC Symbol;Acc:HGNC:6169]
ENSG00000055957	0.141023	0.0518232	5.08035	0.0102007	0.991861	1	ITIH1	inter-alpha-trypsin inhibitor heavy chain 1 [Source:HGNC Symbol;Acc:HGNC:6166]
ENSG00000056050	87.5344	0.224204	0.589101	0.380587	0.70351	1	HPF1	histone PARylation factor 1 [Source:HGNC Symbol;Acc:HGNC:26051]
ENSG00000056097	203.837	0.0435522	0.685343	0.0635481	0.94933	1	ZFR	zinc finger RNA binding protein [Source:HGNC Symbol;Acc:HGNC:17277]
ENSG00000056277	17.5818	-0.0830349	1.36124	-0.0609995	0.95136	1	ZNF280C	zinc finger protein 280C [Source:HGNC Symbol;Acc:HGNC:25955]
ENSG00000056487	0.671791	-1.04022	5.09268	-0.204258	0.838152	1	PHF21B	PHD finger protein 21B [Source:HGNC Symbol;Acc:HGNC:25161]
ENSG00000056558	17.7319	0.958565	0.969392	0.988831	0.322746	1	TRAF1	TNF receptor associated factor 1 [Source:HGNC Symbol;Acc:HGNC:12031]
ENSG00000056586	133.204	-0.259501	0.578786	-0.448355	0.653897	1	RC3H2	ring finger and CCCH-type domains 2 [Source:HGNC Symbol;Acc:HGNC:21461]
ENSG00000056736	41.9735	-1.15834	0.985172	-1.17577	0.239685	1	IL17RB	interleukin 17 receptor B [Source:HGNC Symbol;Acc:HGNC:18015]
ENSG00000056972	42.6749	-1.45083	0.681399	-2.12919	0.0332384	1	TRAF3IP2	TRAF3 interacting protein 2 [Source:HGNC Symbol;Acc:HGNC:1343]
ENSG00000056998	8.65599	0.401901	1.59709	0.251646	0.801315	1	GYG2	glycogenin 2 [Source:HGNC Symbol;Acc:HGNC:4700]
ENSG00000057019	67.5618	-2.0397	1.30801	-1.55939	0.118904	1	DCBLD2	discoidin, CUB and LCCL domain containing 2 [Source:HGNC Symbol;Acc:HGNC:24627]
ENSG00000057252	123.787	0.279715	0.991484	0.282118	0.777853	1	SOAT1	sterol O-acyltransferase 1 [Source:HGNC Symbol;Acc:HGNC:11177]
ENSG00000057294	3.15983	-3.79105	2.1949	-1.72721	0.0841299	1	PKP2	plakophilin 2 [Source:HGNC Symbol;Acc:HGNC:9024]
ENSG00000057468	0.276141	1.54419	5.08817	0.303486	0.761519	1	MSH4	mutS homolog 4 [Source:HGNC Symbol;Acc:HGNC:7327]
ENSG00000057593	0.697068	-3.42142	4.89791	-0.698548	0.484835	1	F7	coagulation factor VII [Source:HGNC Symbol;Acc:HGNC:3544]
ENSG00000057608	2369.51	0.653773	0.532042	1.2288	0.219146	1	GDI2	GDP dissociation inhibitor 2 [Source:HGNC Symbol;Acc:HGNC:4227]
ENSG00000057657	8.58922	1.65796	1.57487	1.05276	0.292452	1	PRDM1	PR/SET domain 1 [Source:HGNC Symbol;Acc:HGNC:9346]
ENSG00000057663	58.5059	-0.0737601	0.777646	-0.0948505	0.924434	1	ATG5	autophagy related 5 [Source:HGNC Symbol;Acc:HGNC:589]
ENSG00000057704	3.76716	-3.51811	2.58167	-1.36273	0.172969	1	TMCC3	transmembrane and coiled-coil domain family 3 [Source:HGNC Symbol;Acc:HGNC:29199]
ENSG00000057757	199.949	-0.194657	0.414524	-0.469592	0.638646	1	PITHD1	PITH domain containing 1 [Source:HGNC Symbol;Acc:HGNC:25022]
ENSG00000057935	32.8218	-0.475811	0.596175	-0.798106	0.424809	1	MTA3	metastasis associated 1 family member 3 [Source:HGNC Symbol;Acc:HGNC:23784]
ENSG00000058056	29.0279	0.0478356	0.961107	0.0497713	0.960305	1	USP13	ubiquitin specific peptidase 13 [Source:HGNC Symbol;Acc:HGNC:12611]
ENSG00000058063	44.2215	-0.676846	0.649571	-1.04199	0.297417	1	ATP11B	ATPase phospholipid transporting 11B (putative) [Source:HGNC Symbol;Acc:HGNC:13553]
ENSG00000058085	0.311542	-0.862375	4.93314	-0.174813	0.861227	1	LAMC2	laminin subunit gamma 2 [Source:HGNC Symbol;Acc:HGNC:6493]
ENSG00000058091	5.88577	-0.3935	2.52558	-0.155806	0.876186	1	CDK14	cyclin dependent kinase 14 [Source:HGNC Symbol;Acc:HGNC:8883]
ENSG00000058262	849.194	0.0218166	0.442557	0.0492966	0.960683	1	SEC61A1	SEC61 translocon subunit alpha 1 [Source:HGNC Symbol;Acc:HGNC:18276]
ENSG00000058272	667.377	-0.533419	0.384557	-1.3871	0.165412	1	PPP1R12A	protein phosphatase 1 regulatory subunit 12A [Source:HGNC Symbol;Acc:HGNC:7618]
ENSG00000058335	7.88997	-0.971326	5.09732	-0.190556	0.848873	1	RASGRF1	Ras protein specific guanine nucleotide releasing factor 1 [Source:HGNC Symbol;Acc:HGNC:9875]
ENSG00000058404	8.63306	3.21895	1.81195	1.77651	0.0756487	1	CAMK2B	calcium/calmodulin dependent protein kinase II beta [Source:HGNC Symbol;Acc:HGNC:1461]
ENSG00000058453	54.1458	-0.0672138	0.664224	-0.101192	0.919398	1	CROCC	ciliary rootlet coiled-coil, rootletin [Source:HGNC Symbol;Acc:HGNC:21299]
ENSG00000058600	93.2419	-0.255938	0.706896	-0.362058	0.717309	1	POLR3E	RNA polymerase III subunit E [Source:HGNC Symbol;Acc:HGNC:30347]
ENSG00000058668	161.854	-0.451242	0.910488	-0.495604	0.620174	1	ATP2B4	ATPase plasma membrane Ca2+ transporting 4 [Source:HGNC Symbol;Acc:HGNC:817]
ENSG00000058673	0.351393	1.5442	5.08817	0.303489	0.761517	1	ZC3H11A	zinc finger CCCH-type containing 11A [Source:HGNC Symbol;Acc:HGNC:29093]
ENSG00000058729	59.4339	-0.0109028	0.461241	-0.0236379	0.981141	1	RIOK2	RIO kinase 2 [Source:HGNC Symbol;Acc:HGNC:18999]
ENSG00000058799	198.621	0.104971	0.500156	0.209877	0.833763	1	YIPF1	Yip1 domain family member 1 [Source:HGNC Symbol;Acc:HGNC:25231]
ENSG00000058804	150.302	-0.18153	0.954358	-0.190212	0.849143	1	NDC1	NDC1 transmembrane nucleoporin [Source:HGNC Symbol;Acc:HGNC:25525]
ENSG00000058866	7.33802	-1.06084	1.17742	-0.900987	0.367595	1	DGKG	diacylglycerol kinase gamma [Source:HGNC Symbol;Acc:HGNC:2853]
ENSG00000059122	172.294	-0.303538	0.637905	-0.475836	0.634191	1	FLYWCH1	FLYWCH-type zinc finger 1 [Source:HGNC Symbol;Acc:HGNC:25404]
ENSG00000059145	4.6653	-1.42094	1.75366	-0.810274	0.417783	1	UNKL	unk like zinc finger [Source:HGNC Symbol;Acc:HGNC:14184]
ENSG00000059377	204.924	-0.00793954	0.523372	-0.01517	0.987897	1	TBXAS1	thromboxane A synthase 1 [Source:HGNC Symbol;Acc:HGNC:11609]
ENSG00000059378	15.6588	-0.638391	1.41811	-0.450169	0.652589	1	PARP12	poly(ADP-ribose) polymerase family member 12 [Source:HGNC Symbol;Acc:HGNC:21919]
ENSG00000059573	124.242	-0.527189	0.787193	-0.669708	0.503044	1	ALDH18A1	aldehyde dehydrogenase 18 family member A1 [Source:HGNC Symbol;Acc:HGNC:9722]
ENSG00000059588	109.652	0.638169	0.796872	0.800843	0.423223	1	TARBP1	TAR (HIV-1) RNA binding protein 1 [Source:HGNC Symbol;Acc:HGNC:11568]
ENSG00000059691	49.2807	-0.607537	0.69908	-0.869053	0.384818	1	GATB	glutamyl-tRNA amidotransferase subunit B [Source:HGNC Symbol;Acc:HGNC:8849]
ENSG00000059728	184.185	-0.369899	0.651112	-0.568104	0.569964	1	MXD1	MAX dimerization protein 1 [Source:HGNC Symbol;Acc:HGNC:6761]
ENSG00000059758	27.3231	-0.789613	0.726366	-1.08707	0.277005	1	CDK17	cyclin dependent kinase 17 [Source:HGNC Symbol;Acc:HGNC:8750]
ENSG00000059769	17.7409	0.00668169	1.32738	0.00503373	0.995984	1	DNAJC25	DnaJ heat shock protein family (Hsp40) member C25 [Source:HGNC Symbol;Acc:HGNC:34187]
ENSG00000059915	2.30812	4.54485	2.91945	1.55675	0.119531	1	PSD	pleckstrin and Sec7 domain containing [Source:HGNC Symbol;Acc:HGNC:9507]
ENSG00000060069	161.81	0.424177	0.717338	0.591322	0.554305	1	CTDP1	CTD phosphatase subunit 1 [Source:HGNC Symbol;Acc:HGNC:2498]
ENSG00000060138	161.655	0.210527	0.754019	0.279206	0.780087	1	YBX3	Y-box binding protein 3 [Source:HGNC Symbol;Acc:HGNC:2428]
ENSG00000060140	5.25099	1.91823	3.19822	0.599779	0.548654	1	STYK1	serine/threonine/tyrosine kinase 1 [Source:HGNC Symbol;Acc:HGNC:18889]
ENSG00000060237	452.809	-0.639356	0.449324	-1.42293	0.154757	1	WNK1	WNK lysine deficient protein kinase 1 [Source:HGNC Symbol;Acc:HGNC:14540]
ENSG00000060303	32.6181	0.865067	0.787859	1.098	0.272206	1	RPS17P5	ribosomal protein S17 pseudogene 5 [Source:HGNC Symbol;Acc:HGNC:21352]
ENSG00000060339	462.696	0.0449107	0.358892	0.125137	0.900415	1	CCAR1	cell division cycle and apoptosis regulator 1 [Source:HGNC Symbol;Acc:HGNC:24236]
ENSG00000060491	543.369	0.437577	0.520823	0.840163	0.400817	1	OGFR	opioid growth factor receptor [Source:HGNC Symbol;Acc:HGNC:15768]
ENSG00000060558	1460.12	0.956595	0.727515	1.31488	0.18855	1	GNA15	G protein subunit alpha 15 [Source:HGNC Symbol;Acc:HGNC:4383]
ENSG00000060566	0.360668	0	5.10048	0	1	1	CREB3L3	cAMP responsive element binding protein 3 like 3 [Source:HGNC Symbol;Acc:HGNC:18855]
ENSG00000060642	30.4678	-0.278914	0.742856	-0.375462	0.707317	1	PIGV	phosphatidylinositol glycan anchor biosynthesis class V [Source:HGNC Symbol;Acc:HGNC:26031]
ENSG00000060656	11.5547	4.35103	1.98039	2.19706	0.0280159	1	PTPRU	protein tyrosine phosphatase receptor type U [Source:HGNC Symbol;Acc:HGNC:9683]
ENSG00000060688	98.1388	-0.169675	0.980825	-0.172992	0.862658	1	SNRNP40	small nuclear ribonucleoprotein U5 subunit 40 [Source:HGNC Symbol;Acc:HGNC:30857]
ENSG00000060709	0.0858564	1.35106	5.09314	0.26527	0.790801	1	RIMBP2	RIMS binding protein 2 [Source:HGNC Symbol;Acc:HGNC:30339]
ENSG00000060718	1.41735	1.5362	4.44357	0.345713	0.729558	1	COL11A1	collagen type XI alpha 1 chain [Source:HGNC Symbol;Acc:HGNC:2186]
ENSG00000060749	46.9702	-0.0771472	0.686744	-0.112338	0.910556	1	QSER1	glutamine and serine rich 1 [Source:HGNC Symbol;Acc:HGNC:26154]
ENSG00000060762	50.2624	-0.050863	0.893571	-0.0569211	0.954608	1	MPC1	mitochondrial pyruvate carrier 1 [Source:HGNC Symbol;Acc:HGNC:21606]
ENSG00000060971	2.05998	0.0519484	1.7685	0.0293743	0.976566	1	ACAA1	acetyl-CoA acyltransferase 1 [Source:HGNC Symbol;Acc:HGNC:82]
ENSG00000060982	530.738	-0.272661	0.867442	-0.314327	0.753272	1	BCAT1	branched chain amino acid transaminase 1 [Source:HGNC Symbol;Acc:HGNC:976]
ENSG00000061337	4.11549	1.80233	2.99328	0.602124	0.547092	1	LZTS1	leucine zipper tumor suppressor 1 [Source:HGNC Symbol;Acc:HGNC:13861]
ENSG00000061455	0.140471	-2.51433	4.9657	-0.50634	0.612618	1	PRDM6	PR/SET domain 6 [Source:HGNC Symbol;Acc:HGNC:9350]
ENSG00000061656	57.9843	0.034723	0.916718	0.0378775	0.969785	1	SPAG4	sperm associated antigen 4 [Source:HGNC Symbol;Acc:HGNC:11214]
ENSG00000061676	5.09872	-6.10058	2.96781	-2.05559	0.0398225	1	NCKAP1	NCK associated protein 1 [Source:HGNC Symbol;Acc:HGNC:7666]
ENSG00000061794	203.769	0.103959	0.393097	0.26446	0.791426	1	MRPS35	mitochondrial ribosomal protein S35 [Source:HGNC Symbol;Acc:HGNC:16635]
ENSG00000061918	0.86876	-2.51431	4.9657	-0.506336	0.61262	1	GUCY1B1	guanylate cyclase 1 soluble subunit beta 1 [Source:HGNC Symbol;Acc:HGNC:4687]
ENSG00000061936	263.643	0.351608	0.42466	0.827976	0.407684	1	SFSWAP	splicing factor SWAP [Source:HGNC Symbol;Acc:HGNC:10790]
ENSG00000061938	307.432	-0.189616	0.510646	-0.371325	0.710396	1	TNK2	tyrosine kinase non receptor 2 [Source:HGNC Symbol;Acc:HGNC:19297]
ENSG00000061987	44.8026	-0.578085	1.14038	-0.506921	0.61221	1	MON2	MON2 homolog, regulator of endosome-to-Golgi trafficking [Source:HGNC Symbol;Acc:HGNC:29177]
ENSG00000062038	0.131279	1.35107	5.09314	0.265273	0.790799	1	CDH3	cadherin 3 [Source:HGNC Symbol;Acc:HGNC:1762]
ENSG00000062194	291.334	-0.00234942	0.407364	-0.00576737	0.995398	1	GPBP1	GC-rich promoter binding protein 1 [Source:HGNC Symbol;Acc:HGNC:29520]
ENSG00000062282	60.4955	0.0383429	1.00348	0.03821	0.96952	1	DGAT2	diacylglycerol O-acyltransferase 2 [Source:HGNC Symbol;Acc:HGNC:16940]
ENSG00000062370	0.327766	-3.73487	4.92388	-0.758521	0.448139	1	ZNF112	zinc finger protein 112 [Source:HGNC Symbol;Acc:HGNC:12892]
ENSG00000062485	452.633	0.59706	0.400473	1.49089	0.135991	1	CS	citrate synthase [Source:HGNC Symbol;Acc:HGNC:2422]
ENSG00000062524	62.9126	1.62021	1.30963	1.23715	0.216032	1	LTK	leukocyte receptor tyrosine kinase [Source:HGNC Symbol;Acc:HGNC:6721]
ENSG00000062582	5.22682	-1.94588	2.5447	-0.76468	0.444462	1	MRPS24	mitochondrial ribosomal protein S24 [Source:HGNC Symbol;Acc:HGNC:14510]
ENSG00000062598	116.786	0.593961	0.467726	1.26989	0.204124	1	ELMO2	engulfment and cell motility 2 [Source:HGNC Symbol;Acc:HGNC:17233]
ENSG00000062650	208.017	0.134701	0.741365	0.181694	0.855823	1	WAPL	WAPL cohesin release factor [Source:HGNC Symbol;Acc:HGNC:23293]
ENSG00000062716	1253.36	-0.00266158	0.611614	-0.00435173	0.996528	1	VMP1	vacuole membrane protein 1 [Source:HGNC Symbol;Acc:HGNC:29559]
ENSG00000062725	64.7222	-0.79584	0.662552	-1.20117	0.229684	1	APPBP2	amyloid beta precursor protein binding protein 2 [Source:HGNC Symbol;Acc:HGNC:622]
ENSG00000062822	186.228	0.408909	0.59887	0.682801	0.494733	1	POLD1	DNA polymerase delta 1, catalytic subunit [Source:HGNC Symbol;Acc:HGNC:9175]
ENSG00000063015	9.35299	-0.818871	1.40093	-0.584519	0.558871	1	SEZ6	seizure related 6 homolog [Source:HGNC Symbol;Acc:HGNC:15955]
ENSG00000063046	647.836	-0.212609	0.60266	-0.352783	0.724251	1	EIF4B	eukaryotic translation initiation factor 4B [Source:HGNC Symbol;Acc:HGNC:3285]
ENSG00000063127	2.88299	-3.27052	2.25256	-1.45191	0.146527	1	SLC6A16	solute carrier family 6 member 16 [Source:HGNC Symbol;Acc:HGNC:13622]
ENSG00000063169	23.7219	-0.634853	0.748959	-0.847648	0.396634	1	BICRA	BRD4 interacting chromatin remodeling complex associated protein [Source:HGNC Symbol;Acc:HGNC:4332]
ENSG00000063176	20.1307	2.1606	1.00359	2.15287	0.0313287	1	SPHK2	sphingosine kinase 2 [Source:HGNC Symbol;Acc:HGNC:18859]
ENSG00000063177	3924.32	0.255465	0.356415	0.716763	0.473521	1	RPL18	ribosomal protein L18 [Source:HGNC Symbol;Acc:HGNC:10310]
ENSG00000063180	15.6629	1.50174	1.0009	1.50039	0.133513	1	CA11	carbonic anhydrase 11 [Source:HGNC Symbol;Acc:HGNC:1370]
ENSG00000063241	141.559	0.374751	0.55088	0.680277	0.496329	1	ISOC2	isochorismatase domain containing 2 [Source:HGNC Symbol;Acc:HGNC:26278]
ENSG00000063244	242.985	-0.0404834	0.710188	-0.0570038	0.954542	1	U2AF2	U2 small nuclear RNA auxiliary factor 2 [Source:HGNC Symbol;Acc:HGNC:23156]
ENSG00000063245	299.532	0.401645	0.691945	0.580458	0.561606	1	EPN1	epsin 1 [Source:HGNC Symbol;Acc:HGNC:21604]
ENSG00000063322	72.0715	0.011786	0.564007	0.020897	0.983328	1	MED29	mediator complex subunit 29 [Source:HGNC Symbol;Acc:HGNC:23074]
ENSG00000063438	26.242	1.40215	1.05153	1.33343	0.182389	1	AHRR	aryl hydrocarbon receptor repressor [Source:HGNC Symbol;Acc:HGNC:346]
ENSG00000063515	1.96848	1.54424	5.08817	0.303497	0.761511	1	GSC2	goosecoid homeobox 2 [Source:HGNC Symbol;Acc:HGNC:4613]
ENSG00000063587	21.4434	-0.196909	0.973246	-0.202322	0.839665	1	ZNF275	zinc finger protein 275 [Source:HGNC Symbol;Acc:HGNC:13069]
ENSG00000063601	64.4676	1.00265	0.971779	1.03177	0.30218	1	MTMR1	myotubularin related protein 1 [Source:HGNC Symbol;Acc:HGNC:7449]
ENSG00000063660	28.2727	-0.0284827	1.31445	-0.021669	0.982712	1	GPC1	glypican 1 [Source:HGNC Symbol;Acc:HGNC:4449]
ENSG00000063761	29.139	-0.0420971	0.707132	-0.0595322	0.952528	1	ADCK1	aarF domain containing kinase 1 [Source:HGNC Symbol;Acc:HGNC:19038]
ENSG00000063854	222.153	-0.802068	0.914134	-0.877407	0.380265	1	HAGH	hydroxyacylglutathione hydrolase [Source:HGNC Symbol;Acc:HGNC:4805]
ENSG00000063978	127.089	-0.416148	0.628821	-0.66179	0.508106	1	RNF4	ring finger protein 4 [Source:HGNC Symbol;Acc:HGNC:10067]
ENSG00000064012	57.7196	-1.72424	1.08517	-1.58891	0.11208	1	CASP8	caspase 8 [Source:HGNC Symbol;Acc:HGNC:1509]
ENSG00000064102	42.9756	0.0557496	1.00675	0.0553757	0.955839	1	INTS13	integrator complex subunit 13 [Source:HGNC Symbol;Acc:HGNC:20174]
ENSG00000064115	152.338	-0.850171	0.597759	-1.42226	0.15495	1	TM7SF3	transmembrane 7 superfamily member 3 [Source:HGNC Symbol;Acc:HGNC:23049]
ENSG00000064195	3.27177	-4.51236	3.95803	-1.14005	0.254265	1	DLX3	distal-less homeobox 3 [Source:HGNC Symbol;Acc:HGNC:2916]
ENSG00000064199	8.32595	0.805435	1.23876	0.650194	0.515567	1	SPA17	sperm autoantigenic protein 17 [Source:HGNC Symbol;Acc:HGNC:11210]
ENSG00000064201	165.553	-1.6662	0.823862	-2.02243	0.0431321	1	TSPAN32	tetraspanin 32 [Source:HGNC Symbol;Acc:HGNC:13410]
ENSG00000064205	0.0858564	1.35106	5.09314	0.26527	0.790801	1	CCN5	cellular communication network factor 5 [Source:HGNC Symbol;Acc:HGNC:12770]
ENSG00000064225	62.9301	-1.33332	0.73987	-1.8021	0.07153	1	ST3GAL6	ST3 beta-galactoside alpha-2,3-sialyltransferase 6 [Source:HGNC Symbol;Acc:HGNC:18080]
ENSG00000064270	3.51018	0.690631	2.40065	0.287685	0.773588	1	ATP2C2	ATPase secretory pathway Ca2+ transporting 2 [Source:HGNC Symbol;Acc:HGNC:29103]
ENSG00000064309	21.8782	0.501188	1.17818	0.425392	0.670551	1	CDON	cell adhesion associated, oncogene regulated [Source:HGNC Symbol;Acc:HGNC:17104]
ENSG00000064313	50.6235	-0.58567	0.809085	-0.723867	0.469147	1	TAF2	TATA-box binding protein associated factor 2 [Source:HGNC Symbol;Acc:HGNC:11536]
ENSG00000064393	201.294	-0.246355	0.596068	-0.413301	0.679386	1	HIPK2	homeodomain interacting protein kinase 2 [Source:HGNC Symbol;Acc:HGNC:14402]
ENSG00000064419	388.16	0.00751771	0.504522	0.0149007	0.988111	1	TNPO3	transportin 3 [Source:HGNC Symbol;Acc:HGNC:17103]
ENSG00000064490	42.1023	0.372455	0.770117	0.483635	0.628645	1	RFXANK	regulatory factor X associated ankyrin containing protein [Source:HGNC Symbol;Acc:HGNC:9987]
ENSG00000064545	161.05	0.265461	0.513366	0.5171	0.605087	1	TMEM161A	transmembrane protein 161A [Source:HGNC Symbol;Acc:HGNC:26020]
ENSG00000064547	177.894	0.850166	0.664661	1.2791	0.200863	1	LPAR2	lysophosphatidic acid receptor 2 [Source:HGNC Symbol;Acc:HGNC:3168]
ENSG00000064601	61.875	-0.3084	0.763066	-0.40416	0.686095	1	CTSA	cathepsin A [Source:HGNC Symbol;Acc:HGNC:9251]
ENSG00000064607	373.392	0.237488	0.517464	0.458947	0.646272	1	SUGP2	SURP and G-patch domain containing 2 [Source:HGNC Symbol;Acc:HGNC:18641]
ENSG00000064651	22.5225	0.422923	1.03457	0.408793	0.682692	1	SLC12A2	solute carrier family 12 member 2 [Source:HGNC Symbol;Acc:HGNC:10911]
ENSG00000064652	22.8885	-1.22755	1.23226	-0.996177	0.319164	1	SNX24	sorting nexin 24 [Source:HGNC Symbol;Acc:HGNC:21533]
ENSG00000064655	0.139412	0	5.10048	0	1	1	EYA2	EYA transcriptional coactivator and phosphatase 2 [Source:HGNC Symbol;Acc:HGNC:3520]
ENSG00000064666	27.8455	0.918636	0.744838	1.23334	0.21745	1	CNN2	calponin 2 [Source:HGNC Symbol;Acc:HGNC:2156]
ENSG00000064687	647.886	-0.0443101	0.438992	-0.100936	0.919601	1	ABCA7	ATP binding cassette subfamily A member 7 [Source:HGNC Symbol;Acc:HGNC:37]
ENSG00000064703	35.08	0.621479	0.805284	0.771751	0.440262	1	DDX20	DEAD-box helicase 20 [Source:HGNC Symbol;Acc:HGNC:2743]
ENSG00000064726	156.633	-0.252087	0.455826	-0.553034	0.58024	1	BTBD1	BTB domain containing 1 [Source:HGNC Symbol;Acc:HGNC:1120]
ENSG00000064763	21.2147	-1.69065	1.42191	-1.189	0.234441	1	FAR2	fatty acyl-CoA reductase 2 [Source:HGNC Symbol;Acc:HGNC:25531]
ENSG00000064787	1.69472	3.41793	4.33202	0.788992	0.430116	1	BCAS1	brain enriched myelin associated protein 1 [Source:HGNC Symbol;Acc:HGNC:974]
ENSG00000064886	6.86873	2.88763	2.58828	1.11566	0.264569	1	CHI3L2	chitinase 3 like 2 [Source:HGNC Symbol;Acc:HGNC:1933]
ENSG00000064932	241.992	0.502277	0.56539	0.888373	0.37434	1	SBNO2	strawberry notch homolog 2 [Source:HGNC Symbol;Acc:HGNC:29158]
ENSG00000064933	86.7033	-0.251857	0.68442	-0.367985	0.712884	1	PMS1	PMS1 homolog 1, mismatch repair system component [Source:HGNC Symbol;Acc:HGNC:9121]
ENSG00000064961	620.894	0.0552408	0.402596	0.137212	0.890864	1	HMG20B	high mobility group 20B [Source:HGNC Symbol;Acc:HGNC:5002]
ENSG00000064989	3.86891	-1.64735	2.43654	-0.676102	0.498976	1	CALCRL	calcitonin receptor like receptor [Source:HGNC Symbol;Acc:HGNC:16709]
ENSG00000064995	187.751	-0.0822185	0.670914	-0.122547	0.902466	1	TAF11	TATA-box binding protein associated factor 11 [Source:HGNC Symbol;Acc:HGNC:11544]
ENSG00000064999	38.2284	-0.659033	0.661853	-0.995739	0.319377	1	ANKS1A	ankyrin repeat and sterile alpha motif domain containing 1A [Source:HGNC Symbol;Acc:HGNC:20961]
ENSG00000065000	384.167	0.217489	0.488196	0.445497	0.655961	1	AP3D1	adaptor related protein complex 3 subunit delta 1 [Source:HGNC Symbol;Acc:HGNC:568]
ENSG00000065029	49.5761	-0.0544955	0.537145	-0.101454	0.91919	1	ZNF76	zinc finger protein 76 [Source:HGNC Symbol;Acc:HGNC:13149]
ENSG00000065054	12.8426	0.505697	0.986593	0.512569	0.608253	1	NHERF2	NHERF family PDZ scaffold protein 2 [Source:HGNC Symbol;Acc:HGNC:11076]
ENSG00000065057	2.12355	-0.465228	1.96832	-0.236358	0.813155	1	NTHL1	nth like DNA glycosylase 1 [Source:HGNC Symbol;Acc:HGNC:8028]
ENSG00000065135	113.588	-0.665002	0.62398	-1.06574	0.28654	1	GNAI3	G protein subunit alpha i3 [Source:HGNC Symbol;Acc:HGNC:4387]
ENSG00000065150	299.485	0.213008	0.671328	0.317293	0.751021	1	IPO5	importin 5 [Source:HGNC Symbol;Acc:HGNC:6402]
ENSG00000065154	193.674	-1.54442	0.686728	-2.24895	0.0245157	1	OAT	ornithine aminotransferase [Source:HGNC Symbol;Acc:HGNC:8091]
ENSG00000065183	75.2084	0.0914531	0.479212	0.190841	0.84865	1	WDR3	WD repeat domain 3 [Source:HGNC Symbol;Acc:HGNC:12755]
ENSG00000065243	33.8437	0.381226	0.814452	0.468077	0.63973	1	PKN2	protein kinase N2 [Source:HGNC Symbol;Acc:HGNC:9406]
ENSG00000065268	193.516	0.0224211	0.445249	0.0503564	0.959838	1	WDR18	WD repeat domain 18 [Source:HGNC Symbol;Acc:HGNC:17956]
ENSG00000065308	36.2091	-0.0223135	0.67711	-0.032954	0.973711	1	TRAM2	translocation associated membrane protein 2 [Source:HGNC Symbol;Acc:HGNC:16855]
ENSG00000065320	9.49944	1.90941	2.28363	0.836132	0.403081	1	NTN1	netrin 1 [Source:HGNC Symbol;Acc:HGNC:8029]
ENSG00000065328	95.0731	0.540807	0.469464	1.15197	0.249335	1	MCM10	minichromosome maintenance 10 replication initiation factor [Source:HGNC Symbol;Acc:HGNC:18043]
ENSG00000065357	110.082	-0.628443	0.59112	-1.06314	0.287718	1	DGKA	diacylglycerol kinase alpha [Source:HGNC Symbol;Acc:HGNC:2849]
ENSG00000065361	2.34117	5.00117	2.41412	2.07163	0.0383	1	ERBB3	erb-b2 receptor tyrosine kinase 3 [Source:HGNC Symbol;Acc:HGNC:3431]
ENSG00000065413	102.117	0.599436	0.685323	0.874676	0.38175	1	ANKRD44	ankyrin repeat domain 44 [Source:HGNC Symbol;Acc:HGNC:25259]
ENSG00000065427	522.722	0.156232	0.372777	0.419102	0.675142	1	KARS1	lysyl-tRNA synthetase 1 [Source:HGNC Symbol;Acc:HGNC:6215]
ENSG00000065457	131.802	0.234657	0.559342	0.419524	0.674833	1	ADAT1	adenosine deaminase tRNA specific 1 [Source:HGNC Symbol;Acc:HGNC:228]
ENSG00000065485	47.8154	-0.880267	0.624673	-1.40917	0.158786	1	PDIA5	protein disulfide isomerase family A member 5 [Source:HGNC Symbol;Acc:HGNC:24811]
ENSG00000065491	48.2586	-0.206817	0.836367	-0.24728	0.804691	1	TBC1D22B	TBC1 domain family member 22B [Source:HGNC Symbol;Acc:HGNC:21602]
ENSG00000065518	873.584	0.192216	0.437087	0.439767	0.660106	1	NDUFB4	NADH:ubiquinone oxidoreductase subunit B4 [Source:HGNC Symbol;Acc:HGNC:7699]
ENSG00000065526	143.15	-0.694222	0.943262	-0.73598	0.461743	1	SPEN	spen family transcriptional repressor [Source:HGNC Symbol;Acc:HGNC:17575]
ENSG00000065534	2.95319	-1.20065	2.1339	-0.562654	0.573671	1	MYLK	myosin light chain kinase [Source:HGNC Symbol;Acc:HGNC:7590]
ENSG00000065548	296.586	0.0324031	0.43288	0.0748547	0.94033	1	ZC3H15	zinc finger CCCH-type containing 15 [Source:HGNC Symbol;Acc:HGNC:29528]
ENSG00000065559	61.6432	-0.239144	0.85503	-0.27969	0.779715	1	MAP2K4	mitogen-activated protein kinase kinase 4 [Source:HGNC Symbol;Acc:HGNC:6844]
ENSG00000065600	132.732	0.931967	0.53204	1.75169	0.0798277	1	PACC1	proton activated chloride channel 1 [Source:HGNC Symbol;Acc:HGNC:25593]
ENSG00000065609	0.265406	0	5.10048	0	1	1	SNAP91	synaptosome associated protein 91 [Source:HGNC Symbol;Acc:HGNC:14986]
ENSG00000065613	110.218	-0.804658	0.584719	-1.37615	0.168777	1	SLK	STE20 like kinase [Source:HGNC Symbol;Acc:HGNC:11088]
ENSG00000065615	69.405	0.457952	0.858365	0.533517	0.593676	1	CYB5R4	cytochrome b5 reductase 4 [Source:HGNC Symbol;Acc:HGNC:20147]
ENSG00000065618	0.543588	-4.37595	4.91254	-0.890771	0.373052	1	COL17A1	collagen type XVII alpha 1 chain [Source:HGNC Symbol;Acc:HGNC:2194]
ENSG00000065621	11.1279	-2.19481	1.78785	-1.22763	0.219587	1	GSTO2	glutathione S-transferase omega 2 [Source:HGNC Symbol;Acc:HGNC:23064]
ENSG00000065665	43.4125	0.540373	1.09621	0.492948	0.622049	1	SEC61A2	SEC61 translocon subunit alpha 2 [Source:HGNC Symbol;Acc:HGNC:17702]
ENSG00000065717	4.17152	-2.52514	1.86351	-1.35505	0.175402	1	TLE2	TLE family member 2, transcriptional corepressor [Source:HGNC Symbol;Acc:HGNC:11838]
ENSG00000065802	166.147	0.527466	0.548772	0.961174	0.336465	1	ASB1	ankyrin repeat and SOCS box containing 1 [Source:HGNC Symbol;Acc:HGNC:16011]
ENSG00000065809	173.676	0.0496402	1.19225	0.0416357	0.966789	1	FAM107B	family with sequence similarity 107 member B [Source:HGNC Symbol;Acc:HGNC:23726]
ENSG00000065833	48.287	1.65037	1.30894	1.26085	0.207364	1	ME1	malic enzyme 1 [Source:HGNC Symbol;Acc:HGNC:6983]
ENSG00000065882	266.599	0.474921	0.954493	0.497564	0.618791	1	TBC1D1	TBC1 domain family member 1 [Source:HGNC Symbol;Acc:HGNC:11578]
ENSG00000065883	206.025	0.00740966	0.529065	0.0140052	0.988826	1	CDK13	cyclin dependent kinase 13 [Source:HGNC Symbol;Acc:HGNC:1733]
ENSG00000065911	581.796	0.420954	0.751984	0.559791	0.575622	1	MTHFD2	methylenetetrahydrofolate dehydrogenase (NADP+ dependent) 2, methenyltetrahydrofolate cyclohydrolase [Source:HGNC Symbol;Acc:HGNC:7434]
ENSG00000065923	101.951	-2.06952	1.16627	-1.77448	0.0759832	1	SLC9A7	solute carrier family 9 member A7 [Source:HGNC Symbol;Acc:HGNC:17123]
ENSG00000065970	85.9443	0.152913	0.503371	0.303779	0.761296	1	FOXJ2	forkhead box J2 [Source:HGNC Symbol;Acc:HGNC:24818]
ENSG00000065978	1052.4	-0.0998308	0.621332	-0.160672	0.872352	1	YBX1	Y-box binding protein 1 [Source:HGNC Symbol;Acc:HGNC:8014]
ENSG00000065989	305.297	0.52077	0.524457	0.992969	0.320725	1	PDE4A	phosphodiesterase 4A [Source:HGNC Symbol;Acc:HGNC:8780]
ENSG00000066027	168.237	-0.703103	0.690794	-1.01782	0.308764	1	PPP2R5A	protein phosphatase 2 regulatory subunit B'alpha [Source:HGNC Symbol;Acc:HGNC:9309]
ENSG00000066044	215.169	-0.240918	0.381616	-0.631309	0.527839	1	ELAVL1	ELAV like RNA binding protein 1 [Source:HGNC Symbol;Acc:HGNC:3312]
ENSG00000066056	27.8105	-6.71	4.07401	-1.64703	0.0995524	1	TIE1	tyrosine kinase with immunoglobulin like and EGF like domains 1 [Source:HGNC Symbol;Acc:HGNC:11809]
ENSG00000066084	118.742	-0.0792816	0.499633	-0.15868	0.873921	1	DIP2B	disco interacting protein 2 homolog B [Source:HGNC Symbol;Acc:HGNC:29284]
ENSG00000066117	95.7365	0.0527918	0.43325	0.121851	0.903017	1	SMARCD1	SWI/SNF related, matrix associated, actin dependent regulator of chromatin, subfamily d, member 1 [Source:HGNC Symbol;Acc:HGNC:11106]
ENSG00000066135	144.884	0.0646123	0.380707	0.169717	0.865233	1	KDM4A	lysine demethylase 4A [Source:HGNC Symbol;Acc:HGNC:22978]
ENSG00000066136	125.7	0.500964	0.536641	0.933518	0.350553	1	NFYC	nuclear transcription factor Y subunit gamma [Source:HGNC Symbol;Acc:HGNC:7806]
ENSG00000066185	3.36068	1.47723	2.10683	0.701162	0.483202	1	ZMYND12	zinc finger MYND-type containing 12 [Source:HGNC Symbol;Acc:HGNC:21192]
ENSG00000066230	1.50778	-1.04022	5.09268	-0.204259	0.838151	1	SLC9A3	solute carrier family 9 member A3 [Source:HGNC Symbol;Acc:HGNC:11073]
ENSG00000066248	1.51076	0.781108	3.80827	0.205108	0.837488	1	NGEF	neuronal guanine nucleotide exchange factor [Source:HGNC Symbol;Acc:HGNC:7807]
ENSG00000066279	122.254	0.205573	0.710042	0.289523	0.772181	1	ASPM	assembly factor for spindle microtubules [Source:HGNC Symbol;Acc:HGNC:19048]
ENSG00000066294	197.615	-1.26802	1.19633	-1.05993	0.289179	1	CD84	CD84 molecule [Source:HGNC Symbol;Acc:HGNC:1704]
ENSG00000066322	368.586	-0.316197	0.4315	-0.732787	0.463689	1	ELOVL1	ELOVL fatty acid elongase 1 [Source:HGNC Symbol;Acc:HGNC:14418]
ENSG00000066336	1341.13	0.249105	0.642233	0.387873	0.69811	1	SPI1	Spi-1 proto-oncogene [Source:HGNC Symbol;Acc:HGNC:11241]
ENSG00000066379	212.362	-0.0217872	0.446992	-0.0487418	0.961125	1	POLR1H	RNA polymerase I subunit H [Source:HGNC Symbol;Acc:HGNC:13182]
ENSG00000066382	0.37516	0	5.10048	0	1	1	MPPED2	metallophosphoesterase domain containing 2 [Source:HGNC Symbol;Acc:HGNC:1180]
ENSG00000066422	61.0996	-0.278671	0.70184	-0.397058	0.691325	1	ZBTB11	zinc finger and BTB domain containing 11 [Source:HGNC Symbol;Acc:HGNC:16740]
ENSG00000066427	88.4717	-0.063135	0.521692	-0.12102	0.903676	1	ATXN3	ataxin 3 [Source:HGNC Symbol;Acc:HGNC:7106]
ENSG00000066455	54.5193	0.282209	0.636978	0.443043	0.657734	1	GOLGA5	golgin A5 [Source:HGNC Symbol;Acc:HGNC:4428]
ENSG00000066557	41.3183	-0.805235	1.00359	-0.802357	0.422347	1	LRRC40	leucine rich repeat containing 40 [Source:HGNC Symbol;Acc:HGNC:26004]
ENSG00000066583	36.597	-2.30625	0.99607	-2.31535	0.0205937	1	ISOC1	isochorismatase domain containing 1 [Source:HGNC Symbol;Acc:HGNC:24254]
ENSG00000066629	0.698735	1.50793	4.28686	0.351757	0.725021	1	EML1	EMAP like 1 [Source:HGNC Symbol;Acc:HGNC:3330]
ENSG00000066651	51.7669	-1.05867	1.52508	-0.694172	0.487574	1	TRMT11	tRNA methyltransferase 11 homolog [Source:HGNC Symbol;Acc:HGNC:21080]
ENSG00000066654	107.058	-1.11623	0.940139	-1.1873	0.235108	1	THUMPD1	THUMP domain containing 1 [Source:HGNC Symbol;Acc:HGNC:23807]
ENSG00000066697	38.1155	-1.20045	0.821433	-1.46141	0.143904	1	MSANTD3	Myb/SANT DNA binding domain containing 3 [Source:HGNC Symbol;Acc:HGNC:23370]
ENSG00000066735	3.33197	-4.01797	3.88827	-1.03335	0.301438	1	KIF26A	kinesin family member 26A [Source:HGNC Symbol;Acc:HGNC:20226]
ENSG00000066739	20.8461	-0.611745	1.41502	-0.432324	0.665506	1	ATG2B	autophagy related 2B [Source:HGNC Symbol;Acc:HGNC:20187]
ENSG00000066777	89.3261	-0.532884	0.876474	-0.607986	0.543197	1	ARFGEF1	ADP ribosylation factor guanine nucleotide exchange factor 1 [Source:HGNC Symbol;Acc:HGNC:15772]
ENSG00000066813	0.846501	1.54419	5.08817	0.303485	0.76152	1	ACSM2B	acyl-CoA synthetase medium chain family member 2B [Source:HGNC Symbol;Acc:HGNC:30931]
ENSG00000066827	31.5519	-0.138543	0.787219	-0.175991	0.860301	1	ZFAT	zinc finger and AT-hook domain containing [Source:HGNC Symbol;Acc:HGNC:19899]
ENSG00000066855	39.6059	0.172687	0.835521	0.206682	0.836258	1	MTFR1	mitochondrial fission regulator 1 [Source:HGNC Symbol;Acc:HGNC:29510]
ENSG00000066923	46.2594	1.84284	1.01771	1.81077	0.0701764	1	STAG3	STAG3 cohesin complex component [Source:HGNC Symbol;Acc:HGNC:11356]
ENSG00000066926	89.175	-1.51662	0.922869	-1.64338	0.100305	1	FECH	ferrochelatase [Source:HGNC Symbol;Acc:HGNC:3647]
ENSG00000066933	57.6376	0.398496	0.548774	0.726157	0.467742	1	MYO9A	myosin IXA [Source:HGNC Symbol;Acc:HGNC:7608]
ENSG00000067048	129.598	-0.584153	3.33035	-0.175403	0.860763	1	DDX3Y	DEAD-box helicase 3 Y-linked [Source:HGNC Symbol;Acc:HGNC:2699]
ENSG00000067057	407.137	-0.196543	0.511775	-0.384041	0.700948	1	PFKP	phosphofructokinase, platelet [Source:HGNC Symbol;Acc:HGNC:8878]
ENSG00000067064	377.141	-0.104637	0.766649	-0.136486	0.891437	1	IDI1	isopentenyl-diphosphate delta isomerase 1 [Source:HGNC Symbol;Acc:HGNC:5387]
ENSG00000067066	22424.6	-0.474268	0.402719	-1.17767	0.23893	1	SP100	SP100 nuclear antigen [Source:HGNC Symbol;Acc:HGNC:11206]
ENSG00000067082	258.539	-0.540675	0.574828	-0.940585	0.346918	1	KLF6	KLF transcription factor 6 [Source:HGNC Symbol;Acc:HGNC:2235]
ENSG00000067113	1.44593	-4.55568	3.87655	-1.17519	0.239919	1	PLPP1	phospholipid phosphatase 1 [Source:HGNC Symbol;Acc:HGNC:9228]
ENSG00000067167	250.572	0.118146	0.422546	0.279606	0.77978	1	TRAM1	translocation associated membrane protein 1 [Source:HGNC Symbol;Acc:HGNC:20568]
ENSG00000067177	0.428849	-1.93085	5.00192	-0.386022	0.69948	1	PHKA1	phosphorylase kinase regulatory subunit alpha 1 [Source:HGNC Symbol;Acc:HGNC:8925]
ENSG00000067182	463.279	0.344718	0.569946	0.604826	0.545295	1	TNFRSF1A	TNF receptor superfamily member 1A [Source:HGNC Symbol;Acc:HGNC:11916]
ENSG00000067191	20.7215	0.458462	0.888416	0.516044	0.605823	1	CACNB1	calcium voltage-gated channel auxiliary subunit beta 1 [Source:HGNC Symbol;Acc:HGNC:1401]
ENSG00000067208	60.1834	-0.52821	0.958546	-0.551054	0.581597	1	EVI5	ecotropic viral integration site 5 [Source:HGNC Symbol;Acc:HGNC:3501]
ENSG00000067221	47.8615	-0.110958	0.90113	-0.123132	0.902003	1	STOML1	stomatin like 1 [Source:HGNC Symbol;Acc:HGNC:14560]
ENSG00000067225	3310.22	-0.0239166	0.69354	-0.0344848	0.972491	1	PKM	pyruvate kinase M1/2 [Source:HGNC Symbol;Acc:HGNC:9021]
ENSG00000067248	64.0068	-0.166045	0.692164	-0.239892	0.810414	1	DHX29	DExH-box helicase 29 [Source:HGNC Symbol;Acc:HGNC:15815]
ENSG00000067334	204.944	0.189666	0.66074	0.28705	0.774074	1	DNTTIP2	deoxynucleotidyltransferase terminal interacting protein 2 [Source:HGNC Symbol;Acc:HGNC:24013]
ENSG00000067365	60.5866	-0.313833	0.543958	-0.576944	0.563978	1	METTL22	methyltransferase 22, Kin17 lysine [Source:HGNC Symbol;Acc:HGNC:28368]
ENSG00000067369	8.09206	-0.0525908	1.22505	-0.0429294	0.965758	1	TP53BP1	tumor protein p53 binding protein 1 [Source:HGNC Symbol;Acc:HGNC:11999]
ENSG00000067445	8.82368	-4.38807	3.09053	-1.41984	0.155653	1	TRO	trophinin [Source:HGNC Symbol;Acc:HGNC:12326]
ENSG00000067533	54.3431	-0.654555	0.949839	-0.689122	0.490746	1	RRP15	ribosomal RNA processing 15 homolog [Source:HGNC Symbol;Acc:HGNC:24255]
ENSG00000067560	2261.73	0.347574	0.346527	1.00302	0.315851	1	RHOA	ras homolog family member A [Source:HGNC Symbol;Acc:HGNC:667]
ENSG00000067596	218.381	0.331671	0.373542	0.887908	0.37459	1	DHX8	DEAH-box helicase 8 [Source:HGNC Symbol;Acc:HGNC:2749]
ENSG00000067606	0.253873	0	5.10048	0	1	1	PRKCZ	protein kinase C zeta [Source:HGNC Symbol;Acc:HGNC:9412]
ENSG00000067646	14.9858	1.20326	2.03217	0.592108	0.553778	1	ZFY	zinc finger protein Y-linked [Source:HGNC Symbol;Acc:HGNC:12870]
ENSG00000067704	171.909	-0.35045	0.787292	-0.445134	0.656223	1	IARS2	isoleucyl-tRNA synthetase 2, mitochondrial [Source:HGNC Symbol;Acc:HGNC:29685]
ENSG00000067715	0.128441	2.22663	5.07461	0.438778	0.660822	1	SYT1	synaptotagmin 1 [Source:HGNC Symbol;Acc:HGNC:11509]
ENSG00000067798	12.4974	1.99933	1.753	1.14052	0.25407	1	NAV3	neuron navigator 3 [Source:HGNC Symbol;Acc:HGNC:15998]
ENSG00000067829	321.945	0.221289	0.729774	0.303229	0.761715	1	IDH3G	isocitrate dehydrogenase (NAD(+)) 3 non-catalytic subunit gamma [Source:HGNC Symbol;Acc:HGNC:5386]
ENSG00000067836	367.231	-0.0188837	0.810928	-0.0232866	0.981422	1	ROGDI	rogdi atypical leucine zipper [Source:HGNC Symbol;Acc:HGNC:29478]
ENSG00000067840	0.250021	1.5442	5.08817	0.303488	0.761518	1	PDZD4	PDZ domain containing 4 [Source:HGNC Symbol;Acc:HGNC:21167]
ENSG00000067842	2.67619	4.31889	2.67332	1.61556	0.106191	1	ATP2B3	ATPase plasma membrane Ca2+ transporting 3 [Source:HGNC Symbol;Acc:HGNC:816]
ENSG00000067900	203.344	-0.222176	0.429888	-0.516823	0.60528	1	ROCK1	Rho associated coiled-coil containing protein kinase 1 [Source:HGNC Symbol;Acc:HGNC:10251]
ENSG00000067955	190.051	0.131463	0.586343	0.224209	0.822595	1	CBFB	core-binding factor subunit beta [Source:HGNC Symbol;Acc:HGNC:1539]
ENSG00000068001	68.621	0.596776	0.67767	0.88063	0.378518	1	HYAL2	hyaluronidase 2 [Source:HGNC Symbol;Acc:HGNC:5321]
ENSG00000068024	117.557	0.939378	0.587237	1.59966	0.109675	1	HDAC4	histone deacetylase 4 [Source:HGNC Symbol;Acc:HGNC:14063]
ENSG00000068028	572.142	0.302086	0.327801	0.921552	0.356762	1	RASSF1	Ras association domain family member 1 [Source:HGNC Symbol;Acc:HGNC:9882]
ENSG00000068078	46.592	-3.03159	1.78189	-1.70133	0.0888811	1	FGFR3	fibroblast growth factor receptor 3 [Source:HGNC Symbol;Acc:HGNC:3690]
ENSG00000068079	93.4164	0.580867	0.79416	0.731423	0.464521	1	IFI35	interferon induced protein 35 [Source:HGNC Symbol;Acc:HGNC:5399]
ENSG00000068097	78.7517	-0.153422	0.614662	-0.249605	0.802893	1	HEATR6	HEAT repeat containing 6 [Source:HGNC Symbol;Acc:HGNC:24076]
ENSG00000068120	554.157	0.266777	0.515778	0.517233	0.604994	1	COASY	Coenzyme A synthase [Source:HGNC Symbol;Acc:HGNC:29932]
ENSG00000068137	83.9477	0.173952	0.829886	0.20961	0.833972	1	PLEKHH3	pleckstrin homology, MyTH4 and FERM domain containing H3 [Source:HGNC Symbol;Acc:HGNC:26105]
ENSG00000068305	53.2732	-0.109707	1.00346	-0.10933	0.912941	1	MEF2A	myocyte enhancer factor 2A [Source:HGNC Symbol;Acc:HGNC:6993]
ENSG00000068308	51.0451	0.305639	0.710516	0.430164	0.667076	1	OTUD5	OTU deubiquitinase 5 [Source:HGNC Symbol;Acc:HGNC:25402]
ENSG00000068323	131.199	0.465817	0.73171	0.636614	0.524376	1	TFE3	transcription factor binding to IGHM enhancer 3 [Source:HGNC Symbol;Acc:HGNC:11752]
ENSG00000068354	72.004	0.439459	0.429308	1.02365	0.306002	1	TBC1D25	TBC1 domain family member 25 [Source:HGNC Symbol;Acc:HGNC:8092]
ENSG00000068366	560.163	-1.63842	0.848781	-1.93032	0.0535671	1	ACSL4	acyl-CoA synthetase long chain family member 4 [Source:HGNC Symbol;Acc:HGNC:3571]
ENSG00000068383	19.3189	0.997933	1.23375	0.80886	0.418596	1	INPP5A	inositol polyphosphate-5-phosphatase A [Source:HGNC Symbol;Acc:HGNC:6076]
ENSG00000068394	105.782	-0.144654	0.525135	-0.275462	0.782962	1	GPKOW	G-patch domain and KOW motifs [Source:HGNC Symbol;Acc:HGNC:30677]
ENSG00000068400	270.167	-0.190601	0.411903	-0.462733	0.643556	1	GRIPAP1	GRIP1 associated protein 1 [Source:HGNC Symbol;Acc:HGNC:18706]
ENSG00000068438	146.693	-0.05905	0.505684	-0.116773	0.90704	1	FTSJ1	FtsJ RNA 2'-O-methyltransferase 1 [Source:HGNC Symbol;Acc:HGNC:13254]
ENSG00000068489	459.08	0.272925	0.468915	0.582035	0.560543	1	PRR11	proline rich 11 [Source:HGNC Symbol;Acc:HGNC:25619]
ENSG00000068615	10.5846	0.826283	1.47079	0.561795	0.574255	1	REEP1	receptor accessory protein 1 [Source:HGNC Symbol;Acc:HGNC:25786]
ENSG00000068650	65.0528	0.354601	0.490241	0.72332	0.469483	1	ATP11A	ATPase phospholipid transporting 11A [Source:HGNC Symbol;Acc:HGNC:13552]
ENSG00000068654	102.958	0.326718	0.40519	0.806333	0.420051	1	POLR1A	RNA polymerase I subunit A [Source:HGNC Symbol;Acc:HGNC:17264]
ENSG00000068697	577.056	-0.340713	0.517442	-0.658457	0.510245	1	LAPTM4A	lysosomal protein transmembrane 4 alpha [Source:HGNC Symbol;Acc:HGNC:6924]
ENSG00000068724	337.62	1.14506	0.805927	1.4208	0.155375	1	TTC7A	tetratricopeptide repeat domain 7A [Source:HGNC Symbol;Acc:HGNC:19750]
ENSG00000068745	197.454	-0.3215	0.654555	-0.491173	0.623304	1	IP6K2	inositol hexakisphosphate kinase 2 [Source:HGNC Symbol;Acc:HGNC:17313]
ENSG00000068784	19.7069	0.582475	0.924386	0.630121	0.528615	1	SRBD1	S1 RNA binding domain 1 [Source:HGNC Symbol;Acc:HGNC:25521]
ENSG00000068796	146.787	0.512874	0.427885	1.19863	0.230673	1	KIF2A	kinesin family member 2A [Source:HGNC Symbol;Acc:HGNC:6318]
ENSG00000068831	329.715	0.652599	0.749506	0.870704	0.383916	1	RASGRP2	RAS guanyl releasing protein 2 [Source:HGNC Symbol;Acc:HGNC:9879]
ENSG00000068878	211.819	-0.549608	0.493735	-1.11316	0.265638	1	PSME4	proteasome activator subunit 4 [Source:HGNC Symbol;Acc:HGNC:20635]
ENSG00000068885	44.4769	-1.36387	1.3444	-1.01448	0.310352	1	IFT80	intraflagellar transport 80 [Source:HGNC Symbol;Acc:HGNC:29262]
ENSG00000068903	186.313	0.21938	0.526831	0.416415	0.677107	1	SIRT2	sirtuin 2 [Source:HGNC Symbol;Acc:HGNC:10886]
ENSG00000068912	114.988	-0.103238	0.602355	-0.17139	0.863917	1	ERLEC1	endoplasmic reticulum lectin 1 [Source:HGNC Symbol;Acc:HGNC:25222]
ENSG00000068971	23.9163	0.393097	0.986168	0.39861	0.69018	1	PPP2R5B	protein phosphatase 2 regulatory subunit B'beta [Source:HGNC Symbol;Acc:HGNC:9310]
ENSG00000068976	2.8059	4.87523	2.48703	1.96026	0.0499655	1	PYGM	glycogen phosphorylase, muscle associated [Source:HGNC Symbol;Acc:HGNC:9726]
ENSG00000068985	48.4789	0.352559	0.797355	0.442161	0.658373	1	PAGE1	PAGE family member 1 [Source:HGNC Symbol;Acc:HGNC:4107]
ENSG00000069011	0.878353	4.5323	4.98654	0.908906	0.3634	1	PITX1	paired like homeodomain 1 [Source:HGNC Symbol;Acc:HGNC:9004]
ENSG00000069018	0.179645	2.70078	5.04667	0.53516	0.592539	1	TRPC7	transient receptor potential cation channel subfamily C member 7 [Source:HGNC Symbol;Acc:HGNC:20754]
ENSG00000069020	234.053	-1.37757	0.863009	-1.59624	0.110434	1	MAST4	microtubule associated serine/threonine kinase family member 4 [Source:HGNC Symbol;Acc:HGNC:19037]
ENSG00000069248	121.375	-0.612883	0.40524	-1.5124	0.130433	1	NUP133	nucleoporin 133 [Source:HGNC Symbol;Acc:HGNC:18016]
ENSG00000069275	1787.95	0.3432	0.356865	0.961707	0.336197	1	NUCKS1	nuclear casein kinase and cyclin dependent kinase substrate 1 [Source:HGNC Symbol;Acc:HGNC:29923]
ENSG00000069329	468.042	0.0200833	0.435375	0.0461288	0.963208	1	VPS35	VPS35 retromer complex component [Source:HGNC Symbol;Acc:HGNC:13487]
ENSG00000069345	85.1323	0.474134	0.503388	0.941885	0.346251	1	DNAJA2	DnaJ heat shock protein family (Hsp40) member A2 [Source:HGNC Symbol;Acc:HGNC:14884]
ENSG00000069399	196.294	0.471886	0.793079	0.595005	0.55184	1	BCL3	BCL3 transcription coactivator [Source:HGNC Symbol;Acc:HGNC:998]
ENSG00000069424	829.473	0.661582	0.526898	1.25562	0.209255	1	KCNAB2	potassium voltage-gated channel subfamily A regulatory beta subunit 2 [Source:HGNC Symbol;Acc:HGNC:6229]
ENSG00000069431	1.11216	-2.42429	2.65209	-0.914105	0.360662	1	ABCC9	ATP binding cassette subfamily C member 9 [Source:HGNC Symbol;Acc:HGNC:60]
ENSG00000069482	23.4023	-2.40018	1.3226	-1.81475	0.0695629	1	GAL	galanin and GMAP prepropeptide [Source:HGNC Symbol;Acc:HGNC:4114]
ENSG00000069493	652.618	-0.00244917	0.541617	-0.00452196	0.996392	1	CLEC2D	C-type lectin domain family 2 member D [Source:HGNC Symbol;Acc:HGNC:14351]
ENSG00000069509	30.1875	-1.52926	1.16623	-1.31128	0.189763	1	FUNDC1	FUN14 domain containing 1 [Source:HGNC Symbol;Acc:HGNC:28746]
ENSG00000069535	0.454108	-3.73485	4.92388	-0.758517	0.448142	1	MAOB	monoamine oxidase B [Source:HGNC Symbol;Acc:HGNC:6834]
ENSG00000069667	0.837753	0	5.10048	0	1	1	RORA	RAR related orphan receptor A [Source:HGNC Symbol;Acc:HGNC:10258]
ENSG00000069696	11.1396	-0.371759	1.38201	-0.268999	0.787931	1	DRD4	dopamine receptor D4 [Source:HGNC Symbol;Acc:HGNC:3025]
ENSG00000069812	14.1135	0.326641	1.71536	0.190421	0.848979	1	HES2	hes family bHLH transcription factor 2 [Source:HGNC Symbol;Acc:HGNC:16005]
ENSG00000069849	619.801	0.261485	0.470105	0.556226	0.578056	1	ATP1B3	ATPase Na+/K+ transporting subunit beta 3 [Source:HGNC Symbol;Acc:HGNC:806]
ENSG00000069869	12.1862	-1.35153	1.44423	-0.935814	0.349369	1	NEDD4	NEDD4 E3 ubiquitin protein ligase [Source:HGNC Symbol;Acc:HGNC:7727]
ENSG00000069943	10.3927	-0.499633	0.91074	-0.548601	0.583279	1	PIGB	phosphatidylinositol glycan anchor biosynthesis class B [Source:HGNC Symbol;Acc:HGNC:8959]
ENSG00000069956	132.131	-0.654404	0.735916	-0.889237	0.373876	1	MAPK6	mitogen-activated protein kinase 6 [Source:HGNC Symbol;Acc:HGNC:6879]
ENSG00000069966	112.972	1.40502	0.736476	1.90776	0.0564223	1	GNB5	G protein subunit beta 5 [Source:HGNC Symbol;Acc:HGNC:4401]
ENSG00000069974	259.333	0.287903	0.977092	0.294653	0.768259	1	RAB27A	RAB27A, member RAS oncogene family [Source:HGNC Symbol;Acc:HGNC:9766]
ENSG00000069998	240.226	0.741781	0.897937	0.826094	0.408751	1	HDHD5	haloacid dehalogenase like hydrolase domain containing 5 [Source:HGNC Symbol;Acc:HGNC:1843]
ENSG00000070010	283.583	-0.026249	0.571701	-0.0459139	0.963379	1	UFD1	ubiquitin recognition factor in ER associated degradation 1 [Source:HGNC Symbol;Acc:HGNC:12520]
ENSG00000070031	0.23171	3.14329	5.02475	0.625561	0.531603	1	SCT	secretin [Source:HGNC Symbol;Acc:HGNC:10607]
ENSG00000070047	138.657	-0.111008	0.601716	-0.184485	0.853633	1	PHRF1	PHD and ring finger domains 1 [Source:HGNC Symbol;Acc:HGNC:24351]
ENSG00000070061	48.621	-0.839102	0.626018	-1.34038	0.180122	1	ELP1	elongator acetyltransferase complex subunit 1 [Source:HGNC Symbol;Acc:HGNC:5959]
ENSG00000070081	956.058	-0.218586	0.670074	-0.326212	0.744264	1	NUCB2	nucleobindin 2 [Source:HGNC Symbol;Acc:HGNC:8044]
ENSG00000070087	1.2274	0	4.89326	0	1	1	PFN2	profilin 2 [Source:HGNC Symbol;Acc:HGNC:8882]
ENSG00000070159	1.73898	-1.03704	4.56582	-0.227131	0.820322	1	PTPN3	protein tyrosine phosphatase non-receptor type 3 [Source:HGNC Symbol;Acc:HGNC:9655]
ENSG00000070182	21.3651	-8.14506	4.89371	-1.66439	0.0960336	1	SPTB	spectrin beta, erythrocytic [Source:HGNC Symbol;Acc:HGNC:11274]
ENSG00000070190	40.2389	0.601704	1.38552	0.43428	0.664085	1	DAPP1	dual adaptor of phosphotyrosine and 3-phosphoinositides 1 [Source:HGNC Symbol;Acc:HGNC:16500]
ENSG00000070193	6.58823	5.26133	2.66742	1.97244	0.0485593	1	FGF10	fibroblast growth factor 10 [Source:HGNC Symbol;Acc:HGNC:3666]
ENSG00000070214	1366.06	0.426915	0.778655	0.548272	0.583505	1	SLC44A1	solute carrier family 44 member 1 [Source:HGNC Symbol;Acc:HGNC:18798]
ENSG00000070269	33.415	0.620888	1.05609	0.587915	0.556589	1	TMEM260	transmembrane protein 260 [Source:HGNC Symbol;Acc:HGNC:20185]
ENSG00000070366	3.94456	1.2065	2.19657	0.549264	0.582824	1	SMG6	SMG6 nonsense mediated mRNA decay factor [Source:HGNC Symbol;Acc:HGNC:17809]
ENSG00000070367	102.733	-0.000824088	0.812872	-0.0010138	0.999191	1	EXOC5	exocyst complex component 5 [Source:HGNC Symbol;Acc:HGNC:10696]
ENSG00000070371	59.5711	-0.238407	1.60496	-0.148543	0.881914	1	CLTCL1	clathrin heavy chain like 1 [Source:HGNC Symbol;Acc:HGNC:2093]
ENSG00000070388	1.6211	2.42786	3.23004	0.751649	0.452262	1	FGF22	fibroblast growth factor 22 [Source:HGNC Symbol;Acc:HGNC:3679]
ENSG00000070404	91.7199	0.946813	1.06031	0.892963	0.371877	1	FSTL3	follistatin like 3 [Source:HGNC Symbol;Acc:HGNC:3973]
ENSG00000070413	137.972	-0.665481	0.595526	-1.11747	0.263794	1	DGCR2	DiGeorge syndrome critical region gene 2 [Source:HGNC Symbol;Acc:HGNC:2845]
ENSG00000070423	295.335	0.0816417	0.655792	0.124493	0.900925	1	RNF126	ring finger protein 126 [Source:HGNC Symbol;Acc:HGNC:21151]
ENSG00000070444	107.291	-0.237094	0.470756	-0.503645	0.614511	1	MNT	MAX network transcriptional repressor [Source:HGNC Symbol;Acc:HGNC:7188]
ENSG00000070476	101.911	-0.508893	0.526115	-0.967267	0.333411	1	ZXDC	ZXD family zinc finger C [Source:HGNC Symbol;Acc:HGNC:28160]
ENSG00000070495	153.94	-0.291104	0.393608	-0.739579	0.459556	1	JMJD6	jumonji domain containing 6, arginine demethylase and lysine hydroxylase [Source:HGNC Symbol;Acc:HGNC:19355]
ENSG00000070501	74.1708	0.322891	0.940023	0.343492	0.731228	1	POLB	DNA polymerase beta [Source:HGNC Symbol;Acc:HGNC:9174]
ENSG00000070526	9.25654	-7.31835	4.89486	-1.49511	0.134886	1	ST6GALNAC1	ST6 N-acetylgalactosaminide alpha-2,6-sialyltransferase 1 [Source:HGNC Symbol;Acc:HGNC:23614]
ENSG00000070540	6.0963	0.774344	1.21869	0.635388	0.525175	1	WIPI1	WD repeat domain, phosphoinositide interacting 1 [Source:HGNC Symbol;Acc:HGNC:25471]
ENSG00000070601	1.36832	0.666648	2.5506	0.261369	0.793808	1	FRMPD1	FERM and PDZ domain containing 1 [Source:HGNC Symbol;Acc:HGNC:29159]
ENSG00000070610	40.6612	0.475446	0.658238	0.722301	0.470109	1	GBA2	glucosylceramidase beta 2 [Source:HGNC Symbol;Acc:HGNC:18986]
ENSG00000070614	86.4284	0.047109	0.692402	0.0680371	0.945756	1	NDST1	N-deacetylase and N-sulfotransferase 1 [Source:HGNC Symbol;Acc:HGNC:7680]
ENSG00000070669	4.96663	2.8373	1.94816	1.4564	0.145281	1	ASNS	asparagine synthetase (glutamine-hydrolyzing) [Source:HGNC Symbol;Acc:HGNC:753]
ENSG00000070718	45.4002	0.815259	0.649541	1.25513	0.209431	1	AP3M2	adaptor related protein complex 3 subunit mu 2 [Source:HGNC Symbol;Acc:HGNC:570]
ENSG00000070729	0.911755	-1.65724	4.94097	-0.335406	0.737318	1	CNGB1	cyclic nucleotide gated channel subunit beta 1 [Source:HGNC Symbol;Acc:HGNC:2151]
ENSG00000070731	0.136646	0.120645	5.085	0.0237256	0.981071	1	ST6GALNAC2	ST6 N-acetylgalactosaminide alpha-2,6-sialyltransferase 2 [Source:HGNC Symbol;Acc:HGNC:10867]
ENSG00000070748	1.99242	6.20161	4.97017	1.24776	0.212117	1	CHAT	choline O-acetyltransferase [Source:HGNC Symbol;Acc:HGNC:1912]
ENSG00000070756	1883.47	0.466161	0.500917	0.930615	0.352053	1	PABPC1	poly(A) binding protein cytoplasmic 1 [Source:HGNC Symbol;Acc:HGNC:8554]
ENSG00000070759	38.7	-2.15281	1.18757	-1.81278	0.0698652	1	TESK2	testis associated actin remodelling kinase 2 [Source:HGNC Symbol;Acc:HGNC:11732]
ENSG00000070761	169.234	0.805795	0.493836	1.63171	0.102741	1	CFAP20	cilia and flagella associated protein 20 [Source:HGNC Symbol;Acc:HGNC:29523]
ENSG00000070770	130.735	1.07953	0.863381	1.25036	0.211169	1	CSNK2A2	casein kinase 2 alpha 2 [Source:HGNC Symbol;Acc:HGNC:2459]
ENSG00000070778	0.468287	-3.24998	4.93648	-0.65836	0.510307	1	PTPN21	protein tyrosine phosphatase non-receptor type 21 [Source:HGNC Symbol;Acc:HGNC:9651]
ENSG00000070785	115.835	0.739971	0.64095	1.15449	0.248299	1	EIF2B3	eukaryotic translation initiation factor 2B subunit gamma [Source:HGNC Symbol;Acc:HGNC:3259]
ENSG00000070808	1.24766	-1.96372	3.70417	-0.530138	0.596016	1	CAMK2A	calcium/calmodulin dependent protein kinase II alpha [Source:HGNC Symbol;Acc:HGNC:1460]
ENSG00000070814	500.553	0.265521	0.379921	0.698885	0.484624	1	TCOF1	treacle ribosome biogenesis factor 1 [Source:HGNC Symbol;Acc:HGNC:11654]
ENSG00000070831	33.0085	0.328587	1.07195	0.306534	0.759198	1	CDC42	cell division cycle 42 [Source:HGNC Symbol;Acc:HGNC:1736]
ENSG00000070915	30.2544	3.4547	3.01786	1.14475	0.252311	1	SLC12A3	solute carrier family 12 member 3 [Source:HGNC Symbol;Acc:HGNC:10912]
ENSG00000070950	67.3594	0.00498041	0.539749	0.00922726	0.992638	1	RAD18	RAD18 E3 ubiquitin protein ligase [Source:HGNC Symbol;Acc:HGNC:18278]
ENSG00000070961	326.866	-0.515644	0.623324	-0.827249	0.408096	1	ATP2B1	ATPase plasma membrane Ca2+ transporting 1 [Source:HGNC Symbol;Acc:HGNC:814]
ENSG00000070985	0.28938	-0.141248	5.08532	-0.0277756	0.977841	1	TRPM5	transient receptor potential cation channel subfamily M member 5 [Source:HGNC Symbol;Acc:HGNC:14323]
ENSG00000071051	74.5502	-0.464008	0.751207	-0.617684	0.536784	1	NCK2	NCK adaptor protein 2 [Source:HGNC Symbol;Acc:HGNC:7665]
ENSG00000071054	378.178	-0.695822	0.630234	-1.10407	0.269563	1	MAP4K4	mitogen-activated protein kinase kinase kinase kinase 4 [Source:HGNC Symbol;Acc:HGNC:6866]
ENSG00000071073	58.4259	0.239967	1.24735	0.19238	0.847444	1	MGAT4A	alpha-1,3-mannosyl-glycoprotein 4-beta-N-acetylglucosaminyltransferase A [Source:HGNC Symbol;Acc:HGNC:7047]
ENSG00000071082	12688.4	0.480651	0.405184	1.18625	0.235522	1	RPL31	ribosomal protein L31 [Source:HGNC Symbol;Acc:HGNC:10334]
ENSG00000071127	731.94	-0.0998845	0.560123	-0.178326	0.858467	1	WDR1	WD repeat domain 1 [Source:HGNC Symbol;Acc:HGNC:12754]
ENSG00000071189	53.0885	0.204436	0.812691	0.251554	0.801385	1	SNX13	sorting nexin 13 [Source:HGNC Symbol;Acc:HGNC:21335]
ENSG00000071203	0.157928	0	5.10048	0	1	1	MS4A12	membrane spanning 4-domains A12 [Source:HGNC Symbol;Acc:HGNC:13370]
ENSG00000071205	27.5634	0.247646	0.955048	0.259302	0.795402	1	ARHGAP10	Rho GTPase activating protein 10 [Source:HGNC Symbol;Acc:HGNC:26099]
ENSG00000071242	83.5056	0.856911	1.26243	0.678781	0.497277	1	RPS6KA2	ribosomal protein S6 kinase A2 [Source:HGNC Symbol;Acc:HGNC:10431]
ENSG00000071243	44.8999	-0.336723	0.494455	-0.680998	0.495873	1	ING3	inhibitor of growth family member 3 [Source:HGNC Symbol;Acc:HGNC:14587]
ENSG00000071246	152.421	1.33319	0.556573	2.39536	0.0166042	1	VASH1	vasohibin 1 [Source:HGNC Symbol;Acc:HGNC:19964]
ENSG00000071282	18.6509	2.82031	1.94017	1.45364	0.146046	1	LMCD1	LIM and cysteine rich domains 1 [Source:HGNC Symbol;Acc:HGNC:6633]
ENSG00000071462	279.28	-0.112409	0.330925	-0.339682	0.734096	1	BUD23	BUD23 rRNA methyltransferase and ribosome maturation factor [Source:HGNC Symbol;Acc:HGNC:16405]
ENSG00000071537	176.553	0.299555	0.40817	0.733899	0.46301	1	SEL1L	SEL1L adaptor subunit of SYVN1 ubiquitin ligase [Source:HGNC Symbol;Acc:HGNC:10717]
ENSG00000071539	58.5308	-0.214789	0.51904	-0.413819	0.679007	1	TRIP13	thyroid hormone receptor interactor 13 [Source:HGNC Symbol;Acc:HGNC:12307]
ENSG00000071553	767.65	-0.0622035	0.458492	-0.13567	0.892082	1	ATP6AP1	ATPase H+ transporting accessory protein 1 [Source:HGNC Symbol;Acc:HGNC:868]
ENSG00000071564	378.366	0.227852	0.4627	0.49244	0.622408	1	TCF3	transcription factor 3 [Source:HGNC Symbol;Acc:HGNC:11633]
ENSG00000071575	96.8123	-0.618604	1.01628	-0.608697	0.542725	1	TRIB2	tribbles pseudokinase 2 [Source:HGNC Symbol;Acc:HGNC:30809]
ENSG00000071626	661.387	-0.319515	0.470142	-0.679613	0.496749	1	DAZAP1	DAZ associated protein 1 [Source:HGNC Symbol;Acc:HGNC:2683]
ENSG00000071655	692.274	0.0186399	0.523693	0.0355931	0.971607	1	MBD3	methyl-CpG binding domain protein 3 [Source:HGNC Symbol;Acc:HGNC:6918]
ENSG00000071794	19.7865	-0.940344	1.11578	-0.842768	0.399358	1	HLTF	helicase like transcription factor [Source:HGNC Symbol;Acc:HGNC:11099]
ENSG00000071859	342.595	-0.266511	0.371303	-0.717773	0.472897	1	FAM50A	family with sequence similarity 50 member A [Source:HGNC Symbol;Acc:HGNC:18786]
ENSG00000071889	143.005	-0.511268	0.704195	-0.726032	0.467819	1	FAM3A	FAM3 metabolism regulating signaling molecule A [Source:HGNC Symbol;Acc:HGNC:13749]
ENSG00000071894	218.612	0.162076	0.490019	0.330755	0.74083	1	CPSF1	cleavage and polyadenylation specific factor 1 [Source:HGNC Symbol;Acc:HGNC:2324]
ENSG00000071909	8.4573	-2.88045	1.61917	-1.77896	0.0752463	1	MYO3B	myosin IIIB [Source:HGNC Symbol;Acc:HGNC:15576]
ENSG00000071967	55.5367	-1.58016	1.08044	-1.46252	0.1436	1	CYBRD1	cytochrome b reductase 1 [Source:HGNC Symbol;Acc:HGNC:20797]
ENSG00000071994	250.339	0.313379	0.607419	0.515919	0.605911	1	PDCD2	programmed cell death 2 [Source:HGNC Symbol;Acc:HGNC:8762]
ENSG00000072042	390.053	-0.58121	0.401043	-1.44925	0.147269	1	RDH11	retinol dehydrogenase 11 [Source:HGNC Symbol;Acc:HGNC:17964]
ENSG00000072062	334.913	-0.127147	0.574395	-0.221358	0.824813	1	PRKACA	protein kinase cAMP-activated catalytic subunit alpha [Source:HGNC Symbol;Acc:HGNC:9380]
ENSG00000072071	167.15	0.435737	0.625977	0.696092	0.486371	1	ADGRL1	adhesion G protein-coupled receptor L1 [Source:HGNC Symbol;Acc:HGNC:20973]
ENSG00000072080	0.23171	3.14329	5.02475	0.625561	0.531603	1	SPP2	secreted phosphoprotein 2 [Source:HGNC Symbol;Acc:HGNC:11256]
ENSG00000072110	488.255	0.215265	0.484763	0.444062	0.656998	1	ACTN1	actinin alpha 1 [Source:HGNC Symbol;Acc:HGNC:163]
ENSG00000072121	49.1312	0.0692697	0.80448	0.0861049	0.931383	1	ZFYVE26	zinc finger FYVE-type containing 26 [Source:HGNC Symbol;Acc:HGNC:20761]
ENSG00000072133	32.8421	0.672424	1.10898	0.606345	0.544285	1	RPS6KA6	ribosomal protein S6 kinase A6 [Source:HGNC Symbol;Acc:HGNC:10435]
ENSG00000072134	3.83196	0.57271	1.64218	0.348749	0.727278	1	EPN2	epsin 2 [Source:HGNC Symbol;Acc:HGNC:18639]
ENSG00000072135	300.638	-0.133584	0.433034	-0.308485	0.757714	1	PTPN18	protein tyrosine phosphatase non-receptor type 18 [Source:HGNC Symbol;Acc:HGNC:9649]
ENSG00000072163	0.659767	-4.19625	3.93404	-1.06665	0.286129	1	LIMS2	LIM zinc finger domain containing 2 [Source:HGNC Symbol;Acc:HGNC:16084]
ENSG00000072182	9.54648	0.139583	1.69271	0.0824614	0.93428	1	ASIC4	acid sensing ion channel subunit family member 4 [Source:HGNC Symbol;Acc:HGNC:21263]
ENSG00000072195	8.11039	-1.48726	2.0188	-0.736703	0.461303	1	SPEG	striated muscle enriched protein kinase [Source:HGNC Symbol;Acc:HGNC:16901]
ENSG00000072210	54.5138	-0.0408429	0.598142	-0.068283	0.94556	1	ALDH3A2	aldehyde dehydrogenase 3 family member A2 [Source:HGNC Symbol;Acc:HGNC:403]
ENSG00000072274	490.562	-1.10606	0.794057	-1.39293	0.163641	1	TFRC	transferrin receptor [Source:HGNC Symbol;Acc:HGNC:11763]
ENSG00000072310	340.136	-0.772103	0.530825	-1.45453	0.145799	1	SREBF1	sterol regulatory element binding transcription factor 1 [Source:HGNC Symbol;Acc:HGNC:11289]
ENSG00000072315	1.37011	1.3511	5.09314	0.265278	0.790796	1	TRPC5	transient receptor potential cation channel subfamily C member 5 [Source:HGNC Symbol;Acc:HGNC:12337]
ENSG00000072364	141.495	-0.667161	0.44938	-1.48463	0.137643	1	AFF4	ALF transcription elongation factor 4 [Source:HGNC Symbol;Acc:HGNC:17869]
ENSG00000072401	90.2737	-0.223195	0.941297	-0.237115	0.812568	1	UBE2D1	ubiquitin conjugating enzyme E2 D1 [Source:HGNC Symbol;Acc:HGNC:12474]
ENSG00000072415	34.9933	0.273632	0.971524	0.281653	0.77821	1	PALS1	protein associated with LIN7 1, MAGUK p55 family member [Source:HGNC Symbol;Acc:HGNC:18669]
ENSG00000072422	22.7647	0.243202	1.17212	0.207488	0.835628	1	RHOBTB1	Rho related BTB domain containing 1 [Source:HGNC Symbol;Acc:HGNC:18738]
ENSG00000072501	314.979	-0.349517	0.444741	-0.785888	0.431933	1	SMC1A	structural maintenance of chromosomes 1A [Source:HGNC Symbol;Acc:HGNC:11111]
ENSG00000072506	224.984	0.439609	0.798397	0.550614	0.581898	1	HSD17B10	hydroxysteroid 17-beta dehydrogenase 10 [Source:HGNC Symbol;Acc:HGNC:4800]
ENSG00000072518	291.427	0.00280125	0.372254	0.0075251	0.993996	1	MARK2	microtubule affinity regulating kinase 2 [Source:HGNC Symbol;Acc:HGNC:3332]
ENSG00000072571	126.464	0.183445	1.01465	0.180796	0.856527	1	HMMR	hyaluronan mediated motility receptor [Source:HGNC Symbol;Acc:HGNC:5012]
ENSG00000072609	144.736	-0.275687	0.660765	-0.417224	0.676515	1	CHFR	checkpoint with forkhead and ring finger domains [Source:HGNC Symbol;Acc:HGNC:20455]
ENSG00000072657	0.0823602	0	5.10048	0	1	1	TRHDE	thyrotropin releasing hormone degrading enzyme [Source:HGNC Symbol;Acc:HGNC:30748]
ENSG00000072682	71.6818	-1.03296	0.916303	-1.12732	0.259609	1	P4HA2	prolyl 4-hydroxylase subunit alpha 2 [Source:HGNC Symbol;Acc:HGNC:8547]
ENSG00000072694	183.226	-1.07239	0.893554	-1.20014	0.230086	1	FCGR2B	Fc gamma receptor IIb [Source:HGNC Symbol;Acc:HGNC:3618]
ENSG00000072736	21.4214	-1.7853	1.20749	-1.47852	0.139268	1	NFATC3	nuclear factor of activated T cells 3 [Source:HGNC Symbol;Acc:HGNC:7777]
ENSG00000072756	81.8856	-0.138554	0.566544	-0.24456	0.806797	1	TRNT1	tRNA nucleotidyl transferase 1 [Source:HGNC Symbol;Acc:HGNC:17341]
ENSG00000072778	1865.75	0.418222	0.442722	0.944661	0.344832	1	ACADVL	acyl-CoA dehydrogenase very long chain [Source:HGNC Symbol;Acc:HGNC:92]
ENSG00000072786	351.438	0.260075	0.496771	0.523531	0.600605	1	STK10	serine/threonine kinase 10 [Source:HGNC Symbol;Acc:HGNC:11388]
ENSG00000072803	115.314	0.0172078	0.770053	0.0223462	0.982172	1	FBXW11	F-box and WD repeat domain containing 11 [Source:HGNC Symbol;Acc:HGNC:13607]
ENSG00000072818	796.767	0.462232	0.546575	0.845688	0.397727	1	ACAP1	ArfGAP with coiled-coil, ankyrin repeat and PH domains 1 [Source:HGNC Symbol;Acc:HGNC:16467]
ENSG00000072832	1.45394	0	4.62562	0	1	1	CRMP1	collapsin response mediator protein 1 [Source:HGNC Symbol;Acc:HGNC:2365]
ENSG00000072840	4.18989	-0.526458	2.10645	-0.249927	0.802644	1	EVC	EvC ciliary complex subunit 1 [Source:HGNC Symbol;Acc:HGNC:3497]
ENSG00000072849	110.613	0.0934156	0.493465	0.189305	0.849854	1	DERL2	derlin 2 [Source:HGNC Symbol;Acc:HGNC:17943]
ENSG00000072858	6.12362	0.520835	2.5794	0.201921	0.839978	1	SIDT1	SID1 transmembrane family member 1 [Source:HGNC Symbol;Acc:HGNC:25967]
ENSG00000072864	59.2511	-0.0127664	0.633523	-0.0201514	0.983923	1	NDE1	nudE neurodevelopment protein 1 [Source:HGNC Symbol;Acc:HGNC:17619]
ENSG00000072952	222.264	2.9766	1.54886	1.92179	0.0546319	1	IRAG1	inositol 1,4,5-triphosphate receptor associated 1 [Source:HGNC Symbol;Acc:HGNC:7237]
ENSG00000072954	31.9148	-0.86848	1.62356	-0.534922	0.592704	1	TMEM38A	transmembrane protein 38A [Source:HGNC Symbol;Acc:HGNC:28462]
ENSG00000072958	466.611	-0.102245	0.372677	-0.274353	0.783813	1	AP1M1	adaptor related protein complex 1 subunit mu 1 [Source:HGNC Symbol;Acc:HGNC:13667]
ENSG00000073008	137.964	-0.477194	0.892718	-0.53454	0.592968	1	PVR	PVR cell adhesion molecule [Source:HGNC Symbol;Acc:HGNC:9705]
ENSG00000073050	34.9762	0.978275	0.730687	1.33884	0.180622	1	XRCC1	X-ray repair cross complementing 1 [Source:HGNC Symbol;Acc:HGNC:12828]
ENSG00000073060	442.769	0.460855	0.597821	0.770891	0.440771	1	SCARB1	scavenger receptor class B member 1 [Source:HGNC Symbol;Acc:HGNC:1664]
ENSG00000073067	1.56862	-2.47983	2.99619	-0.827661	0.407863	1	CYP2W1	cytochrome P450 family 2 subfamily W member 1 [Source:HGNC Symbol;Acc:HGNC:20243]
ENSG00000073111	8.07956	3.29724	4.97466	0.662807	0.507454	1	MCM2	minichromosome maintenance complex component 2 [Source:HGNC Symbol;Acc:HGNC:6944]
ENSG00000073146	1.10486	-4.93595	3.16955	-1.5573	0.119399	1	MOV10L1	Mov10 like RNA helicase 1 [Source:HGNC Symbol;Acc:HGNC:7201]
ENSG00000073150	109.836	0.578174	0.72929	0.792791	0.4279	1	PANX2	pannexin 2 [Source:HGNC Symbol;Acc:HGNC:8600]
ENSG00000073169	336.136	-0.175456	0.433978	-0.404297	0.685994	1	SELENOO	selenoprotein O [Source:HGNC Symbol;Acc:HGNC:30395]
ENSG00000073331	186.336	0.144282	0.827324	0.174395	0.861555	1	ALPK1	alpha kinase 1 [Source:HGNC Symbol;Acc:HGNC:20917]
ENSG00000073350	43.7577	-0.494066	0.679526	-0.727075	0.46718	1	LLGL2	LLGL scribble cell polarity complex component 2 [Source:HGNC Symbol;Acc:HGNC:6629]
ENSG00000073417	29.8987	2.38663	1.18896	2.00732	0.0447154	1	PDE8A	phosphodiesterase 8A [Source:HGNC Symbol;Acc:HGNC:8793]
ENSG00000073464	23.9957	-2.7919	1.81958	-1.53436	0.12494	1	CLCN4	chloride voltage-gated channel 4 [Source:HGNC Symbol;Acc:HGNC:2022]
ENSG00000073536	74.5986	-0.568671	0.624577	-0.91049	0.362564	1	NLE1	notchless homolog 1 [Source:HGNC Symbol;Acc:HGNC:19889]
ENSG00000073578	585.898	0.27288	0.47582	0.573496	0.566309	1	SDHA	succinate dehydrogenase complex flavoprotein subunit A [Source:HGNC Symbol;Acc:HGNC:10680]
ENSG00000073584	20.7505	-1.09127	0.826584	-1.32021	0.186765	1	SMARCE1	SWI/SNF related, matrix associated, actin dependent regulator of chromatin, subfamily e, member 1 [Source:HGNC Symbol;Acc:HGNC:11109]
ENSG00000073605	35.2009	-1.15689	1.13811	-1.0165	0.309391	1	GSDMB	gasdermin B [Source:HGNC Symbol;Acc:HGNC:23690]
ENSG00000073614	350.797	0.43582	0.441665	0.986765	0.323758	1	KDM5A	lysine demethylase 5A [Source:HGNC Symbol;Acc:HGNC:9886]
ENSG00000073711	4.9369	1.18287	1.4	0.844911	0.39816	1	PPP2R3A	protein phosphatase 2 regulatory subunit B''alpha [Source:HGNC Symbol;Acc:HGNC:9307]
ENSG00000073712	14.1446	4.033	2.23711	1.80277	0.0714245	1	FERMT2	FERM domain containing kindlin 2 [Source:HGNC Symbol;Acc:HGNC:15767]
ENSG00000073734	3.04305	-0.974268	3.33686	-0.291971	0.770309	1	ABCB11	ATP binding cassette subfamily B member 11 [Source:HGNC Symbol;Acc:HGNC:42]
ENSG00000073737	9.59025	-0.810987	1.79326	-0.452242	0.651095	1	DHRS9	dehydrogenase/reductase 9 [Source:HGNC Symbol;Acc:HGNC:16888]
ENSG00000073756	50.8929	-0.242919	1.82306	-0.133248	0.893997	1	PTGS2	prostaglandin-endoperoxide synthase 2 [Source:HGNC Symbol;Acc:HGNC:9605]
ENSG00000073792	627.332	0.222039	0.410855	0.540431	0.5889	1	IGF2BP2	insulin like growth factor 2 mRNA binding protein 2 [Source:HGNC Symbol;Acc:HGNC:28867]
ENSG00000073803	80.4473	-1.19582	0.782287	-1.52862	0.126359	1	MAP3K13	mitogen-activated protein kinase kinase kinase 13 [Source:HGNC Symbol;Acc:HGNC:6852]
ENSG00000073849	295.038	-0.215205	0.678768	-0.317052	0.751204	1	ST6GAL1	ST6 beta-galactoside alpha-2,6-sialyltransferase 1 [Source:HGNC Symbol;Acc:HGNC:10860]
ENSG00000073861	0.113946	0	5.10048	0	1	1	TBX21	T-box transcription factor 21 [Source:HGNC Symbol;Acc:HGNC:11599]
ENSG00000073905	1.52329	-3.51355	4.05962	-0.865487	0.386772	1	VDAC1P1	voltage dependent anion channel 1 pseudogene 1 [Source:HGNC Symbol;Acc:HGNC:12671]
ENSG00000073910	64.62	0.659247	0.770367	0.855757	0.392132	1	FRY	FRY microtubule binding protein [Source:HGNC Symbol;Acc:HGNC:20367]
ENSG00000073921	401.23	-1.09122	0.640871	-1.70271	0.088622	1	PICALM	phosphatidylinositol binding clathrin assembly protein [Source:HGNC Symbol;Acc:HGNC:15514]
ENSG00000073969	115.132	-0.205162	0.867229	-0.236572	0.812989	1	NSF	N-ethylmaleimide sensitive factor, vesicle fusing ATPase [Source:HGNC Symbol;Acc:HGNC:8016]
ENSG00000074047	5.00289	-5.2501	2.64201	-1.98716	0.0469048	1	GLI2	GLI family zinc finger 2 [Source:HGNC Symbol;Acc:HGNC:4318]
ENSG00000074054	74.9372	-0.661439	0.75886	-0.871623	0.383414	1	CLASP1	cytoplasmic linker associated protein 1 [Source:HGNC Symbol;Acc:HGNC:17088]
ENSG00000074071	925.221	0.0307754	0.680656	0.0452143	0.963936	1	MRPS34	mitochondrial ribosomal protein S34 [Source:HGNC Symbol;Acc:HGNC:16618]
ENSG00000074181	16.6187	0.449531	1.1665	0.385369	0.699964	1	NOTCH3	notch receptor 3 [Source:HGNC Symbol;Acc:HGNC:7883]
ENSG00000074201	589.039	-0.0781185	0.424955	-0.183828	0.854149	1	CLNS1A	chloride nucleotide-sensitive channel 1A [Source:HGNC Symbol;Acc:HGNC:2080]
ENSG00000074211	1.11964	0.112878	4.48801	0.0251509	0.979935	1	PPP2R2C	protein phosphatase 2 regulatory subunit Bgamma [Source:HGNC Symbol;Acc:HGNC:9306]
ENSG00000074219	0.188952	0	5.10048	0	1	1	TEAD2	TEA domain transcription factor 2 [Source:HGNC Symbol;Acc:HGNC:11715]
ENSG00000074266	143.323	-0.813042	0.688452	-1.18097	0.237615	1	EED	embryonic ectoderm development [Source:HGNC Symbol;Acc:HGNC:3188]
ENSG00000074276	0.6054	2.9422	4.98622	0.590066	0.555146	1	CDHR2	cadherin related family member 2 [Source:HGNC Symbol;Acc:HGNC:18231]
ENSG00000074317	0.101975	-1.04024	5.09268	-0.204262	0.838149	1	SNCB	synuclein beta [Source:HGNC Symbol;Acc:HGNC:11140]
ENSG00000074319	112.767	-0.168716	0.738807	-0.228363	0.819364	1	TSG101	tumor susceptibility 101 [Source:HGNC Symbol;Acc:HGNC:15971]
ENSG00000074356	129.931	0.0178401	0.438922	0.0406452	0.967579	1	NCBP3	nuclear cap binding subunit 3 [Source:HGNC Symbol;Acc:HGNC:24612]
ENSG00000074370	745.926	-0.173067	0.525503	-0.329335	0.741902	1	ATP2A3	ATPase sarcoplasmic/endoplasmic reticulum Ca2+ transporting 3 [Source:HGNC Symbol;Acc:HGNC:813]
ENSG00000074410	4.02229	0.325742	2.23904	0.145483	0.884329	1	CA12	carbonic anhydrase 12 [Source:HGNC Symbol;Acc:HGNC:1371]
ENSG00000074416	136.95	1.78035	0.726688	2.44996	0.0142874	1	MGLL	monoglyceride lipase [Source:HGNC Symbol;Acc:HGNC:17038]
ENSG00000074582	113.148	0.00584026	0.444342	0.0131436	0.989513	1	BCS1L	BCS1 homolog, ubiquinol-cytochrome c reductase complex chaperone [Source:HGNC Symbol;Acc:HGNC:1020]
ENSG00000074590	17.1198	0.406871	1.87625	0.216854	0.828322	1	NUAK1	NUAK family kinase 1 [Source:HGNC Symbol;Acc:HGNC:14311]
ENSG00000074603	214.751	0.0756643	0.467725	0.161771	0.871486	1	DPP8	dipeptidyl peptidase 8 [Source:HGNC Symbol;Acc:HGNC:16490]
ENSG00000074621	9.13131	0.584926	1.44256	0.405478	0.685126	1	SLC24A1	solute carrier family 24 member 1 [Source:HGNC Symbol;Acc:HGNC:10975]
ENSG00000074657	26.5431	1.46272	1.99872	0.731828	0.464273	1	ZNF532	zinc finger protein 532 [Source:HGNC Symbol;Acc:HGNC:30940]
ENSG00000074660	24.2828	-3.28523	1.32329	-2.48262	0.013042	1	SCARF1	scavenger receptor class F member 1 [Source:HGNC Symbol;Acc:HGNC:16820]
ENSG00000074695	153.011	-0.518878	0.47087	-1.10196	0.270481	1	LMAN1	lectin, mannose binding 1 [Source:HGNC Symbol;Acc:HGNC:6631]
ENSG00000074696	192.725	0.408627	0.507239	0.805592	0.420478	1	HACD3	3-hydroxyacyl-CoA dehydratase 3 [Source:HGNC Symbol;Acc:HGNC:24175]
ENSG00000074706	24.6098	2.43761	1.18121	2.06366	0.0390502	1	IPCEF1	interaction protein for cytohesin exchange factors 1 [Source:HGNC Symbol;Acc:HGNC:21204]
ENSG00000074755	101.153	-0.317141	0.569615	-0.556764	0.577689	1	ZZEF1	zinc finger ZZ-type and EF-hand domain containing 1 [Source:HGNC Symbol;Acc:HGNC:29027]
ENSG00000074800	5217.48	0.0216297	0.606404	0.0356688	0.971546	1	ENO1	enolase 1 [Source:HGNC Symbol;Acc:HGNC:3350]
ENSG00000074803	0.434139	0	5.10048	0	1	1	SLC12A1	solute carrier family 12 member 1 [Source:HGNC Symbol;Acc:HGNC:10910]
ENSG00000074842	1148.52	0.516017	0.97223	0.530757	0.595588	1	MYDGF	myeloid derived growth factor [Source:HGNC Symbol;Acc:HGNC:16948]
ENSG00000074855	9.08636	2.07056	1.62472	1.27441	0.202518	1	ANO8	anoctamin 8 [Source:HGNC Symbol;Acc:HGNC:29329]
ENSG00000074935	84.5466	0.0956677	1.10648	0.0864616	0.931099	1	TUBE1	tubulin epsilon 1 [Source:HGNC Symbol;Acc:HGNC:20775]
ENSG00000074964	62.0648	0.319434	1.6607	0.192349	0.847469	1	ARHGEF10L	Rho guanine nucleotide exchange factor 10 like [Source:HGNC Symbol;Acc:HGNC:25540]
ENSG00000074966	32.8554	-3.31572	1.5419	-2.1504	0.0315233	1	TXK	TXK tyrosine kinase [Source:HGNC Symbol;Acc:HGNC:12434]
ENSG00000075035	9.59929	-7.85672	4.89404	-1.60537	0.108413	1	WSCD2	WSC domain containing 2 [Source:HGNC Symbol;Acc:HGNC:29117]
ENSG00000075043	0.855446	-0.138377	4.74148	-0.0291845	0.976717	1	KCNQ2	potassium voltage-gated channel subfamily Q member 2 [Source:HGNC Symbol;Acc:HGNC:6296]
ENSG00000075073	0.2954	0	5.10048	0	1	1	TACR2	tachykinin receptor 2 [Source:HGNC Symbol;Acc:HGNC:11527]
ENSG00000075131	33.6028	0.80207	0.642995	1.2474	0.212251	1	TIPIN	TIMELESS interacting protein [Source:HGNC Symbol;Acc:HGNC:30750]
ENSG00000075142	263.098	-1.38801	0.929931	-1.49259	0.135543	1	SRI	sorcin [Source:HGNC Symbol;Acc:HGNC:11292]
ENSG00000075151	119.739	0.308214	0.771904	0.399291	0.689679	1	EIF4G3	eukaryotic translation initiation factor 4 gamma 3 [Source:HGNC Symbol;Acc:HGNC:3298]
ENSG00000075188	63.9844	0.0346488	0.549707	0.0630314	0.949741	1	NUP37	nucleoporin 37 [Source:HGNC Symbol;Acc:HGNC:29929]
ENSG00000075213	0.982861	3.50447	4.97198	0.704844	0.480907	1	SEMA3A	semaphorin 3A [Source:HGNC Symbol;Acc:HGNC:10723]
ENSG00000075218	218.294	-0.128491	0.53006	-0.242408	0.808464	1	GTSE1	G2 and S-phase expressed 1 [Source:HGNC Symbol;Acc:HGNC:13698]
ENSG00000075223	5.70667	-6.51345	3.37427	-1.93033	0.053566	1	SEMA3C	semaphorin 3C [Source:HGNC Symbol;Acc:HGNC:10725]
ENSG00000075234	129.986	0.401718	0.490368	0.819218	0.412662	1	TTC38	tetratricopeptide repeat domain 38 [Source:HGNC Symbol;Acc:HGNC:26082]
ENSG00000075239	229.263	0.129098	0.469159	0.275169	0.783187	1	ACAT1	acetyl-CoA acetyltransferase 1 [Source:HGNC Symbol;Acc:HGNC:93]
ENSG00000075240	185.656	0.242057	0.610427	0.396537	0.691709	1	GRAMD4	GRAM domain containing 4 [Source:HGNC Symbol;Acc:HGNC:29113]
ENSG00000075275	2.62498	0.203578	2.69839	0.0754443	0.939861	1	CELSR1	cadherin EGF LAG seven-pass G-type receptor 1 [Source:HGNC Symbol;Acc:HGNC:1850]
ENSG00000075290	0.147448	0	5.10048	0	1	1	WNT8B	Wnt family member 8B [Source:HGNC Symbol;Acc:HGNC:12789]
ENSG00000075292	196.171	-0.518629	0.700719	-0.740138	0.459216	1	ZNF638	zinc finger protein 638 [Source:HGNC Symbol;Acc:HGNC:17894]
ENSG00000075303	114.512	-0.454838	0.71336	-0.6376	0.523734	1	SLC25A40	solute carrier family 25 member 40 [Source:HGNC Symbol;Acc:HGNC:29680]
ENSG00000075336	61.2401	-0.547756	0.735889	-0.744345	0.456668	1	TIMM21	translocase of inner mitochondrial membrane 21 [Source:HGNC Symbol;Acc:HGNC:25010]
ENSG00000075340	120.035	-0.894369	1.10191	-0.811651	0.416992	1	ADD2	adducin 2 [Source:HGNC Symbol;Acc:HGNC:244]
ENSG00000075391	18.797	1.35513	1.39841	0.969052	0.332519	1	RASAL2	RAS protein activator like 2 [Source:HGNC Symbol;Acc:HGNC:9874]
ENSG00000075399	203.267	-0.539612	0.645521	-0.835933	0.403193	1	VPS9D1	VPS9 domain containing 1 [Source:HGNC Symbol;Acc:HGNC:13526]
ENSG00000075407	86.083	0.130189	0.492686	0.264242	0.791593	1	ZNF37A	zinc finger protein 37A [Source:HGNC Symbol;Acc:HGNC:13102]
ENSG00000075413	269.803	-0.846484	0.490915	-1.7243	0.0846544	1	MARK3	microtubule affinity regulating kinase 3 [Source:HGNC Symbol;Acc:HGNC:6897]
ENSG00000075415	1238.46	-0.258028	0.334494	-0.771397	0.440472	1	SLC25A3	solute carrier family 25 member 3 [Source:HGNC Symbol;Acc:HGNC:10989]
ENSG00000075420	176.255	-0.421253	0.774212	-0.544105	0.586369	1	FNDC3B	fibronectin type III domain containing 3B [Source:HGNC Symbol;Acc:HGNC:24670]
ENSG00000075426	348.063	0.524753	0.809285	0.648415	0.516717	1	FOSL2	FOS like 2, AP-1 transcription factor subunit [Source:HGNC Symbol;Acc:HGNC:3798]
ENSG00000075539	185.9	0.106077	0.509431	0.208227	0.835052	1	FRYL	FRY like transcription coactivator [Source:HGNC Symbol;Acc:HGNC:29127]
ENSG00000075568	104.085	-0.661448	1.0697	-0.618348	0.536346	1	TMEM131	transmembrane protein 131 [Source:HGNC Symbol;Acc:HGNC:30366]
ENSG00000075618	252.741	0.513258	0.805511	0.637184	0.524005	1	FSCN1	fascin actin-bundling protein 1 [Source:HGNC Symbol;Acc:HGNC:11148]
ENSG00000075624	13868.5	0.0442154	0.487662	0.0906682	0.927756	1	ACTB	actin beta [Source:HGNC Symbol;Acc:HGNC:132]
ENSG00000075643	14.6141	1.7877	1.95139	0.916117	0.359605	1	MOCOS	molybdenum cofactor sulfurase [Source:HGNC Symbol;Acc:HGNC:18234]
ENSG00000075651	104.449	-1.26081	0.918393	-1.37285	0.1698	1	PLD1	phospholipase D1 [Source:HGNC Symbol;Acc:HGNC:9067]
ENSG00000075673	0.161137	2.22664	5.07461	0.43878	0.660821	1	ATP12A	ATPase H+/K+ transporting non-gastric alpha2 subunit [Source:HGNC Symbol;Acc:HGNC:13816]
ENSG00000075702	111.554	0.0369468	0.586789	0.0629643	0.949795	1	WDR62	WD repeat domain 62 [Source:HGNC Symbol;Acc:HGNC:24502]
ENSG00000075711	97.9219	-0.802475	0.627536	-1.27877	0.200978	1	DLG1	discs large MAGUK scaffold protein 1 [Source:HGNC Symbol;Acc:HGNC:2900]
ENSG00000075785	781.95	0.0211609	0.320024	0.0661228	0.94728	1	RAB7A	RAB7A, member RAS oncogene family [Source:HGNC Symbol;Acc:HGNC:9788]
ENSG00000075790	1.51978	-1.73964	4.28646	-0.405845	0.684856	1	BCAP29	B cell receptor associated protein 29 [Source:HGNC Symbol;Acc:HGNC:24131]
ENSG00000075826	157.04	-0.31856	0.762783	-0.417628	0.676219	1	SEC31B	SEC31 homolog B, COPII coat complex component [Source:HGNC Symbol;Acc:HGNC:23197]
ENSG00000075856	114.872	0.00256437	0.829726	0.00309062	0.997534	1	SART3	spliceosome associated factor 3, U4/U6 recycling protein [Source:HGNC Symbol;Acc:HGNC:16860]
ENSG00000075884	127.258	-1.13674	0.524376	-2.1678	0.0301735	1	ARHGAP15	Rho GTPase activating protein 15 [Source:HGNC Symbol;Acc:HGNC:21030]
ENSG00000075914	167.398	0.235916	0.61041	0.386488	0.699135	1	EXOSC7	exosome component 7 [Source:HGNC Symbol;Acc:HGNC:28112]
ENSG00000075945	26.3275	0.458357	0.974074	0.470557	0.637957	1	KIFAP3	kinesin associated protein 3 [Source:HGNC Symbol;Acc:HGNC:17060]
ENSG00000075975	13.186	2.12154	1.30246	1.62887	0.10334	1	MKRN2	makorin ring finger protein 2 [Source:HGNC Symbol;Acc:HGNC:7113]
ENSG00000076003	315.393	0.270201	0.372947	0.724503	0.468757	1	MCM6	minichromosome maintenance complex component 6 [Source:HGNC Symbol;Acc:HGNC:6949]
ENSG00000076043	69.4982	-0.925148	0.972939	-0.95088	0.341665	1	REXO2	RNA exonuclease 2 [Source:HGNC Symbol;Acc:HGNC:17851]
ENSG00000076053	54.0208	-0.341629	0.718066	-0.475762	0.634244	1	RBM7	RNA binding motif protein 7 [Source:HGNC Symbol;Acc:HGNC:9904]
ENSG00000076067	42.977	1.71074	0.723117	2.36578	0.0179922	1	RBMS2	RNA binding motif single stranded interacting protein 2 [Source:HGNC Symbol;Acc:HGNC:9909]
ENSG00000076108	115.502	0.766381	0.520884	1.47131	0.141207	1	BAZ2A	bromodomain adjacent to zinc finger domain 2A [Source:HGNC Symbol;Acc:HGNC:962]
ENSG00000076201	153.486	0.135372	0.362741	0.373193	0.709005	1	PTPN23	protein tyrosine phosphatase non-receptor type 23 [Source:HGNC Symbol;Acc:HGNC:14406]
ENSG00000076242	173.436	0.190902	0.677579	0.281742	0.778142	1	MLH1	mutL homolog 1 [Source:HGNC Symbol;Acc:HGNC:7127]
ENSG00000076248	96.8344	-0.337483	0.724769	-0.465643	0.641471	1	UNG	uracil DNA glycosylase [Source:HGNC Symbol;Acc:HGNC:12572]
ENSG00000076258	11.2653	-1.68291	0.871709	-1.93058	0.0535345	1	FMO4	flavin containing dimethylaniline monoxygenase 4 [Source:HGNC Symbol;Acc:HGNC:3772]
ENSG00000076321	40.8314	-0.110471	0.780542	-0.141531	0.887451	1	KLHL20	kelch like family member 20 [Source:HGNC Symbol;Acc:HGNC:25056]
ENSG00000076344	0.25638	0.734308	5.06676	0.144926	0.884769	1	RGS11	regulator of G protein signaling 11 [Source:HGNC Symbol;Acc:HGNC:9993]
ENSG00000076351	13.0857	0.245679	1.68807	0.145538	0.884286	1	SLC46A1	solute carrier family 46 member 1 [Source:HGNC Symbol;Acc:HGNC:30521]
ENSG00000076356	1.70975	-2.47577	2.60797	-0.949312	0.342462	1	PLXNA2	plexin A2 [Source:HGNC Symbol;Acc:HGNC:9100]
ENSG00000076382	246.072	0.47337	0.789815	0.599343	0.548944	1	SPAG5	sperm associated antigen 5 [Source:HGNC Symbol;Acc:HGNC:13452]
ENSG00000076513	251.919	-0.00943418	0.494291	-0.0190863	0.984772	1	ANKRD13A	ankyrin repeat domain 13A [Source:HGNC Symbol;Acc:HGNC:21268]
ENSG00000076554	8.76524	5.46414	3.01346	1.81325	0.0697936	1	TPD52	tumor protein D52 [Source:HGNC Symbol;Acc:HGNC:12005]
ENSG00000076555	39.0081	-1.11036	0.784243	-1.41584	0.156824	1	ACACB	acetyl-CoA carboxylase beta [Source:HGNC Symbol;Acc:HGNC:85]
ENSG00000076604	8.09194	-0.218989	0.98799	-0.22165	0.824586	1	TRAF4	TNF receptor associated factor 4 [Source:HGNC Symbol;Acc:HGNC:12034]
ENSG00000076641	287.34	0.761042	0.716111	1.06274	0.287899	1	PAG1	phosphoprotein membrane anchor with glycosphingolipid microdomains 1 [Source:HGNC Symbol;Acc:HGNC:30043]
ENSG00000076650	23.6994	0.181524	0.774773	0.234293	0.814757	1	GPATCH1	G-patch domain containing 1 [Source:HGNC Symbol;Acc:HGNC:24658]
ENSG00000076685	10.6865	-0.82453	1.23468	-0.66781	0.504255	1	NT5C2	5'-nucleotidase, cytosolic II [Source:HGNC Symbol;Acc:HGNC:8022]
ENSG00000076706	1.45518	-0.274194	3.33161	-0.0823008	0.934408	1	MCAM	melanoma cell adhesion molecule [Source:HGNC Symbol;Acc:HGNC:6934]
ENSG00000076716	0.189514	0	5.10048	0	1	1	GPC4	glypican 4 [Source:HGNC Symbol;Acc:HGNC:4452]
ENSG00000076770	35.4956	-1.7395	1.01453	-1.71459	0.0864204	1	MBNL3	muscleblind like splicing regulator 3 [Source:HGNC Symbol;Acc:HGNC:20564]
ENSG00000076826	3.96227	4.50919	2.99605	1.50504	0.132313	1	CAMSAP3	calmodulin regulated spectrin associated protein family member 3 [Source:HGNC Symbol;Acc:HGNC:29307]
ENSG00000076864	25.9846	-4.86518	3.5327	-1.37718	0.168455	1	RAP1GAP	RAP1 GTPase activating protein [Source:HGNC Symbol;Acc:HGNC:9858]
ENSG00000076924	90.0165	0.975064	0.532675	1.8305	0.0671745	1	XAB2	XPA binding protein 2 [Source:HGNC Symbol;Acc:HGNC:14089]
ENSG00000076928	654.095	0.51914	0.476944	1.08847	0.276387	1	ARHGEF1	Rho guanine nucleotide exchange factor 1 [Source:HGNC Symbol;Acc:HGNC:681]
ENSG00000076944	414.867	0.0564619	0.525431	0.107458	0.914426	1	STXBP2	syntaxin binding protein 2 [Source:HGNC Symbol;Acc:HGNC:11445]
ENSG00000076984	226.027	0.642825	0.606641	1.05965	0.289306	1	MAP2K7	mitogen-activated protein kinase kinase 7 [Source:HGNC Symbol;Acc:HGNC:6847]
ENSG00000077009	11.1016	0	5.10048	0	1	1	NMRK2	nicotinamide riboside kinase 2 [Source:HGNC Symbol;Acc:HGNC:17871]
ENSG00000077044	123.842	0.0477485	0.872955	0.0546975	0.956379	1	DGKD	diacylglycerol kinase delta [Source:HGNC Symbol;Acc:HGNC:2851]
ENSG00000077063	18.3432	-4.33001	4.79356	-0.903297	0.366368	1	CTTNBP2	cortactin binding protein 2 [Source:HGNC Symbol;Acc:HGNC:15679]
ENSG00000077080	1.28349	0	5.10048	0	1	1	ACTL6B	actin like 6B [Source:HGNC Symbol;Acc:HGNC:160]
ENSG00000077092	4.52076	5.71277	2.64021	2.16375	0.0304833	1	RARB	retinoic acid receptor beta [Source:HGNC Symbol;Acc:HGNC:9865]
ENSG00000077097	395.402	-0.60691	0.746328	-0.813195	0.416106	1	TOP2B	DNA topoisomerase II beta [Source:HGNC Symbol;Acc:HGNC:11990]
ENSG00000077147	453.428	-0.0398855	0.336518	-0.118524	0.905652	1	TM9SF3	transmembrane 9 superfamily member 3 [Source:HGNC Symbol;Acc:HGNC:21529]
ENSG00000077150	53.8916	0.298739	0.728385	0.410138	0.681704	1	NFKB2	nuclear factor kappa B subunit 2 [Source:HGNC Symbol;Acc:HGNC:7795]
ENSG00000077152	152.103	0.675388	0.668881	1.00973	0.312626	1	UBE2T	ubiquitin conjugating enzyme E2 T [Source:HGNC Symbol;Acc:HGNC:25009]
ENSG00000077157	24.7323	0.355371	1.18533	0.299808	0.764324	1	PPP1R12B	protein phosphatase 1 regulatory subunit 12B [Source:HGNC Symbol;Acc:HGNC:7619]
ENSG00000077232	89.4217	-0.515026	0.563805	-0.913482	0.360989	1	DNAJC10	DnaJ heat shock protein family (Hsp40) member C10 [Source:HGNC Symbol;Acc:HGNC:24637]
ENSG00000077235	98.9969	-0.0834144	0.492011	-0.169538	0.865374	1	GTF3C1	general transcription factor IIIC subunit 1 [Source:HGNC Symbol;Acc:HGNC:4664]
ENSG00000077238	410.041	-0.193781	0.54286	-0.356963	0.72112	1	IL4R	interleukin 4 receptor [Source:HGNC Symbol;Acc:HGNC:6015]
ENSG00000077254	183.402	-0.204313	0.592222	-0.344993	0.7301	1	USP33	ubiquitin specific peptidase 33 [Source:HGNC Symbol;Acc:HGNC:20059]
ENSG00000077264	1.45836	4.00456	4.54946	0.880228	0.378736	1	PAK3	p21 (RAC1) activated kinase 3 [Source:HGNC Symbol;Acc:HGNC:8592]
ENSG00000077279	0.118883	1.35107	5.09314	0.265272	0.7908	1	DCX	doublecortin [Source:HGNC Symbol;Acc:HGNC:2714]
ENSG00000077312	490.071	0.229988	0.516093	0.445632	0.655863	1	SNRPA	small nuclear ribonucleoprotein polypeptide A [Source:HGNC Symbol;Acc:HGNC:11151]
ENSG00000077348	165.946	0.746713	0.520027	1.43591	0.151027	1	EXOSC5	exosome component 5 [Source:HGNC Symbol;Acc:HGNC:24662]
ENSG00000077380	450.518	0.0243646	0.371957	0.0655037	0.947773	1	DYNC1I2	dynein cytoplasmic 1 intermediate chain 2 [Source:HGNC Symbol;Acc:HGNC:2964]
ENSG00000077420	232.124	0.046269	1.17541	0.0393641	0.9686	1	APBB1IP	amyloid beta precursor protein binding family B member 1 interacting protein [Source:HGNC Symbol;Acc:HGNC:17379]
ENSG00000077454	2.71837	-1.25627	2.14077	-0.586831	0.557317	1	LRCH4	leucine rich repeats and calponin homology domain containing 4 [Source:HGNC Symbol;Acc:HGNC:6691]
ENSG00000077458	40.5763	-0.296633	0.750469	-0.395264	0.692648	1	FAM76B	family with sequence similarity 76 member B [Source:HGNC Symbol;Acc:HGNC:28492]
ENSG00000077463	119.991	0.493954	0.688072	0.717882	0.47283	1	SIRT6	sirtuin 6 [Source:HGNC Symbol;Acc:HGNC:14934]
ENSG00000077514	80.0292	0.714007	0.593031	1.204	0.228591	1	POLD3	DNA polymerase delta 3, accessory subunit [Source:HGNC Symbol;Acc:HGNC:20932]
ENSG00000077522	8.50269	-0.0934373	1.49001	-0.0627092	0.949998	1	ACTN2	actinin alpha 2 [Source:HGNC Symbol;Acc:HGNC:164]
ENSG00000077549	665.667	-0.157949	0.626966	-0.251926	0.801098	1	CAPZB	capping actin protein of muscle Z-line subunit beta [Source:HGNC Symbol;Acc:HGNC:1491]
ENSG00000077585	19.0487	-0.0430949	1.35557	-0.0317909	0.974639	1	GPR137B	G protein-coupled receptor 137B [Source:HGNC Symbol;Acc:HGNC:11862]
ENSG00000077616	3.06795	-0.0117518	1.86643	-0.00629643	0.994976	1	NAALAD2	N-acetylated alpha-linked acidic dipeptidase 2 [Source:HGNC Symbol;Acc:HGNC:14526]
ENSG00000077684	116.597	-1.21037	0.663814	-1.82336	0.0682493	1	JADE1	jade family PHD finger 1 [Source:HGNC Symbol;Acc:HGNC:30027]
ENSG00000077713	15.451	-1.64808	1.10315	-1.49399	0.135179	1	SLC25A43	solute carrier family 25 member 43 [Source:HGNC Symbol;Acc:HGNC:30557]
ENSG00000077721	233.814	0.077123	0.441076	0.174852	0.861196	1	UBE2A	ubiquitin conjugating enzyme E2 A [Source:HGNC Symbol;Acc:HGNC:12472]
ENSG00000077782	936.915	0.401443	1.00478	0.399534	0.6895	1	FGFR1	fibroblast growth factor receptor 1 [Source:HGNC Symbol;Acc:HGNC:3688]
ENSG00000077800	0.857084	4.79334	4.9826	0.962015	0.336042	1	FKBP6	FKBP prolyl isomerase family member 6 (inactive) [Source:HGNC Symbol;Acc:HGNC:3722]
ENSG00000077935	5.57938	2.2596	2.67191	0.845685	0.397729	1	SMC1B	structural maintenance of chromosomes 1B [Source:HGNC Symbol;Acc:HGNC:11112]
ENSG00000077942	9.79782	2.05859	2.17057	0.94841	0.342921	1	FBLN1	fibulin 1 [Source:HGNC Symbol;Acc:HGNC:3600]
ENSG00000077943	14.221	-8.64708	4.4193	-1.95666	0.0503872	1	ITGA8	integrin subunit alpha 8 [Source:HGNC Symbol;Acc:HGNC:6144]
ENSG00000077984	1125.66	0.74387	0.684033	1.08748	0.276826	1	CST7	cystatin F [Source:HGNC Symbol;Acc:HGNC:2479]
ENSG00000078018	3.84393	-0.507328	2.52345	-0.201046	0.840663	1	MAP2	microtubule associated protein 2 [Source:HGNC Symbol;Acc:HGNC:6839]
ENSG00000078043	84.3458	-0.694068	0.578846	-1.19905	0.230507	1	PIAS2	protein inhibitor of activated STAT 2 [Source:HGNC Symbol;Acc:HGNC:17311]
ENSG00000078053	0.829444	0.843375	3.5194	0.239636	0.810613	1	AMPH	amphiphysin [Source:HGNC Symbol;Acc:HGNC:471]
ENSG00000078061	206.875	-0.668612	0.481703	-1.38802	0.165132	1	ARAF	A-Raf proto-oncogene, serine/threonine kinase [Source:HGNC Symbol;Acc:HGNC:646]
ENSG00000078070	112.039	-0.377309	0.472056	-0.799289	0.424123	1	MCCC1	methylcrotonyl-CoA carboxylase subunit 1 [Source:HGNC Symbol;Acc:HGNC:6936]
ENSG00000078081	1.47598	-3.73512	4.52731	-0.825019	0.409361	1	LAMP3	lysosomal associated membrane protein 3 [Source:HGNC Symbol;Acc:HGNC:14582]
ENSG00000078098	0.16126	0	5.10048	0	1	1	FAP	fibroblast activation protein alpha [Source:HGNC Symbol;Acc:HGNC:3590]
ENSG00000078114	0.765088	1.35109	5.09314	0.265277	0.790796	1	NEBL	nebulette [Source:HGNC Symbol;Acc:HGNC:16932]
ENSG00000078124	289.419	0.383975	0.708096	0.542264	0.587637	1	ACER3	alkaline ceramidase 3 [Source:HGNC Symbol;Acc:HGNC:16066]
ENSG00000078140	316.143	-0.00537971	0.546049	-0.00985205	0.992139	1	UBE2K	ubiquitin conjugating enzyme E2 K [Source:HGNC Symbol;Acc:HGNC:4914]
ENSG00000078142	76.0583	-0.397421	0.769494	-0.51647	0.605526	1	PIK3C3	phosphatidylinositol 3-kinase catalytic subunit type 3 [Source:HGNC Symbol;Acc:HGNC:8974]
ENSG00000078177	40.6881	-0.506029	0.587585	-0.861202	0.389127	1	N4BP2	NEDD4 binding protein 2 [Source:HGNC Symbol;Acc:HGNC:29851]
ENSG00000078246	22.2244	-0.328607	0.682678	-0.481349	0.630268	1	TULP3	TUB like protein 3 [Source:HGNC Symbol;Acc:HGNC:12425]
ENSG00000078269	50.4544	0.588342	0.914526	0.64333	0.52001	1	SYNJ2	synaptojanin 2 [Source:HGNC Symbol;Acc:HGNC:11504]
ENSG00000078295	0.694621	1.87315	5.08092	0.368664	0.712378	1	ADCY2	adenylate cyclase 2 [Source:HGNC Symbol;Acc:HGNC:233]
ENSG00000078304	621.468	0.113721	0.486757	0.23363	0.815272	1	PPP2R5C	protein phosphatase 2 regulatory subunit B'gamma [Source:HGNC Symbol;Acc:HGNC:9311]
ENSG00000078328	20.3622	2.21264	2.35309	0.940312	0.347057	1	RBFOX1	RNA binding fox-1 homolog 1 [Source:HGNC Symbol;Acc:HGNC:18222]
ENSG00000078369	497.066	0.0963297	0.346215	0.278237	0.780831	1	GNB1	G protein subunit beta 1 [Source:HGNC Symbol;Acc:HGNC:4396]
ENSG00000078399	235.201	-1.13913	0.701439	-1.62399	0.104377	1	HOXA9	homeobox A9 [Source:HGNC Symbol;Acc:HGNC:5109]
ENSG00000078401	0.399519	2.88801	5.0366	0.573405	0.56637	1	EDN1	endothelin 1 [Source:HGNC Symbol;Acc:HGNC:3176]
ENSG00000078403	103.699	-1.71325	0.745497	-2.29813	0.0215543	1	MLLT10	MLLT10 histone lysine methyltransferase DOT1L cofactor [Source:HGNC Symbol;Acc:HGNC:16063]
ENSG00000078487	28.0774	0.367939	1.02692	0.358296	0.720122	1	ZCWPW1	zinc finger CW-type and PWWP domain containing 1 [Source:HGNC Symbol;Acc:HGNC:23486]
ENSG00000078549	0.0642819	0	5.10048	0	1	1	ADCYAP1R1	ADCYAP receptor type I [Source:HGNC Symbol;Acc:HGNC:242]
ENSG00000078596	47.851	-9.30521	4.89288	-1.90179	0.0571991	1	ITM2A	integral membrane protein 2A [Source:HGNC Symbol;Acc:HGNC:6173]
ENSG00000078618	519.989	0.246804	0.548294	0.450131	0.652616	1	NRDC	nardilysin convertase [Source:HGNC Symbol;Acc:HGNC:7995]
ENSG00000078668	427.417	0.34706	0.38347	0.905052	0.365438	1	VDAC3	voltage dependent anion channel 3 [Source:HGNC Symbol;Acc:HGNC:12674]
ENSG00000078674	412.479	0.19746	0.38166	0.517373	0.604896	1	PCM1	pericentriolar material 1 [Source:HGNC Symbol;Acc:HGNC:8727]
ENSG00000078687	43.8923	-0.611837	0.759089	-0.806015	0.420234	1	TNRC6C	trinucleotide repeat containing adaptor 6C [Source:HGNC Symbol;Acc:HGNC:29318]
ENSG00000078699	54.0878	0.392243	0.662978	0.591638	0.554093	1	CBFA2T2	CBFA2/RUNX1 partner transcriptional co-repressor 2 [Source:HGNC Symbol;Acc:HGNC:1536]
ENSG00000078795	2.36915	-3.16301	2.65136	-1.19298	0.232878	1	PKD2L2	polycystin 2 like 2, transient receptor potential cation channel [Source:HGNC Symbol;Acc:HGNC:9012]
ENSG00000078804	119.604	-0.106647	0.580723	-0.183646	0.854292	1	TP53INP2	tumor protein p53 inducible nuclear protein 2 [Source:HGNC Symbol;Acc:HGNC:16104]
ENSG00000078808	230.067	-0.271981	0.465889	-0.583789	0.559362	1	SDF4	stromal cell derived factor 4 [Source:HGNC Symbol;Acc:HGNC:24188]
ENSG00000078814	150.288	0.456285	0.99203	0.459951	0.645551	1	MYH7B	myosin heavy chain 7B [Source:HGNC Symbol;Acc:HGNC:15906]
ENSG00000078900	9.28379	-0.387951	1.1391	-0.340576	0.733423	1	TP73	tumor protein p73 [Source:HGNC Symbol;Acc:HGNC:12003]
ENSG00000078902	231.042	0.0675956	0.664535	0.101719	0.91898	1	TOLLIP	toll interacting protein [Source:HGNC Symbol;Acc:HGNC:16476]
ENSG00000078967	60.2358	0.0592383	0.660334	0.0897096	0.928518	1	UBE2D4	ubiquitin conjugating enzyme E2 D4 (putative) [Source:HGNC Symbol;Acc:HGNC:21647]
ENSG00000079101	0.196306	0	5.10048	0	1	1	CLUL1	clusterin like 1 [Source:HGNC Symbol;Acc:HGNC:2096]
ENSG00000079112	0.565778	-3.73483	4.92388	-0.758512	0.448144	1	CDH17	cadherin 17 [Source:HGNC Symbol;Acc:HGNC:1756]
ENSG00000079134	20.9824	-0.0934215	0.73729	-0.126709	0.89917	1	THOC1	THO complex subunit 1 [Source:HGNC Symbol;Acc:HGNC:19070]
ENSG00000079150	20.831	0.266817	1.33994	0.199127	0.842164	1	FKBP7	FKBP prolyl isomerase 7 [Source:HGNC Symbol;Acc:HGNC:3723]
ENSG00000079156	51.7683	-4.51192	1.89482	-2.38118	0.0172572	1	OSBPL6	oxysterol binding protein like 6 [Source:HGNC Symbol;Acc:HGNC:16388]
ENSG00000079215	26.5185	0.485112	1.8391	0.263777	0.791952	1	SLC1A3	solute carrier family 1 member 3 [Source:HGNC Symbol;Acc:HGNC:10941]
ENSG00000079246	960.063	0.39378	0.46646	0.84419	0.398563	1	XRCC5	X-ray repair cross complementing 5 [Source:HGNC Symbol;Acc:HGNC:12833]
ENSG00000079257	53.5853	-3.85981	1.65199	-2.33646	0.0194674	1	LXN	latexin [Source:HGNC Symbol;Acc:HGNC:13347]
ENSG00000079263	2.00604	2.77049	2.74278	1.0101	0.312446	1	SP140	SP140 nuclear body protein [Source:HGNC Symbol;Acc:HGNC:17133]
ENSG00000079277	296.392	-0.305453	0.548183	-0.55721	0.577384	1	MKNK1	MAPK interacting serine/threonine kinase 1 [Source:HGNC Symbol;Acc:HGNC:7110]
ENSG00000079308	48.2063	-0.99573	0.975658	-1.02057	0.307457	1	TNS1	tensin 1 [Source:HGNC Symbol;Acc:HGNC:11973]
ENSG00000079313	7.8045	-1.38954	1.79738	-0.773088	0.43947	1	REXO1	RNA exonuclease 1 homolog [Source:HGNC Symbol;Acc:HGNC:24616]
ENSG00000079332	366.362	-0.271387	0.680158	-0.399006	0.689889	1	SAR1A	secretion associated Ras related GTPase 1A [Source:HGNC Symbol;Acc:HGNC:10534]
ENSG00000079335	10.6179	-1.2883	1.13115	-1.13893	0.254734	1	CDC14A	cell division cycle 14A [Source:HGNC Symbol;Acc:HGNC:1718]
ENSG00000079385	69.6336	-0.174746	1.72351	-0.101389	0.919241	1	CEACAM1	CEA cell adhesion molecule 1 [Source:HGNC Symbol;Acc:HGNC:1814]
ENSG00000079387	87.4113	0.404173	0.673161	0.600411	0.548232	1	SENP1	SUMO specific peptidase 1 [Source:HGNC Symbol;Acc:HGNC:17927]
ENSG00000079432	206.88	0.279488	0.558357	0.500555	0.616684	1	CIC	capicua transcriptional repressor [Source:HGNC Symbol;Acc:HGNC:14214]
ENSG00000079435	1.10707	3.09199	3.82717	0.807906	0.419145	1	LIPE	lipase E, hormone sensitive type [Source:HGNC Symbol;Acc:HGNC:6621]
ENSG00000079459	1387.13	0.454594	0.72563	0.626482	0.530999	1	FDFT1	farnesyl-diphosphate farnesyltransferase 1 [Source:HGNC Symbol;Acc:HGNC:3629]
ENSG00000079462	260.019	-0.396114	0.450613	-0.879057	0.379371	1	PAFAH1B3	platelet activating factor acetylhydrolase 1b catalytic subunit 3 [Source:HGNC Symbol;Acc:HGNC:8576]
ENSG00000079482	36.4546	0.201452	0.863427	0.233317	0.815515	1	OPHN1	oligophrenin 1 [Source:HGNC Symbol;Acc:HGNC:8148]
ENSG00000079616	19.1648	-1.29067	0.720089	-1.79238	0.0730719	1	KIF22	kinesin family member 22 [Source:HGNC Symbol;Acc:HGNC:6391]
ENSG00000079689	8.90131	-0.97135	5.09732	-0.190561	0.84887	1	SCGN	secretagogin, EF-hand calcium binding protein [Source:HGNC Symbol;Acc:HGNC:16941]
ENSG00000079691	13.9177	-0.819118	1.28828	-0.635821	0.524893	1	CARMIL1	capping protein regulator and myosin 1 linker 1 [Source:HGNC Symbol;Acc:HGNC:21581]
ENSG00000079739	101.295	-0.222246	0.793129	-0.280214	0.779313	1	PGM1	phosphoglucomutase 1 [Source:HGNC Symbol;Acc:HGNC:8905]
ENSG00000079785	168.691	-1.15235	0.724342	-1.59089	0.111633	1	DDX1	DEAD-box helicase 1 [Source:HGNC Symbol;Acc:HGNC:2734]
ENSG00000079805	884.596	-0.0862129	0.364404	-0.236586	0.812978	1	DNM2	dynamin 2 [Source:HGNC Symbol;Acc:HGNC:2974]
ENSG00000079819	107.37	0.381123	0.718344	0.530557	0.595726	1	EPB41L2	erythrocyte membrane protein band 4.1 like 2 [Source:HGNC Symbol;Acc:HGNC:3379]
ENSG00000079931	0.432515	-0.971384	5.09732	-0.190568	0.848864	1	MOXD1	monooxygenase DBH like 1 [Source:HGNC Symbol;Acc:HGNC:21063]
ENSG00000079950	123.398	-0.134852	0.672925	-0.200397	0.84117	1	STX7	syntaxin 7 [Source:HGNC Symbol;Acc:HGNC:11442]
ENSG00000079974	73.1291	0.408103	0.951348	0.428973	0.667943	1	RABL2B	RAB, member of RAS oncogene family like 2B [Source:HGNC Symbol;Acc:HGNC:9800]
ENSG00000079999	398.654	-0.0578288	0.419277	-0.137925	0.8903	1	KEAP1	kelch like ECH associated protein 1 [Source:HGNC Symbol;Acc:HGNC:23177]
ENSG00000080007	2.02205	-2.51502	4.49757	-0.559194	0.576029	1	DDX43	DEAD-box helicase 43 [Source:HGNC Symbol;Acc:HGNC:18677]
ENSG00000080031	4.08844	-0.187194	1.68245	-0.111263	0.911408	1	PTPRH	protein tyrosine phosphatase receptor type H [Source:HGNC Symbol;Acc:HGNC:9672]
ENSG00000080166	0.0947569	0	5.10048	0	1	1	DCT	dopachrome tautomerase [Source:HGNC Symbol;Acc:HGNC:2709]
ENSG00000080189	340.366	0.982034	0.54422	1.80448	0.0711561	1	SLC35C2	solute carrier family 35 member C2 [Source:HGNC Symbol;Acc:HGNC:17117]
ENSG00000080200	0.320116	-0.26563	4.91041	-0.0540953	0.956859	1	CRYBG3	crystallin beta-gamma domain containing 3 [Source:HGNC Symbol;Acc:HGNC:34427]
ENSG00000080224	0.842095	-1.08676	3.5069	-0.309892	0.756643	1	EPHA6	EPH receptor A6 [Source:HGNC Symbol;Acc:HGNC:19296]
ENSG00000080298	21.151	-2.04003	0.947614	-2.1528	0.031334	1	RFX3	regulatory factor X3 [Source:HGNC Symbol;Acc:HGNC:9984]
ENSG00000080345	146.642	-0.809173	0.569277	-1.4214	0.155199	1	RIF1	replication timing regulatory factor 1 [Source:HGNC Symbol;Acc:HGNC:23207]
ENSG00000080371	213.822	-0.0802481	0.483993	-0.165804	0.868311	1	RAB21	RAB21, member RAS oncogene family [Source:HGNC Symbol;Acc:HGNC:18263]
ENSG00000080493	0.895756	2.70082	5.04667	0.535168	0.592533	1	SLC4A4	solute carrier family 4 member 4 [Source:HGNC Symbol;Acc:HGNC:11030]
ENSG00000080503	114.137	-1.5694	0.88034	-1.78273	0.0746309	1	SMARCA2	SWI/SNF related, matrix associated, actin dependent regulator of chromatin, subfamily a, member 2 [Source:HGNC Symbol;Acc:HGNC:11098]
ENSG00000080511	0.35929	3.71648	5.00456	0.742619	0.457712	1	RDH8	retinol dehydrogenase 8 [Source:HGNC Symbol;Acc:HGNC:14423]
ENSG00000080546	34.0417	0.375863	1.15976	0.324086	0.745873	1	SESN1	sestrin 1 [Source:HGNC Symbol;Acc:HGNC:21595]
ENSG00000080572	0.177274	0	5.10048	0	1	1	DNAAF6	dynein axonemal assembly factor 6 [Source:HGNC Symbol;Acc:HGNC:28570]
ENSG00000080573	5.29263	-5.13253	2.34249	-2.19106	0.0284478	1	COL5A3	collagen type V alpha 3 chain [Source:HGNC Symbol;Acc:HGNC:14864]
ENSG00000080603	17.3251	-1.07663	1.08049	-0.996421	0.319045	1	SRCAP	Snf2 related CREBBP activator protein [Source:HGNC Symbol;Acc:HGNC:16974]
ENSG00000080608	155.628	0.881448	0.879864	1.0018	0.31644	1	PUM3	pumilio RNA binding family member 3 [Source:HGNC Symbol;Acc:HGNC:29676]
ENSG00000080618	0.26633	1.35108	5.09314	0.265275	0.790798	1	CPB2	carboxypeptidase B2 [Source:HGNC Symbol;Acc:HGNC:2300]
ENSG00000080644	0.154473	2.57719	5.05405	0.509926	0.610104	1	CHRNA3	cholinergic receptor nicotinic alpha 3 subunit [Source:HGNC Symbol;Acc:HGNC:1957]
ENSG00000080802	27.1674	-0.333964	0.602747	-0.55407	0.579531	1	CNOT4	CCR4-NOT transcription complex subunit 4 [Source:HGNC Symbol;Acc:HGNC:7880]
ENSG00000080815	339.561	-0.417236	0.387965	-1.07545	0.282175	1	PSEN1	presenilin 1 [Source:HGNC Symbol;Acc:HGNC:9508]
ENSG00000080822	153.788	-1.28462	0.824568	-1.55793	0.119249	1	CLDND1	claudin domain containing 1 [Source:HGNC Symbol;Acc:HGNC:1322]
ENSG00000080823	7.58699	0.407208	2.27082	0.179322	0.857685	1	MOK	MOK protein kinase [Source:HGNC Symbol;Acc:HGNC:9833]
ENSG00000080824	9002.95	-0.012569	0.517703	-0.0242784	0.980631	1	HSP90AA1	heat shock protein 90 alpha family class A member 1 [Source:HGNC Symbol;Acc:HGNC:5253]
ENSG00000080839	105.654	-0.0942184	0.59415	-0.158577	0.874002	1	RBL1	RB transcriptional corepressor like 1 [Source:HGNC Symbol;Acc:HGNC:9893]
ENSG00000080845	188.082	-0.0412076	0.611454	-0.0673927	0.946269	1	DLGAP4	DLG associated protein 4 [Source:HGNC Symbol;Acc:HGNC:24476]
ENSG00000080854	1.00916	-2.46492	3.50606	-0.703047	0.482027	1	IGSF9B	immunoglobulin superfamily member 9B [Source:HGNC Symbol;Acc:HGNC:32326]
ENSG00000080986	112.567	0.30976	0.482378	0.642152	0.520774	1	NDC80	NDC80 kinetochore complex component [Source:HGNC Symbol;Acc:HGNC:16909]
ENSG00000081014	28.8448	-0.312074	0.858599	-0.363469	0.716255	1	AP4E1	adaptor related protein complex 4 subunit epsilon 1 [Source:HGNC Symbol;Acc:HGNC:573]
ENSG00000081019	170.843	-0.517461	0.505205	-1.02426	0.305712	1	RSBN1	round spermatid basic protein 1 [Source:HGNC Symbol;Acc:HGNC:25642]
ENSG00000081026	4.53154	-2.10583	2.16573	-0.972344	0.330879	1	MAGI3	membrane associated guanylate kinase, WW and PDZ domain containing 3 [Source:HGNC Symbol;Acc:HGNC:29647]
ENSG00000081041	15.9341	-2.37136	1.85421	-1.27891	0.20093	1	CXCL2	C-X-C motif chemokine ligand 2 [Source:HGNC Symbol;Acc:HGNC:4603]
ENSG00000081051	0.187295	-2.92858	4.94746	-0.591935	0.553894	1	AFP	alpha fetoprotein [Source:HGNC Symbol;Acc:HGNC:317]
ENSG00000081052	0.265965	1.54421	5.08817	0.30349	0.761517	1	COL4A4	collagen type IV alpha 4 chain [Source:HGNC Symbol;Acc:HGNC:2206]
ENSG00000081059	13.9745	-0.0946825	1.28832	-0.0734927	0.941414	1	TCF7	transcription factor 7 [Source:HGNC Symbol;Acc:HGNC:11639]
ENSG00000081087	85.4314	-1.00058	0.617217	-1.62112	0.104992	1	OSTM1	osteoclastogenesis associated transmembrane protein 1 [Source:HGNC Symbol;Acc:HGNC:21652]
ENSG00000081138	5.05789	1.77682	2.14924	0.826719	0.408396	1	CDH7	cadherin 7 [Source:HGNC Symbol;Acc:HGNC:1766]
ENSG00000081154	220.364	-0.0265648	0.475339	-0.0558859	0.955433	1	PCNP	PEST proteolytic signal containing nuclear protein [Source:HGNC Symbol;Acc:HGNC:30023]
ENSG00000081181	21.089	-2.51716	1.12997	-2.22763	0.0259051	1	ARG2	arginase 2 [Source:HGNC Symbol;Acc:HGNC:664]
ENSG00000081189	558.457	-0.836933	0.753023	-1.11143	0.266383	1	MEF2C	myocyte enhancer factor 2C [Source:HGNC Symbol;Acc:HGNC:6996]
ENSG00000081237	368.396	-1.31843	0.86763	-1.51958	0.128618	1	PTPRC	protein tyrosine phosphatase receptor type C [Source:HGNC Symbol;Acc:HGNC:9666]
ENSG00000081248	0.732136	0	5.10048	0	1	1	CACNA1S	calcium voltage-gated channel subunit alpha1 S [Source:HGNC Symbol;Acc:HGNC:1397]
ENSG00000081277	0.0858564	1.35106	5.09314	0.26527	0.790801	1	PKP1	plakophilin 1 [Source:HGNC Symbol;Acc:HGNC:9023]
ENSG00000081307	139.482	-0.714265	0.987276	-0.72347	0.469391	1	UBA5	ubiquitin like modifier activating enzyme 5 [Source:HGNC Symbol;Acc:HGNC:23230]
ENSG00000081320	160.791	-1.32377	0.82709	-1.60052	0.109484	1	STK17B	serine/threonine kinase 17b [Source:HGNC Symbol;Acc:HGNC:11396]
ENSG00000081377	5.58919	-0.870245	1.88073	-0.462716	0.643568	1	CDC14B	cell division cycle 14B [Source:HGNC Symbol;Acc:HGNC:1719]
ENSG00000081386	23.2304	-0.18888	0.988029	-0.191169	0.848394	1	ZNF510	zinc finger protein 510 [Source:HGNC Symbol;Acc:HGNC:29161]
ENSG00000081479	0.84322	-0.0724405	5.08997	-0.014232	0.988645	1	LRP2	LDL receptor related protein 2 [Source:HGNC Symbol;Acc:HGNC:6694]
ENSG00000081665	43.8375	1.01322	0.861739	1.17579	0.23968	1	ZNF506	zinc finger protein 506 [Source:HGNC Symbol;Acc:HGNC:23780]
ENSG00000081692	74.4661	0.180301	0.634528	0.28415	0.776295	1	JMJD4	jumonji domain containing 4 [Source:HGNC Symbol;Acc:HGNC:25724]
ENSG00000081760	115.283	-0.0218793	0.76721	-0.028518	0.977249	1	AACS	acetoacetyl-CoA synthetase [Source:HGNC Symbol;Acc:HGNC:21298]
ENSG00000081791	194.069	0.16212	0.75401	0.21501	0.82976	1	DELE1	DAP3 binding cell death enhancer 1 [Source:HGNC Symbol;Acc:HGNC:28969]
ENSG00000081853	0.267502	0	5.10048	0	1	1	PCDHGA2	protocadherin gamma subfamily A, 2 [Source:HGNC Symbol;Acc:HGNC:8700]
ENSG00000081870	172.596	-0.359083	0.530061	-0.677437	0.498129	1	IFT25	intraflagellar transport 25 [Source:HGNC Symbol;Acc:HGNC:25019]
ENSG00000081913	29.2136	-0.13171	1.05371	-0.124996	0.900527	1	PHLPP1	PH domain and leucine rich repeat protein phosphatase 1 [Source:HGNC Symbol;Acc:HGNC:20610]
ENSG00000081923	3.57543	-4.25098	3.02413	-1.40569	0.159818	1	ATP8B1	ATPase phospholipid transporting 8B1 [Source:HGNC Symbol;Acc:HGNC:3706]
ENSG00000081985	2.82241	-5.07174	2.86956	-1.76743	0.0771566	1	IL12RB2	interleukin 12 receptor subunit beta 2 [Source:HGNC Symbol;Acc:HGNC:5972]
ENSG00000082014	4.31805	0.192384	2.11812	0.0908275	0.92763	1	SMARCD3	SWI/SNF related, matrix associated, actin dependent regulator of chromatin, subfamily d, member 3 [Source:HGNC Symbol;Acc:HGNC:11108]
ENSG00000082068	56.0324	-0.0318859	0.866357	-0.0368045	0.970641	1	WDR70	WD repeat domain 70 [Source:HGNC Symbol;Acc:HGNC:25495]
ENSG00000082074	403.52	-1.10685	0.694484	-1.59377	0.110987	1	FYB1	FYN binding protein 1 [Source:HGNC Symbol;Acc:HGNC:4036]
ENSG00000082146	30.909	-0.0298177	0.824216	-0.036177	0.971141	1	STRADB	STE20 related adaptor beta [Source:HGNC Symbol;Acc:HGNC:13205]
ENSG00000082153	353.806	-0.409881	0.661402	-0.619716	0.535445	1	BZW1	basic leucine zipper and W2 domains 1 [Source:HGNC Symbol;Acc:HGNC:18380]
ENSG00000082175	1.20446	-0.971413	5.09732	-0.190573	0.84886	1	PGR	progesterone receptor [Source:HGNC Symbol;Acc:HGNC:8910]
ENSG00000082196	8.43284	1.27926	2.12324	0.602503	0.546839	1	C1QTNF3	C1q and TNF related 3 [Source:HGNC Symbol;Acc:HGNC:14326]
ENSG00000082212	195.526	0.315046	0.596238	0.52839	0.597229	1	ME2	malic enzyme 2 [Source:HGNC Symbol;Acc:HGNC:6984]
ENSG00000082213	70.3005	-0.550949	0.530678	-1.0382	0.299177	1	C5orf22	chromosome 5 open reading frame 22 [Source:HGNC Symbol;Acc:HGNC:25639]
ENSG00000082258	37.8771	0.0383496	0.816139	0.0469891	0.962522	1	CCNT2	cyclin T2 [Source:HGNC Symbol;Acc:HGNC:1600]
ENSG00000082269	57.1286	1.63727	0.985327	1.66166	0.0965818	1	FAM135A	family with sequence similarity 135 member A [Source:HGNC Symbol;Acc:HGNC:21084]
ENSG00000082293	3.53191	2.52206	2.56435	0.983506	0.325359	1	COL19A1	collagen type XIX alpha 1 chain [Source:HGNC Symbol;Acc:HGNC:2196]
ENSG00000082397	98.699	0.649337	1.38254	0.46967	0.638591	1	EPB41L3	erythrocyte membrane protein band 4.1 like 3 [Source:HGNC Symbol;Acc:HGNC:3380]
ENSG00000082438	16.5503	-1.76252	2.45282	-0.71857	0.472406	1	COBLL1	cordon-bleu WH2 repeat protein like 1 [Source:HGNC Symbol;Acc:HGNC:23571]
ENSG00000082458	1.15184	1.35302	4.4389	0.304811	0.76051	1	DLG3	discs large MAGUK scaffold protein 3 [Source:HGNC Symbol;Acc:HGNC:2902]
ENSG00000082497	5.20536	-1.61252	3.16898	-0.508846	0.61086	1	SERTAD4	SERTA domain containing 4 [Source:HGNC Symbol;Acc:HGNC:25236]
ENSG00000082512	11.6699	-1.66921	1.96143	-0.851018	0.394759	1	TRAF5	TNF receptor associated factor 5 [Source:HGNC Symbol;Acc:HGNC:12035]
ENSG00000082515	207.503	0.105265	0.487454	0.215949	0.829028	1	MRPL22	mitochondrial ribosomal protein L22 [Source:HGNC Symbol;Acc:HGNC:14480]
ENSG00000082516	37.1654	0.0344547	0.843575	0.0408437	0.967421	1	GEMIN5	gem nuclear organelle associated protein 5 [Source:HGNC Symbol;Acc:HGNC:20043]
ENSG00000082556	1.31507	0	5.10048	0	1	1	OPRK1	opioid receptor kappa 1 [Source:HGNC Symbol;Acc:HGNC:8154]
ENSG00000082641	304.587	0.31537	0.82129	0.383994	0.700983	1	NFE2L1	NFE2 like bZIP transcription factor 1 [Source:HGNC Symbol;Acc:HGNC:7781]
ENSG00000082684	0.275286	0	5.10048	0	1	1	SEMA5B	semaphorin 5B [Source:HGNC Symbol;Acc:HGNC:10737]
ENSG00000082701	125.006	-0.457477	0.64451	-0.709805	0.477825	1	GSK3B	glycogen synthase kinase 3 beta [Source:HGNC Symbol;Acc:HGNC:4617]
ENSG00000082781	20.2478	-0.338056	1.35978	-0.248611	0.803662	1	ITGB5	integrin subunit beta 5 [Source:HGNC Symbol;Acc:HGNC:6160]
ENSG00000082805	41.5762	-0.163182	0.532385	-0.306511	0.759215	1	ERC1	ELKS/RAB6-interacting/CAST family member 1 [Source:HGNC Symbol;Acc:HGNC:17072]
ENSG00000082898	371.338	-0.118775	0.455145	-0.260961	0.794122	1	XPO1	exportin 1 [Source:HGNC Symbol;Acc:HGNC:12825]
ENSG00000082996	68.7452	0.52905	1.021	0.518169	0.60434	1	RNF13	ring finger protein 13 [Source:HGNC Symbol;Acc:HGNC:10057]
ENSG00000083067	8.57647	2.21869	2.83774	0.781849	0.434303	1	TRPM3	transient receptor potential cation channel subfamily M member 3 [Source:HGNC Symbol;Acc:HGNC:17992]
ENSG00000083093	24.2509	0.422921	1.00086	0.422558	0.672618	1	PALB2	partner and localizer of BRCA2 [Source:HGNC Symbol;Acc:HGNC:26144]
ENSG00000083097	9.49139	0.0727656	1.43806	0.0505999	0.959644	1	DOP1A	DOP1 leucine zipper like protein A [Source:HGNC Symbol;Acc:HGNC:21194]
ENSG00000083099	118.038	-0.0881375	0.505237	-0.174448	0.861513	1	LYRM2	LYR motif containing 2 [Source:HGNC Symbol;Acc:HGNC:25229]
ENSG00000083123	28.3679	0.256731	1.04278	0.246198	0.805529	1	BCKDHB	branched chain keto acid dehydrogenase E1 subunit beta [Source:HGNC Symbol;Acc:HGNC:987]
ENSG00000083168	253.499	-0.00269442	0.418475	-0.00643865	0.994863	1	KAT6A	lysine acetyltransferase 6A [Source:HGNC Symbol;Acc:HGNC:13013]
ENSG00000083223	81.3495	-0.719556	0.590977	-1.21757	0.223387	1	TUT7	terminal uridylyl transferase 7 [Source:HGNC Symbol;Acc:HGNC:25817]
ENSG00000083290	36.006	0.21309	0.819275	0.260096	0.79479	1	ULK2	unc-51 like autophagy activating kinase 2 [Source:HGNC Symbol;Acc:HGNC:13480]
ENSG00000083312	284.931	-0.38733	0.635608	-0.609385	0.542269	1	TNPO1	transportin 1 [Source:HGNC Symbol;Acc:HGNC:6401]
ENSG00000083444	459.343	0.162604	0.709672	0.229125	0.818772	1	PLOD1	procollagen-lysine,2-oxoglutarate 5-dioxygenase 1 [Source:HGNC Symbol;Acc:HGNC:9081]
ENSG00000083454	30.0668	-2.374	1.45005	-1.63718	0.101593	1	P2RX5	purinergic receptor P2X 5 [Source:HGNC Symbol;Acc:HGNC:8536]
ENSG00000083457	274.02	-0.422916	0.418387	-1.01082	0.312101	1	ITGAE	integrin subunit alpha E [Source:HGNC Symbol;Acc:HGNC:6147]
ENSG00000083520	112.48	-0.300411	0.569406	-0.527586	0.597787	1	DIS3	DIS3 homolog, exosome endoribonuclease and 3'-5' exoribonuclease [Source:HGNC Symbol;Acc:HGNC:20604]
ENSG00000083535	19.7551	-0.202174	1.083	-0.18668	0.851912	1	PIBF1	progesterone immunomodulatory binding factor 1 [Source:HGNC Symbol;Acc:HGNC:23352]
ENSG00000083544	41.4792	0.195494	0.777381	0.251478	0.801444	1	TDRD3	tudor domain containing 3 [Source:HGNC Symbol;Acc:HGNC:20612]
ENSG00000083635	23.7613	0.394816	0.880961	0.448165	0.654034	1	NUFIP1	nuclear FMR1 interacting protein 1 [Source:HGNC Symbol;Acc:HGNC:8057]
ENSG00000083642	109.245	0.399042	0.595144	0.670497	0.502541	1	PDS5B	PDS5 cohesin associated factor B [Source:HGNC Symbol;Acc:HGNC:20418]
ENSG00000083720	50.4007	-2.35691	1.11376	-2.11618	0.0343298	1	OXCT1	3-oxoacid CoA-transferase 1 [Source:HGNC Symbol;Acc:HGNC:8527]
ENSG00000083750	20.1089	-0.354638	1.11647	-0.317641	0.750757	1	RRAGB	Ras related GTP binding B [Source:HGNC Symbol;Acc:HGNC:19901]
ENSG00000083782	0.101549	0	5.10048	0	1	1	EPYC	epiphycan [Source:HGNC Symbol;Acc:HGNC:3053]
ENSG00000083799	75.162	0.0743246	0.635892	0.116882	0.906953	1	CYLD	CYLD lysine 63 deubiquitinase [Source:HGNC Symbol;Acc:HGNC:2584]
ENSG00000083807	64.3168	0.445063	0.6303	0.706114	0.480117	1	SLC27A5	solute carrier family 27 member 5 [Source:HGNC Symbol;Acc:HGNC:10999]
ENSG00000083812	60.8064	0.132532	0.744351	0.178051	0.858683	1	ZNF324	zinc finger protein 324 [Source:HGNC Symbol;Acc:HGNC:14096]
ENSG00000083814	20.0466	0.143922	0.893414	0.161092	0.872021	1	ZNF671	zinc finger protein 671 [Source:HGNC Symbol;Acc:HGNC:26279]
ENSG00000083817	10.0376	0.582767	1.52013	0.383367	0.701447	1	ZNF416	zinc finger protein 416 [Source:HGNC Symbol;Acc:HGNC:20645]
ENSG00000083828	31.8928	-0.116048	0.768858	-0.150935	0.880027	1	ZNF586	zinc finger protein 586 [Source:HGNC Symbol;Acc:HGNC:25949]
ENSG00000083838	7.91827	0.0835016	1.15576	0.0722485	0.942404	1	ZNF446	zinc finger protein 446 [Source:HGNC Symbol;Acc:HGNC:21036]
ENSG00000083844	90.8711	-0.803771	0.563921	-1.42533	0.154063	1	ZNF264	zinc finger protein 264 [Source:HGNC Symbol;Acc:HGNC:13057]
ENSG00000083845	398.396	0.645998	0.648898	0.99553	0.319478	1	RPS5	ribosomal protein S5 [Source:HGNC Symbol;Acc:HGNC:10426]
ENSG00000083857	32.834	-7.75378	3.22524	-2.4041	0.0162124	1	FAT1	FAT atypical cadherin 1 [Source:HGNC Symbol;Acc:HGNC:3595]
ENSG00000083896	189.333	-0.114662	0.493158	-0.232506	0.816145	1	YTHDC1	YTH N6-methyladenosine RNA binding protein C1 [Source:HGNC Symbol;Acc:HGNC:30626]
ENSG00000083937	72.9905	-0.25158	0.739914	-0.340012	0.733847	1	CHMP2B	charged multivesicular body protein 2B [Source:HGNC Symbol;Acc:HGNC:24537]
ENSG00000084070	345.029	-0.188997	0.80313	-0.235325	0.813956	1	SMAP2	small ArfGAP2 [Source:HGNC Symbol;Acc:HGNC:25082]
ENSG00000084072	272.585	0.20433	0.484834	0.421444	0.673431	1	PPIE	peptidylprolyl isomerase E [Source:HGNC Symbol;Acc:HGNC:9258]
ENSG00000084073	81.2633	-0.224767	0.785509	-0.286142	0.77477	1	ZMPSTE24	zinc metallopeptidase STE24 [Source:HGNC Symbol;Acc:HGNC:12877]
ENSG00000084090	1101.05	0.327474	0.588246	0.556696	0.577735	1	STARD7	StAR related lipid transfer domain containing 7 [Source:HGNC Symbol;Acc:HGNC:18063]
ENSG00000084092	106.029	0.211446	0.610391	0.346411	0.729034	1	NOA1	nitric oxide associated 1 [Source:HGNC Symbol;Acc:HGNC:28473]
ENSG00000084093	77.0441	0.0113908	0.804788	0.0141538	0.988707	1	REST	RE1 silencing transcription factor [Source:HGNC Symbol;Acc:HGNC:9966]
ENSG00000084110	30.9828	-0.185619	1.04642	-0.177385	0.859206	1	HAL	histidine ammonia-lyase [Source:HGNC Symbol;Acc:HGNC:4806]
ENSG00000084112	71.2501	-0.0267528	0.48898	-0.0547115	0.956368	1	SSH1	slingshot protein phosphatase 1 [Source:HGNC Symbol;Acc:HGNC:30579]
ENSG00000084207	2714.05	0.681898	0.741595	0.919502	0.357833	1	GSTP1	glutathione S-transferase pi 1 [Source:HGNC Symbol;Acc:HGNC:4638]
ENSG00000084234	734.508	0.230678	0.63856	0.361247	0.717915	1	APLP2	amyloid beta precursor like protein 2 [Source:HGNC Symbol;Acc:HGNC:598]
ENSG00000084444	17.8551	0.140908	1.22027	0.115473	0.90807	1	FAM234B	family with sequence similarity 234 member B [Source:HGNC Symbol;Acc:HGNC:29288]
ENSG00000084463	152.16	-0.481095	1.08049	-0.445256	0.656135	1	WBP11	WW domain binding protein 11 [Source:HGNC Symbol;Acc:HGNC:16461]
ENSG00000084623	611.225	0.152813	0.467842	0.326634	0.743944	1	EIF3I	eukaryotic translation initiation factor 3 subunit I [Source:HGNC Symbol;Acc:HGNC:3272]
ENSG00000084628	0.10179	1.35106	5.09314	0.265271	0.790801	1	NKAIN1	sodium/potassium transporting ATPase interacting 1 [Source:HGNC Symbol;Acc:HGNC:25743]
ENSG00000084636	2.01112	2.6279	3.62502	0.724935	0.468492	1	COL16A1	collagen type XVI alpha 1 chain [Source:HGNC Symbol;Acc:HGNC:2193]
ENSG00000084652	364.532	0.0508786	0.462097	0.110104	0.912327	1	TXLNA	taxilin alpha [Source:HGNC Symbol;Acc:HGNC:30685]
ENSG00000084674	0.13072	-1.99179	4.99743	-0.398563	0.690215	1	APOB	apolipoprotein B [Source:HGNC Symbol;Acc:HGNC:603]
ENSG00000084676	75.3052	-1.8659	0.84696	-2.20305	0.0275911	1	NCOA1	nuclear receptor coactivator 1 [Source:HGNC Symbol;Acc:HGNC:7668]
ENSG00000084693	110.54	-0.175358	0.844858	-0.207559	0.835574	1	AGBL5	AGBL carboxypeptidase 5 [Source:HGNC Symbol;Acc:HGNC:26147]
ENSG00000084710	9.62391	0.842639	1.44557	0.582909	0.559954	1	EFR3B	EFR3 homolog B [Source:HGNC Symbol;Acc:HGNC:29155]
ENSG00000084731	30.9697	0.358388	0.825923	0.433924	0.664344	1	KIF3C	kinesin family member 3C [Source:HGNC Symbol;Acc:HGNC:6321]
ENSG00000084733	268.159	-0.526889	0.592658	-0.889027	0.373989	1	RAB10	RAB10, member RAS oncogene family [Source:HGNC Symbol;Acc:HGNC:9759]
ENSG00000084734	2.08783	-5.97577	4.67573	-1.27804	0.201235	1	GCKR	glucokinase regulator [Source:HGNC Symbol;Acc:HGNC:4196]
ENSG00000084754	900.071	0.272912	0.675282	0.404145	0.686106	1	HADHA	hydroxyacyl-CoA dehydrogenase trifunctional multienzyme complex subunit alpha [Source:HGNC Symbol;Acc:HGNC:4801]
ENSG00000084764	16.478	-3.2621	1.45957	-2.23498	0.025419	1	MAPRE3	microtubule associated protein RP/EB family member 3 [Source:HGNC Symbol;Acc:HGNC:6892]
ENSG00000084774	445.848	-0.0214724	0.74385	-0.0288665	0.976971	1	CAD	carbamoyl-phosphate synthetase 2, aspartate transcarbamylase, and dihydroorotase [Source:HGNC Symbol;Acc:HGNC:1424]
ENSG00000085117	738.945	-1.31257	0.701551	-1.87096	0.0613506	1	CD82	CD82 molecule [Source:HGNC Symbol;Acc:HGNC:6210]
ENSG00000085185	54.1171	-0.156676	0.593989	-0.26377	0.791957	1	BCORL1	BCL6 corepressor like 1 [Source:HGNC Symbol;Acc:HGNC:25657]
ENSG00000085224	278.11	0.107619	0.532045	0.202274	0.839703	1	ATRX	ATRX chromatin remodeler [Source:HGNC Symbol;Acc:HGNC:886]
ENSG00000085231	104.082	0.277352	0.534397	0.519	0.603761	1	AK6	adenylate kinase 6 [Source:HGNC Symbol;Acc:HGNC:49151]
ENSG00000085274	30.2411	-0.205431	0.710783	-0.28902	0.772566	1	MYNN	myoneurin [Source:HGNC Symbol;Acc:HGNC:14955]
ENSG00000085276	6.28002	-4.8276	2.53627	-1.90342	0.0569852	1	MECOM	MDS1 and EVI1 complex locus [Source:HGNC Symbol;Acc:HGNC:3498]
ENSG00000085365	63.227	0.787887	0.671176	1.17389	0.240439	1	SCAMP1	secretory carrier membrane protein 1 [Source:HGNC Symbol;Acc:HGNC:10563]
ENSG00000085377	99.2586	0.558637	0.563792	0.990858	0.321755	1	PREP	prolyl endopeptidase [Source:HGNC Symbol;Acc:HGNC:9358]
ENSG00000085382	22.8023	-0.668257	0.96363	-0.693478	0.488009	1	HACE1	HECT domain and ankyrin repeat containing E3 ubiquitin protein ligase 1 [Source:HGNC Symbol;Acc:HGNC:21033]
ENSG00000085415	121.411	-0.61477	0.621735	-0.988797	0.322762	1	SEH1L	SEH1 like nucleoporin [Source:HGNC Symbol;Acc:HGNC:30379]
ENSG00000085433	42.3106	0.23971	1.30102	0.184248	0.853819	1	WDR47	WD repeat domain 47 [Source:HGNC Symbol;Acc:HGNC:29141]
ENSG00000085449	147.231	1.02653	1.06316	0.965553	0.334268	1	WDFY1	WD repeat and FYVE domain containing 1 [Source:HGNC Symbol;Acc:HGNC:20451]
ENSG00000085465	5.66995	0.251147	1.25334	0.200382	0.841182	1	OVGP1	oviductal glycoprotein 1 [Source:HGNC Symbol;Acc:HGNC:8524]
ENSG00000085491	82.3796	0.89688	1.0807	0.829903	0.406594	1	SLC25A24	solute carrier family 25 member 24 [Source:HGNC Symbol;Acc:HGNC:20662]
ENSG00000085511	58.6389	0.181243	0.634704	0.285555	0.775219	1	MAP3K4	mitogen-activated protein kinase kinase kinase 4 [Source:HGNC Symbol;Acc:HGNC:6856]
ENSG00000085514	52.7739	0.174446	0.869532	0.200621	0.840995	1	PILRA	paired immunoglobin like type 2 receptor alpha [Source:HGNC Symbol;Acc:HGNC:20396]
ENSG00000085552	0.312579	-1.50499	4.94897	-0.304101	0.761051	1	IGSF9	immunoglobulin superfamily member 9 [Source:HGNC Symbol;Acc:HGNC:18132]
ENSG00000085563	2.99672	1.08929	2.96141	0.367828	0.713001	1	ABCB1	ATP binding cassette subfamily B member 1 [Source:HGNC Symbol;Acc:HGNC:40]
ENSG00000085644	37.6328	-0.468713	0.911581	-0.514176	0.607129	1	ZNF213	zinc finger protein 213 [Source:HGNC Symbol;Acc:HGNC:13005]
ENSG00000085662	530.341	1.35322	1.14145	1.18553	0.235808	1	AKR1B1	aldo-keto reductase family 1 member B [Source:HGNC Symbol;Acc:HGNC:381]
ENSG00000085719	164.522	-0.851988	1.0503	-0.811186	0.417259	1	CPNE3	copine 3 [Source:HGNC Symbol;Acc:HGNC:2316]
ENSG00000085721	156.036	-1.55144	0.862978	-1.79777	0.0722127	1	RRN3	RRN3 homolog, RNA polymerase I transcription factor [Source:HGNC Symbol;Acc:HGNC:30346]
ENSG00000085733	28.6103	-2.93892	1.70216	-1.72658	0.0842423	1	CTTN	cortactin [Source:HGNC Symbol;Acc:HGNC:3338]
ENSG00000085741	4.54127	0.312685	2.27582	0.137394	0.890719	1	WNT11	Wnt family member 11 [Source:HGNC Symbol;Acc:HGNC:12776]
ENSG00000085760	129.116	0.0843635	0.690888	0.122109	0.902813	1	MTIF2	mitochondrial translational initiation factor 2 [Source:HGNC Symbol;Acc:HGNC:7441]
ENSG00000085788	72.5674	-0.461676	0.692359	-0.666816	0.50489	1	DDHD2	DDHD domain containing 2 [Source:HGNC Symbol;Acc:HGNC:29106]
ENSG00000085831	3.01726	-2.40918	2.39393	-1.00637	0.314238	1	TTC39A	tetratricopeptide repeat domain 39A [Source:HGNC Symbol;Acc:HGNC:18657]
ENSG00000085832	223.076	-1.55314	0.927871	-1.67388	0.0941545	1	EPS15	epidermal growth factor receptor pathway substrate 15 [Source:HGNC Symbol;Acc:HGNC:3419]
ENSG00000085840	89.0942	-0.591528	0.829508	-0.713107	0.475779	1	ORC1	origin recognition complex subunit 1 [Source:HGNC Symbol;Acc:HGNC:8487]
ENSG00000085871	513.754	0.565309	0.811706	0.696446	0.48615	1	MGST2	microsomal glutathione S-transferase 2 [Source:HGNC Symbol;Acc:HGNC:7063]
ENSG00000085872	41.9201	-0.982941	1.00924	-0.973945	0.330084	1	CHERP	calcium homeostasis endoplasmic reticulum protein [Source:HGNC Symbol;Acc:HGNC:16930]
ENSG00000085978	47.7114	0.00438556	0.605017	0.00724866	0.994216	1	ATG16L1	autophagy related 16 like 1 [Source:HGNC Symbol;Acc:HGNC:21498]
ENSG00000085982	79.7005	0.0229544	0.836507	0.0274408	0.978108	1	USP40	ubiquitin specific peptidase 40 [Source:HGNC Symbol;Acc:HGNC:20069]
ENSG00000085998	108.454	0.179097	0.488098	0.366928	0.713672	1	POMGNT1	protein O-linked mannose N-acetylglucosaminyltransferase 1 (beta 1,2-) [Source:HGNC Symbol;Acc:HGNC:19139]
ENSG00000085999	0.922625	3.99917	4.99715	0.800289	0.423543	1	RAD54L	RAD54 like [Source:HGNC Symbol;Acc:HGNC:9826]
ENSG00000086015	52.2356	0.0903504	0.568094	0.159041	0.873636	1	MAST2	microtubule associated serine/threonine kinase 2 [Source:HGNC Symbol;Acc:HGNC:19035]
ENSG00000086061	507.524	0.205605	0.456887	0.450013	0.652701	1	DNAJA1	DnaJ heat shock protein family (Hsp40) member A1 [Source:HGNC Symbol;Acc:HGNC:5229]
ENSG00000086062	353.81	0.138831	0.500781	0.277229	0.781604	1	B4GALT1	beta-1,4-galactosyltransferase 1 [Source:HGNC Symbol;Acc:HGNC:924]
ENSG00000086065	224.872	0.2686	0.713044	0.376695	0.7064	1	CHMP5	charged multivesicular body protein 5 [Source:HGNC Symbol;Acc:HGNC:26942]
ENSG00000086102	173.788	0.107597	0.499496	0.215411	0.829447	1	NFX1	nuclear transcription factor, X-box binding 1 [Source:HGNC Symbol;Acc:HGNC:7803]
ENSG00000086159	0.746933	0	5.10048	0	1	1	AQP6	aquaporin 6 [Source:HGNC Symbol;Acc:HGNC:639]
ENSG00000086189	17.2912	-1.40093	1.33005	-1.0533	0.292205	1	DIMT1	DIM1 rRNA methyltransferase and ribosome maturation factor [Source:HGNC Symbol;Acc:HGNC:30217]
ENSG00000086200	49.4294	0.313853	0.75066	0.418103	0.675872	1	IPO11	importin 11 [Source:HGNC Symbol;Acc:HGNC:20628]
ENSG00000086232	309.721	-0.739921	0.513546	-1.44081	0.149639	1	EIF2AK1	eukaryotic translation initiation factor 2 alpha kinase 1 [Source:HGNC Symbol;Acc:HGNC:24921]
ENSG00000086288	12.0989	-0.214861	2.31299	-0.0928932	0.925988	1	NME8	NME/NM23 family member 8 [Source:HGNC Symbol;Acc:HGNC:16473]
ENSG00000086289	48.7969	-3.35154	1.51743	-2.2087	0.0271957	1	EPDR1	ependymin related 1 [Source:HGNC Symbol;Acc:HGNC:17572]
ENSG00000086475	187.729	0.545071	0.762873	0.714498	0.474919	1	SEPHS1	selenophosphate synthetase 1 [Source:HGNC Symbol;Acc:HGNC:19685]
ENSG00000086504	565.967	-0.144541	0.5505	-0.262562	0.792888	1	MRPL28	mitochondrial ribosomal protein L28 [Source:HGNC Symbol;Acc:HGNC:14484]
ENSG00000086506	21.0237	-7.85662	4.89404	-1.60535	0.108418	1	HBQ1	hemoglobin subunit theta 1 [Source:HGNC Symbol;Acc:HGNC:4833]
ENSG00000086544	36.0176	0.0977269	1.0065	0.0970962	0.92265	1	ITPKC	inositol-trisphosphate 3-kinase C [Source:HGNC Symbol;Acc:HGNC:14897]
ENSG00000086548	2.37439	-2.63691	4.95975	-0.531662	0.59496	1	CEACAM6	CEA cell adhesion molecule 6 [Source:HGNC Symbol;Acc:HGNC:1818]
ENSG00000086570	0.0834709	0	5.10048	0	1	1	FAT2	FAT atypical cadherin 2 [Source:HGNC Symbol;Acc:HGNC:3596]
ENSG00000086589	187.696	0.111144	0.535155	0.207686	0.835475	1	RBM22	RNA binding motif protein 22 [Source:HGNC Symbol;Acc:HGNC:25503]
ENSG00000086598	312.347	-0.194334	0.373624	-0.520133	0.602971	1	TMED2	transmembrane p24 trafficking protein 2 [Source:HGNC Symbol;Acc:HGNC:16996]
ENSG00000086619	24.9922	1.24307	0.726198	1.71175	0.0869424	1	ERO1B	endoplasmic reticulum oxidoreductase 1 beta [Source:HGNC Symbol;Acc:HGNC:14355]
ENSG00000086666	298.854	-0.542937	0.611441	-0.887963	0.374561	1	ZFAND6	zinc finger AN1-type containing 6 [Source:HGNC Symbol;Acc:HGNC:30164]
ENSG00000086696	0.671587	-0.679835	4.89197	-0.13897	0.889474	1	HSD17B2	hydroxysteroid 17-beta dehydrogenase 2 [Source:HGNC Symbol;Acc:HGNC:5211]
ENSG00000086712	13.5395	-0.787373	1.13604	-0.693083	0.488258	1	TXLNG	taxilin gamma [Source:HGNC Symbol;Acc:HGNC:18578]
ENSG00000086717	1.63941	4.24467	3.51093	1.20899	0.226668	1	PPEF1	protein phosphatase with EF-hand domain 1 [Source:HGNC Symbol;Acc:HGNC:9243]
ENSG00000086730	1317.8	0.882012	0.752525	1.17207	0.241169	1	LAT2	linker for activation of T cells family member 2 [Source:HGNC Symbol;Acc:HGNC:12749]
ENSG00000086758	538.962	0.163185	0.327288	0.498597	0.618063	1	HUWE1	HECT, UBA and WWE domain containing E3 ubiquitin protein ligase 1 [Source:HGNC Symbol;Acc:HGNC:30892]
ENSG00000086827	53.1581	-0.455493	0.813304	-0.560052	0.575444	1	ZW10	zw10 kinetochore protein [Source:HGNC Symbol;Acc:HGNC:13194]
ENSG00000086848	24.8671	-0.493801	1.07729	-0.458372	0.646685	1	ALG9	ALG9 alpha-1,2-mannosyltransferase [Source:HGNC Symbol;Acc:HGNC:15672]
ENSG00000086967	0.46472	0	5.10048	0	1	1	MYBPC2	myosin binding protein C2 [Source:HGNC Symbol;Acc:HGNC:7550]
ENSG00000086991	6.53462	-1.28525	1.95077	-0.658844	0.509996	1	NOX4	NADPH oxidase 4 [Source:HGNC Symbol;Acc:HGNC:7891]
ENSG00000087008	92.243	0.577842	0.563123	1.02614	0.304827	1	ACOX3	acyl-CoA oxidase 3, pristanoyl [Source:HGNC Symbol;Acc:HGNC:121]
ENSG00000087053	90.5956	-0.669204	0.503448	-1.32924	0.183768	1	MTMR2	myotubularin related protein 2 [Source:HGNC Symbol;Acc:HGNC:7450]
ENSG00000087074	749.402	-1.03395	1.13975	-0.907176	0.364314	1	PPP1R15A	protein phosphatase 1 regulatory subunit 15A [Source:HGNC Symbol;Acc:HGNC:14375]
ENSG00000087077	244.521	-0.147486	0.696603	-0.211722	0.832324	1	TRIP6	thyroid hormone receptor interactor 6 [Source:HGNC Symbol;Acc:HGNC:12311]
ENSG00000087085	4.41545	-0.373258	2.17136	-0.1719	0.863516	1	ACHE	acetylcholinesterase (Yt blood group) [Source:HGNC Symbol;Acc:HGNC:108]
ENSG00000087086	32425.1	-0.407358	0.548646	-0.742479	0.457797	1	FTL	ferritin light chain [Source:HGNC Symbol;Acc:HGNC:3999]
ENSG00000087087	392.111	0.118533	0.601084	0.197198	0.843673	1	SRRT	serrate, RNA effector molecule [Source:HGNC Symbol;Acc:HGNC:24101]
ENSG00000087088	110.944	0.0409097	0.64744	0.0631869	0.949618	1	BAX	BCL2 associated X, apoptosis regulator [Source:HGNC Symbol;Acc:HGNC:959]
ENSG00000087095	102.22	-1.39186	0.985802	-1.4119	0.157978	1	NLK	nemo like kinase [Source:HGNC Symbol;Acc:HGNC:29858]
ENSG00000087111	312.001	-0.532046	0.910664	-0.58424	0.559059	1	PIGS	phosphatidylinositol glycan anchor biosynthesis class S [Source:HGNC Symbol;Acc:HGNC:14937]
ENSG00000087116	2.81852	1.52082	3.66722	0.414708	0.678356	1	ADAMTS2	ADAM metallopeptidase with thrombospondin type 1 motif 2 [Source:HGNC Symbol;Acc:HGNC:218]
ENSG00000087152	45.0261	-0.0306014	0.808102	-0.0378682	0.969793	1	ATXN7L3	ataxin 7 like 3 [Source:HGNC Symbol;Acc:HGNC:25416]
ENSG00000087157	113.712	0.106773	0.490659	0.217612	0.827732	1	PGS1	phosphatidylglycerophosphate synthase 1 [Source:HGNC Symbol;Acc:HGNC:30029]
ENSG00000087191	977.855	0.298281	0.749129	0.39817	0.690505	1	PSMC5	proteasome 26S subunit, ATPase 5 [Source:HGNC Symbol;Acc:HGNC:9552]
ENSG00000087206	134.078	-0.773047	0.490149	-1.57717	0.114757	1	UIMC1	ubiquitin interaction motif containing 1 [Source:HGNC Symbol;Acc:HGNC:30298]
ENSG00000087237	0.600127	0	5.10048	0	1	1	CETP	cholesteryl ester transfer protein [Source:HGNC Symbol;Acc:HGNC:1869]
ENSG00000087245	67.5826	1.79776	1.29403	1.38928	0.164749	1	MMP2	matrix metallopeptidase 2 [Source:HGNC Symbol;Acc:HGNC:7166]
ENSG00000087250	0.127578	0	5.10048	0	1	1	MT3	metallothionein 3 [Source:HGNC Symbol;Acc:HGNC:7408]
ENSG00000087253	93.0812	-1.1247	0.760954	-1.47801	0.139405	1	LPCAT2	lysophosphatidylcholine acyltransferase 2 [Source:HGNC Symbol;Acc:HGNC:26032]
ENSG00000087258	0.437902	2.57719	5.05405	0.509925	0.610104	1	GNAO1	G protein subunit alpha o1 [Source:HGNC Symbol;Acc:HGNC:4389]
ENSG00000087263	142.161	-0.976402	0.526292	-1.85525	0.0635611	1	OGFOD1	2-oxoglutarate and iron dependent oxygenase domain containing 1 [Source:HGNC Symbol;Acc:HGNC:25585]
ENSG00000087266	384.006	-0.0618175	0.587053	-0.105301	0.916137	1	SH3BP2	SH3 domain binding protein 2 [Source:HGNC Symbol;Acc:HGNC:10825]
ENSG00000087269	37.6718	-0.710147	0.675219	-1.05173	0.292924	1	NOP14	NOP14 nucleolar protein [Source:HGNC Symbol;Acc:HGNC:16821]
ENSG00000087274	320.925	-0.22784	0.393321	-0.579273	0.562405	1	ADD1	adducin 1 [Source:HGNC Symbol;Acc:HGNC:243]
ENSG00000087299	42.5471	-1.26907	0.779348	-1.62838	0.103444	1	L2HGDH	L-2-hydroxyglutarate dehydrogenase [Source:HGNC Symbol;Acc:HGNC:20499]
ENSG00000087301	10.0546	-0.269848	1.36223	-0.198093	0.842972	1	TXNDC16	thioredoxin domain containing 16 [Source:HGNC Symbol;Acc:HGNC:19965]
ENSG00000087302	670.501	0.0113255	0.432398	0.0261923	0.979104	1	RTRAF	RNA transcription, translation and transport factor [Source:HGNC Symbol;Acc:HGNC:23169]
ENSG00000087338	93.873	-0.538208	0.852147	-0.63159	0.527655	1	GMCL1	germ cell-less 1, spermatogenesis associated [Source:HGNC Symbol;Acc:HGNC:23843]
ENSG00000087365	811.572	0.171396	0.489343	0.350257	0.726146	1	SF3B2	splicing factor 3b subunit 2 [Source:HGNC Symbol;Acc:HGNC:10769]
[truncated: 33,141 more rows]

## Sheet: AF9_over_AF4_MLL9
Differential gene expression data: MLL(9)-AF9 relative to MLL(9)-AF4
ensembl	baseMean	log2FoldChange	lfcSE	stat	pvalue	padj	SYMBOL	GENENAME
ENSG00000300750	87.322	-23.1289	2.2927	-10.088	6.24015e-24	2.19248e-19
ENSG00000162367	138.48	26.0197	2.83436	9.18009	4.30719e-20	7.56666e-16	TAL1	TAL bHLH transcription factor 1, erythroid differentiation factor
ENSG00000304244	446.92	-16.649	2.04354	-8.14716	3.72559e-16	4.36329e-12
ENSG00000125895	55.218	32.6812	4.40861	7.41304	1.23437e-13	7.22829e-10	TMEM74B	transmembrane protein 74B
ENSG00000134138	28.215	27.8861	3.74782	7.44061	1.00225e-13	7.22829e-10	MEIS2	Meis homeobox 2
ENSG00000250361	50.7018	32.7131	4.40795	7.42138	1.15907e-13	7.22829e-10	GYPB	glycophorin B (MNS blood group)
ENSG00000159217	179.61	-4.4504	0.649808	-6.84879	7.44763e-12	3.73818e-08	IGF2BP1	insulin like growth factor 2 mRNA binding protein 1
ENSG00000158019	570.136	-3.00677	0.44588	-6.74344	1.54682e-11	6.79343e-08	BABAM2	BRISC and BRCA1 A complex member 2
ENSG00000276644	78.175	11.6841	1.76495	6.62007	3.5903e-11	1.40161e-07	DACH1	dachshund family transcription factor 1
ENSG00000306153	286.269	-29.0522	4.43332	-6.55314	5.63378e-11	1.97943e-07
ENSG00000249917	121.841	28.6276	4.42133	6.47488	9.4889e-11	3.03084e-07	LINC00536	long intergenic non-protein coding RNA 536
ENSG00000304141	263.86	-15.2631	2.36695	-6.44842	1.13019e-10	3.30911e-07
ENSG00000258791	71.7285	28.1881	4.40785	6.39497	1.60575e-10	4.33984e-07	LINC00520	long intergenic non-protein coding RNA 520
ENSG00000253327	824.528	-28.8691	4.53852	-6.36091	2.00566e-10	5.0335e-07	RAD21-AS1	RAD21 antisense RNA 1
ENSG00000174358	43.2409	20.3541	3.26808	6.22815	4.71965e-10	1.1055e-06	SLC6A19	solute carrier family 6 member 19
ENSG00000132517	38.2444	-27.7437	4.47063	-6.20578	5.4427e-10	1.19518e-06	SLC52A1	solute carrier family 52 member 1
ENSG00000298554	198.911	27.3332	4.53331	6.0294	1.64567e-09	3.40122e-06
ENSG00000204682	15.5982	9.09725	1.51958	5.98669	2.1415e-09	4.18008e-06	MIR1915HG	MIR1915 host gene
ENSG00000167754	51.0776	-26.3924	4.41819	-5.97358	2.32109e-09	4.29218e-06	KLK5	kallikrein related peptidase 5
ENSG00000138722	24.1782	9.9399	1.7151	5.79553	6.81063e-09	1.19646e-05	MMRN1	multimerin 1
ENSG00000136770	289.2	4.21522	0.730361	5.77142	7.86072e-09	1.27356e-05	DNAJC1	DnaJ heat shock protein family (Hsp40) member C1
ENSG00000150471	54.9011	-9.82176	1.70251	-5.769	7.97448e-09	1.27356e-05	ADGRL3	adhesion G protein-coupled receptor L3
ENSG00000110848	100.971	6.03268	1.06344	5.67278	1.40495e-08	2.14621e-05	CD69	CD69 molecule
ENSG00000180592	39.2795	4.94023	0.872346	5.66315	1.48616e-08	2.17568e-05	SKIDA1	SKI/DACH domain containing 1
ENSG00000170180	62.241	24.6734	4.39499	5.61399	1.97718e-08	2.77874e-05	GYPA	glycophorin A (MNS blood group)
ENSG00000177469	153.463	7.67479	1.37131	5.5967	2.18471e-08	2.95231e-05	CAVIN1	caveolae associated protein 1
ENSG00000145335	42.4897	7.09508	1.28845	5.50669	3.65651e-08	4.75821e-05	SNCA	synuclein alpha
ENSG00000024422	34.6344	7.47855	1.36161	5.49243	3.96432e-08	4.97452e-05	EHD2	EH domain containing 2
ENSG00000085063	198.81	4.42386	0.80757	5.47799	4.30194e-08	5.03829e-05	CD59	CD59 molecule (CD59 blood group)
ENSG00000304830	15.7766	-8.24972	1.50537	-5.4802	4.24839e-08	5.03829e-05
ENSG00000177575	81.6859	6.87982	1.26193	5.45185	4.98499e-08	5.64992e-05	CD163	CD163 molecule
ENSG00000284604	23.5145	-24.2198	4.45219	-5.43998	5.32857e-08	5.8506e-05
ENSG00000147889	74.7657	-4.95639	0.920321	-5.3855	7.2243e-08	7.69169e-05	CDKN2A	cyclin dependent kinase inhibitor 2A
ENSG00000204584	162.086	-23.5021	4.42943	-5.3059	1.1212e-07	0.000115863
ENSG00000169442	720.23	4.48199	0.856325	5.23398	1.65897e-07	0.000166537	CD52	CD52 molecule
ENSG00000177508	51.6658	-8.46124	1.65113	-5.12452	2.98294e-07	0.000291126	IRX3	iroquois homeobox 3
ENSG00000130821	387.564	6.94146	1.36406	5.08883	3.60272e-07	0.00033311	SLC6A8	solute carrier family 6 member 8
ENSG00000140798	25.0855	-22.8895	4.49619	-5.09087	3.56426e-07	0.00033311	ABCC12	ATP binding cassette subfamily C member 12
ENSG00000117407	70.1771	-5.2315	1.03767	-5.0416	4.61645e-07	0.000415895	ARTN	artemin
ENSG00000288771	23.6518	7.83137	1.60823	4.86955	1.11851e-06	0.000982475
ENSG00000260314	66.4434	7.03871	1.44812	4.86058	1.1704e-06	0.00100297	MRC1	mannose receptor C-type 1
ENSG00000297577	57.582	21.7789	4.56106	4.77496	1.79746e-06	0.00150366
ENSG00000227191	326.616	-4.25342	0.892239	-4.76713	1.86868e-06	0.00152689	TRGC2	T cell receptor gamma constant 2
ENSG00000258227	24.1501	8.94918	1.89532	4.72171	2.33864e-06	0.00186746	CLEC5A	C-type lectin domain containing 5A
ENSG00000165272	161.507	4.55263	0.96954	4.69566	2.65746e-06	0.00207489	AQP3	aquaporin 3 (Gill blood group)
ENSG00000104998	99.0581	4.77754	1.03042	4.63649	3.54382e-06	0.00270678	IL27RA	interleukin 27 receptor subunit alpha
ENSG00000018280	550.88	3.1056	0.670552	4.6314	3.63194e-06	0.00271507	SLC11A1	solute carrier family 11 member 1
ENSG00000170545	21.6053	3.13428	0.67971	4.61121	4.00339e-06	0.0029304	SMAGP	small cell adhesion glycoprotein
ENSG00000119865	105.699	10.2868	2.24904	4.57386	4.7882e-06	0.00343334	CNRIP1	cannabinoid receptor interacting protein 1
ENSG00000140859	72.6309	3.76894	0.826117	4.56224	5.06119e-06	0.0035565	KIFC3	kinesin family member C3
ENSG00000165996	55.1375	5.97294	1.32235	4.51691	6.27476e-06	0.00432282	HACD1	3-hydroxyacyl-CoA dehydratase 1
ENSG00000185650	224.801	2.12397	0.501202	4.23776	2.25762e-05	0.0152541	ZFP36L1	ZFP36 ring finger protein like 1
ENSG00000213949	12.337	-7.88586	1.87976	-4.19514	2.727e-05	0.0180779	ITGA1	integrin subunit alpha 1
ENSG00000225657	145.776	-18.7021	4.48084	-4.17379	2.99575e-05	0.0194918	LINC01716	long intergenic non-protein coding RNA 1716
ENSG00000233723	64.4415	-4.4759	1.07513	-4.16311	3.13939e-05	0.020055	LINC01122	long intergenic non-protein coding RNA 1122
ENSG00000106327	229.502	5.75649	1.38618	4.15277	3.28476e-05	0.020609	TFR2	transferrin receptor 2
ENSG00000123191	69.4818	5.96809	1.43958	4.14571	3.38759e-05	0.0208812	ATP7B	ATPase copper transporting beta
ENSG00000000971	96.5506	6.12884	1.48111	4.13801	3.50327e-05	0.021222	CFH	complement factor H
ENSG00000185420	471.928	-3.33471	0.808962	-4.12221	3.75251e-05	0.0223465	SMYD3	SET and MYND domain containing 3
ENSG00000197993	47.3487	8.36077	2.04086	4.09668	4.19113e-05	0.0245426	KEL	Kell metallo-endopeptidase (Kell blood group)
ENSG00000162599	300.627	5.02838	1.24031	4.05414	5.03184e-05	0.0289826	NFIA	nuclear factor I A
ENSG00000167191	10.8208	6.22689	1.54013	4.04309	5.27509e-05	0.0298936	GPRC5B	G protein-coupled receptor class C group 5 member B
ENSG00000236456	1446.11	16.7012	4.20306	3.97358	7.07996e-05	0.0394848
ENSG00000196565	1305.47	14.1178	3.55766	3.96829	7.23896e-05	0.0397408	HBG2	hemoglobin subunit gamma 2
ENSG00000164120	351.924	7.94674	2.01683	3.94021	8.14117e-05	0.0440061	HPGD	15-hydroxyprostaglandin dehydrogenase
ENSG00000307331	29.9576	-15.1363	3.89084	-3.89025	0.000100139	0.0533089
ENSG00000162522	87.1263	2.55345	0.657418	3.88406	0.000102728	0.0538708	NHSL3	NHS like 3
ENSG00000161405	84.3889	5.43548	1.40494	3.86885	0.000109352	0.0552649	IKZF3	IKAROS family zinc finger 3
ENSG00000198336	115.952	8.83075	2.28009	3.87298	0.000107512	0.0552649	MYL4	myosin light chain 4
ENSG00000213934	1477.4	11.7378	3.03524	3.86717	0.000110105	0.0552649	HBG1	hemoglobin subunit gamma 1
ENSG00000117298	68.5656	4.1925	1.08632	3.85938	0.000113677	0.056254	ECE1	endothelin converting enzyme 1
ENSG00000172236	333.691	8.30284	2.15923	3.84529	0.000120411	0.0587591	TPSAB1	tryptase alpha/beta 1
ENSG00000050820	45.2734	6.69647	1.75602	3.81344	0.000137044	0.0659594	BCAR1	BCAR1 scaffold protein, Cas family member
ENSG00000140459	19.2651	8.46531	2.23205	3.79262	0.000149069	0.0707775	CYP11A1	cytochrome P450 family 11 subfamily A member 1
ENSG00000197555	33.3216	2.11379	0.560322	3.77245	0.000161653	0.0757288	SIPA1L1	signal induced proliferation associated 1 like 1
ENSG00000157613	10.2938	7.49201	2.00317	3.74007	0.000183966	0.0850481	CREB3L1	cAMP responsive element binding protein 3 like 1
ENSG00000187260	7.7992	-7.27432	1.94882	-3.73268	0.000189455	0.086448	WDR86	WD repeat domain 86
ENSG00000079156	51.7683	6.53109	1.75251	3.7267	0.000194	0.0873872	OSBPL6	oxysterol binding protein like 6
ENSG00000109099	174.598	3.94599	1.06337	3.71085	0.000206564	0.0918685	PMP22	peripheral myelin protein 22
ENSG00000095917	19.0757	8.05816	2.17822	3.69943	0.000216083	0.0926229	TPSD1	tryptase delta 1
ENSG00000124882	31.9761	5.75241	1.5575	3.69336	0.000221309	0.0926229	EREG	epiregulin
ENSG00000138061	58.1305	4.92825	1.3355	3.6902	0.000224077	0.0926229	CYP1B1	cytochrome P450 family 1 subfamily B member 1
ENSG00000164506	226.213	3.08986	0.834828	3.70119	0.000214592	0.0926229	STXBP5	syntaxin binding protein 5
ENSG00000172243	117.993	3.59729	0.97252	3.69894	0.000216503	0.0926229	CLEC7A	C-type lectin domain containing 7A
ENSG00000197956	5410.86	1.88158	0.509853	3.69043	0.000223879	0.0926229	S100A6	S100 calcium binding protein A6
ENSG00000176490	81.8814	2.72994	0.741012	3.68407	0.000229537	0.0937765	DIRAS1	DIRAS family GTPase 1
ENSG00000204882	20.6468	-7.16418	1.94668	-3.68021	0.000233041	0.0941138	GPR20	G protein-coupled receptor 20
ENSG00000055118	326.026	8.53234	2.32602	3.66822	0.000244245	0.0974954	KCNH2	potassium voltage-gated channel subfamily H member 2
ENSG00000109906	22.7259	6.67667	1.82297	3.66253	0.000249739	0.0974954	ZBTB16	zinc finger and BTB domain containing 16
ENSG00000187627	18.1704	4.92523	1.34465	3.66284	0.000249439	0.0974954	RGPD1	RANBP2 like and GRIP domain containing 1
ENSG00000118513	1317.4	-1.68617	0.463304	-3.63945	0.000273221	0.10549	MYB	MYB proto-oncogene, transcription factor
ENSG00000149534	63.5499	6.93488	1.90969	3.63142	0.000281863	0.107644	MS4A2	membrane spanning 4-domains A2
ENSG00000162676	96.5635	-2.20266	0.608146	-3.62192	0.000292424	0.110477	GFI1	growth factor independent 1 transcriptional repressor
ENSG00000117122	9.11897	-7.71344	2.13709	-3.60933	0.000306991	0.114746	MFAP2	microfibril associated protein 2
ENSG00000229869	127.319	16.2775	4.53331	3.59065	0.000329853	0.121994	LARP4B-DT	LARP4B divergent transcript
ENSG00000185304	18.2255	4.79128	1.34207	3.57007	0.00035689	0.130618	RGPD2	RANBP2 like and GRIP domain containing 2
ENSG00000101440	5600.76	-10.3178	2.89793	-3.56039	0.000370307	0.134131	ASIP	agouti signaling protein
ENSG00000268785	34.6808	-3.3298	0.936042	-3.55732	0.000374665	0.134325	RPL7P50	ribosomal protein L7 pseudogene 50
ENSG00000100351	78.9066	4.58872	1.29092	3.55461	0.000378535	0.134342	GRAP2	GRB2 related adaptor protein 2
ENSG00000102174	114.521	16.0723	4.54657	3.53504	0.000407719	0.143252	PHEX	phosphate regulating endopeptidase X-linked
ENSG00000130208	459.963	4.81034	1.36703	3.51882	0.000433465	0.15079	APOC1	apolipoprotein C1
ENSG00000185499	197.341	2.32924	0.665891	3.49793	0.000468889	0.161514	MUC1	mucin 1, cell surface associated
ENSG00000059804	909.876	1.42973	0.4093	3.49311	0.000477436	0.162861	SLC2A3	solute carrier family 2 member 3
ENSG00000306875	11.1941	-6.99465	2.00623	-3.48646	0.000489462	0.165358
ENSG00000029534	225.613	9.00041	2.58563	3.48094	0.000499655	0.167194	ANK1	ankyrin 1
ENSG00000115641	69.3738	4.91317	1.41648	3.46858	0.000523215	0.173426	FHL2	four and a half LIM domains 2
ENSG00000268992	1304.33	15.6124	4.50455	3.46591	0.000528445	0.173523
ENSG00000174749	18.1124	-3.44048	0.995024	-3.45768	0.000544842	0.175624	FAM241A	family with sequence similarity 241 member A
ENSG00000267121	87.2988	1.70718	0.493558	3.45893	0.000542334	0.175624	FMNL1-DT	FMNL1 divergent transcript
ENSG00000080709	28.4547	-4.76424	1.38635	-3.43654	0.000589203	0.188197	KCNN2	potassium calcium-activated channel subfamily N member 2
ENSG00000162512	18.7041	4.81624	1.40795	3.42074	0.000624518	0.19768	SDC3	syndecan 3
ENSG00000185519	2606.23	15.4738	4.53331	3.41336	0.000641665	0.199512	FAM131C	family with sequence similarity 131 member C
ENSG00000244414	28.8428	7.4458	2.18002	3.41547	0.000636714	0.199512	CFHR1	complement factor H related 1
ENSG00000117020	29.939	-4.46701	1.31362	-3.40054	0.000672532	0.207276	AKT3	AKT serine/threonine kinase 3
ENSG00000057019	67.5618	4.02932	1.18738	3.39347	0.000690135	0.20938	DCBLD2	discoidin, CUB and LCCL domain containing 2
ENSG00000105610	205.157	6.50256	1.91908	3.38836	0.000703112	0.20938	KLF1	KLF transcription factor 1
ENSG00000198682	9.50894	7.13858	2.10394	3.39295	0.000691443	0.20938	PAPSS2	3'-phosphoadenosine 5'-phosphosulfate synthase 2
ENSG00000291233	28.3392	4.53117	1.33729	3.38833	0.000703196	0.20938
ENSG00000234546	6.63138	-5.17752	1.5296	-3.38488	0.000712106	0.210251	LNCTAM34A	long non coding transcriptional activator of miR34a
ENSG00000173372	244.696	3.58777	1.06081	3.38211	0.000719308	0.210607	C1QA	complement C1q A chain
ENSG00000104093	166.603	-3.3932	1.0072	-3.36896	0.000754528	0.215531	DMXL2	Dmx like 2
ENSG00000120833	270.911	4.10476	1.21694	3.37302	0.000743497	0.215531	SOCS2	suppressor of cytokine signaling 2
ENSG00000251442	20.7557	4.99663	1.483	3.36928	0.000753642	0.215531
ENSG00000055332	96.8626	2.88294	0.858419	3.35843	0.000783871	0.22033	EIF2AK2	eukaryotic translation initiation factor 2 alpha kinase 2
ENSG00000240954	10.6264	-5.30715	1.57955	-3.35991	0.000779686	0.22033	RPL4P1	ribosomal protein L4 pseudogene 1
ENSG00000115232	146.655	-1.12421	0.335435	-3.3515	0.00080376	0.224128	ITGA4	integrin subunit alpha 4
ENSG00000105612	125.763	2.84495	0.850827	3.34375	0.000826557	0.22867	DNASE2	deoxyribonuclease 2, lysosomal
ENSG00000136235	35.0457	6.1674	1.85005	3.33363	0.000857209	0.235297	GPNMB	glycoprotein nmb
ENSG00000205809	40.2348	-4.16309	1.25232	-3.32432	0.00088636	0.240262	KLRC2	killer cell lectin like receptor C2
ENSG00000279245	163.234	-2.35708	0.709218	-3.32349	0.000888974	0.240262	FAM223A	family with sequence similarity 223 member A
ENSG00000289514	9.75629	7.80528	2.35853	3.30938	0.000935019	0.250778
ENSG00000188313	172.054	1.49881	0.457035	3.27943	0.00104017	0.276868	PLSCR1	phospholipid scramblase 1
ENSG00000294711	37.2612	4.05303	1.23683	3.27696	0.00104931	0.277198
ENSG00000034053	22.4994	3.87451	1.18652	3.26543	0.00109297	0.286579	APBA2	amyloid beta precursor protein binding family A member 2
ENSG00000088256	59.2137	3.35694	1.02916	3.26182	0.00110698	0.286705	GNA11	G protein subunit alpha 11
ENSG00000188191	44.0851	2.98944	0.916695	3.26111	0.00110977	0.286705	PRKAR1B	protein kinase cAMP-dependent type I regulatory subunit beta
ENSG00000111666	37.2885	2.58599	0.795668	3.25009	0.00115369	0.295876	CHPT1	choline phosphotransferase 1
ENSG00000127824	359.26	1.38387	0.427	3.24091	0.0011915	0.296903	TUBA4A	tubulin alpha 4a
ENSG00000128573	13.5421	-6.17725	1.90596	-3.24102	0.00119105	0.296903	FOXP2	forkhead box P2
ENSG00000185052	13.0077	7.74205	2.38532	3.2457	0.00117161	0.296903	SLC24A3	solute carrier family 24 member 3
ENSG00000227361	24.9453	3.49202	1.07704	3.24225	0.00118589	0.296903
ENSG00000006638	48.0433	3.20528	0.998872	3.2089	0.00133245	0.316033	TBXA2R	thromboxane A2 receptor
ENSG00000115107	37.1001	2.27768	0.709821	3.2088	0.0013329	0.316033	STEAP3	STEAP3 metalloreductase
ENSG00000135835	4.69495	-5.16548	1.61088	-3.20662	0.00134304	0.316033	KIAA1614	KIAA1614
ENSG00000138640	20.7387	3.6658	1.14175	3.21068	0.0013242	0.316033	FAM13A	family with sequence similarity 13 member A
ENSG00000163362	46.1652	-2.27758	0.710476	-3.20571	0.0013473	0.316033	INAVA	innate immunity activator
ENSG00000214530	46.5288	2.29418	0.713046	3.21744	0.0012934	0.316033	STARD10	StAR related lipid transfer domain containing 10
ENSG00000258613	38.8781	-2.45249	0.765594	-3.20339	0.00135822	0.316033	RPL21P7	ribosomal protein L21 pseudogene 7
ENSG00000285331	25.0095	2.9948	0.930703	3.21778	0.00129187	0.316033	TCF12-DT	TCF12 divergent transcript
ENSG00000289308	24.3569	-3.50283	1.0934	-3.20362	0.0013571	0.316033
ENSG00000293270	25.8983	6.29909	1.95877	3.21584	0.00130065	0.316033	PGAM1P5	phosphoglycerate mutase 1 pseudogene 5
ENSG00000089159	21.8447	3.24256	1.01312	3.20058	0.00137149	0.316554	PXN	paxillin
ENSG00000118785	23.6817	3.99489	1.24875	3.19912	0.00137847	0.316554	SPP1	secreted phosphoprotein 1
ENSG00000108551	87.5978	4.95953	1.55645	3.18644	0.00144037	0.32234	RASD1	ras related dexamethasone induced 1
ENSG00000110811	18.4284	3.18185	0.998036	3.18811	0.00143204	0.32234	P3H3	prolyl 3-hydroxylase 3
ENSG00000179348	292.149	7.0049	2.19636	3.18933	0.00142605	0.32234	GATA2	GATA binding protein 2
ENSG00000225936	11.0153	7.7934	2.44374	3.18913	0.00142702	0.32234	SLC18A2-AS1	SLC18A2 antisense RNA 1
ENSG00000138449	212.046	5.61965	1.76759	3.17927	0.00147644	0.328322	SLC40A1	solute carrier family 40 member 1
ENSG00000277268	417.378	-14.4641	4.56215	-3.17044	0.00152206	0.336336	LHX1-DT	LHX1 divergent transcript
ENSG00000110492	87.5477	-2.93827	0.929121	-3.16242	0.00156464	0.339343	MDK	midkine
ENSG00000117525	12.809	-4.2505	1.34347	-3.16383	0.00155707	0.339343	F3	coagulation factor III, tissue factor
ENSG00000185198	511.216	3.68192	1.16354	3.1644	0.00155401	0.339343	PRSS57	serine protease 57
ENSG00000198673	67.2889	4.76009	1.51351	3.14507	0.00166049	0.357923	TAFA2	TAFA chemokine like family member 2
ENSG00000147206	53.2609	7.24363	2.31261	3.13224	0.00173481	0.371661	NXF3	nuclear RNA export factor 3
ENSG00000005961	660.213	5.91261	1.89711	3.11664	0.00182924	0.382732	ITGA2B	integrin subunit alpha 2b
ENSG00000107521	245.593	1.17801	0.377462	3.12088	0.00180312	0.382732	HPS1	HPS1 biogenesis of lysosomal organelles complex 3 subunit 1
ENSG00000172752	8.70601	7.86812	2.52466	3.11651	0.00183005	0.382732	COL6A5	collagen type VI alpha 5 chain
ENSG00000181804	8.45097	3.64155	1.1674	3.11935	0.00181249	0.382732	SLC9A9	solute carrier family 9 member A9
ENSG00000128266	11.4044	4.92333	1.58544	3.10534	0.00190061	0.392812	GNAZ	G protein subunit alpha z
ENSG00000158856	80.218	10.1484	3.26673	3.10659	0.00189256	0.392812	DMTN	dematin actin binding protein
ENSG00000103811	702.36	1.32884	0.42928	3.09552	0.0019647	0.403683	CTSH	cathepsin H
ENSG00000157978	86.7107	1.50864	0.488886	3.08587	0.0020296	0.407711	LDLRAP1	low density lipoprotein receptor adaptor protein 1
ENSG00000198624	477.865	1.33921	0.434005	3.0857	0.00203072	0.407711	CCDC69	coiled-coil domain containing 69
ENSG00000240023	13.8295	4.63043	1.49903	3.08895	0.00200867	0.407711	RPLP0P3	ribosomal protein lateral stalk subunit P0 pseudogene 3
ENSG00000303343	10.3861	-5.10303	1.65359	-3.08603	0.00202847	0.407711
ENSG00000074416	136.95	-1.9857	0.645573	-3.07587	0.00209888	0.41478	MGLL	monoglyceride lipase
ENSG00000131981	206.411	2.15432	0.700473	3.07552	0.00210135	0.41478	LGALS3	galectin 3
ENSG00000244682	27.3742	4.30812	1.39992	3.0774	0.00208816	0.41478
ENSG00000165795	123.749	2.15388	0.701032	3.07244	0.00212316	0.416744	NDRG2	NDRG family member 2
ENSG00000188848	5.23049	-6.37631	2.07813	-3.06829	0.00215284	0.420223	BEND4	BEN domain containing 4
ENSG00000137198	96.4588	4.47949	1.46072	3.06663	0.00216487	0.420236	GMPR	guanosine monophosphate reductase
ENSG00000128578	124.333	2.9065	0.950293	3.05852	0.0022243	0.428391	STRIP2	striatin interacting protein 2
ENSG00000238085	133.24	-3.26604	1.06817	-3.05759	0.00223127	0.428391
ENSG00000196139	28.8842	4.67696	1.53367	3.04953	0.00229198	0.437656	AKR1C3	aldo-keto reductase family 1 member C3
ENSG00000170412	140.624	2.89555	0.950417	3.04661	0.00231439	0.439546	GPRC5C	G protein-coupled receptor class C group 5 member C
ENSG00000104447	78.4942	2.16171	0.712565	3.03371	0.00241569	0.456319	TRPS1	transcriptional repressor GATA binding 1
ENSG00000176485	8.03934	4.94304	1.6307	3.03123	0.00243557	0.457614	PLAAT3	phospholipase A and acyltransferase 3
ENSG00000147872	1016.65	2.21479	0.732013	3.02562	0.00248126	0.463718	PLIN2	perilipin 2
ENSG00000178860	8.2413	-6.38137	2.11048	-3.02366	0.00249739	0.464263	MSC	musculin
ENSG00000149571	14.9619	6.04616	2.00138	3.02099	0.00251948	0.465905	KIRREL3	kirre like nephrin family adhesion molecule 3
ENSG00000124145	72.6147	1.99316	0.660979	3.01547	0.00256579	0.471079	SDC4	syndecan 4
ENSG00000242516	8.90338	-3.98718	1.32268	-3.01447	0.00257428	0.471079	LINC00960	long intergenic non-protein coding RNA 960
ENSG00000174951	8.86099	6.53935	2.17763	3.00297	0.00267362	0.486723	FUT1	fucosyltransferase 1 (H blood group)
ENSG00000286342	40.0097	9.46261	3.15852	2.9959	0.00273634	0.495574
ENSG00000166997	114.001	-2.89012	0.966294	-2.99093	0.00278127	0.501127	CNPY4	canopy FGF signaling regulator 4
ENSG00000069482	23.4023	3.63854	1.21856	2.98592	0.00282724	0.504238	GAL	galanin and GMAP prepropeptide
ENSG00000291143	17.2701	-3.59329	1.20319	-2.98646	0.00282227	0.504238
ENSG00000295994	15.57	3.31053	1.1104	2.9814	0.00286937	0.509167
ENSG00000136193	82.5149	2.70904	0.911482	2.97212	0.00295746	0.522163	SCRN1	secernin 1
ENSG00000175040	254.988	2.14331	0.721526	2.97052	0.00297293	0.52227	CHST2	carbohydrate sulfotransferase 2
ENSG00000227963	20.982	1.95899	0.660185	2.96734	0.00300389	0.525083	RBM15-AS1	RBM15 antisense RNA 1
ENSG00000197253	634.947	7.2096	2.43106	2.96562	0.00302076	0.525418	TPSB2	tryptase beta 2
ENSG00000154310	44.5123	5.3559	1.80849	2.96154	0.00306106	0.529805	TNIK	TRAF2 and NCK interacting kinase
ENSG00000077684	116.597	1.73315	0.586044	2.95738	0.00310265	0.53437	JADE1	jade family PHD finger 1
ENSG00000245080	3.61835	6.75027	2.28544	2.9536	0.00314094	0.538326	MIR3150BHG	MIR3150B host gene
ENSG00000130487	41.68	-3.70881	1.25704	-2.95042	0.00317339	0.53982	KLHDC7B	kelch domain containing 7B
ENSG00000161649	7.54008	6.05653	2.05366	2.94914	0.00318659	0.53982	CD300LG	CD300 molecule like family member g
ENSG00000163110	106.158	2.52188	0.856241	2.94529	0.00322648	0.53982	PDLIM5	PDZ and LIM domain 5
ENSG00000183049	73.5131	2.13266	0.724069	2.94539	0.00322551	0.53982	CAMK1D	calcium/calmodulin dependent protein kinase ID
ENSG00000198555	9.51744	6.1783	2.09689	2.94641	0.00321488	0.53982
ENSG00000224078	200.64	-1.42832	0.485218	-2.94367	0.00324349	0.540095
ENSG00000110080	217.381	2.33844	0.796677	2.93524	0.00333291	0.552368	ST3GAL4	ST3 beta-galactoside alpha-2,3-sialyltransferase 4
ENSG00000054356	6.08429	6.88421	2.34663	2.93365	0.00334999	0.552591	PTPRN	protein tyrosine phosphatase receptor type N
ENSG00000012223	58.0045	5.41101	1.84993	2.92498	0.00344484	0.562951	LTF	lactotransferrin
ENSG00000012779	321.526	2.24226	0.76627	2.9262	0.00343129	0.562951	ALOX5	arachidonate 5-lipoxygenase
ENSG00000102145	349.476	12.0159	4.1129	2.92151	0.00348335	0.564346	GATA1	GATA binding protein 1
ENSG00000143226	183.701	1.68563	0.577038	2.92118	0.00348708	0.564346	FCGR2A	Fc gamma receptor IIa
ENSG00000269244	42.8699	-3.12063	1.06875	-2.91989	0.00350156	0.564346	RPL23AP78	ribosomal protein L23a pseudogene 78
ENSG00000167695	24.6575	2.08614	0.714919	2.91801	0.0035227	0.56516	TLCD3A	TLC domain containing 3A
ENSG00000211689	12.138	-5.49757	1.88545	-2.91578	0.003548	0.566632	TRGC1	T cell receptor gamma constant 1
ENSG00000211689	12.138	-5.49757	1.88545	-2.91578	0.003548	0.566632	TARP	TCR gamma alternate reading frame protein
ENSG00000196352	184.05	1.93616	0.665568	2.90904	0.00362543	0.576378	CD55	CD55 molecule (Cromer blood group)
ENSG00000114439	383.568	-1.49072	0.512917	-2.90635	0.00365674	0.578736	BBX	BBX high mobility group box domain containing
ENSG00000027869	166.36	4.32774	1.4898	2.9049	0.00367367	0.578809	SH2D2A	SH2 domain containing 2A
ENSG00000171345	26.3752	8.46766	2.91922	2.90066	0.00372378	0.584085	KRT19	keratin 19
ENSG00000248905	15.1687	-4.37412	1.5089	-2.89889	0.00374491	0.584789	FMN1	formin 1
ENSG00000204866	72.563	11.1887	3.86313	2.89628	0.00377613	0.587055	IGFL2	IGF like family member 2
ENSG00000090975	9.63903	3.62596	1.25374	2.89212	0.00382648	0.592262	PITPNM2	phosphatidylinositol transfer protein membrane associated 2
ENSG00000067141	85.2715	10.588	3.6632	2.89037	0.00384783	0.592954	NEO1	neogenin 1
ENSG00000155980	4.82151	6.91054	2.39476	2.88569	0.00390556	0.596629	KIF5A	kinesin family member 5A
ENSG00000160789	913.795	1.93978	0.672207	2.88568	0.00390564	0.596629	LMNA	lamin A/C
ENSG00000231362	41.1674	-3.45352	1.20193	-2.87332	0.00406179	0.617796
ENSG00000137801	133.087	2.13732	0.74476	2.86981	0.00410725	0.622018	THBS1	thrombospondin 1
ENSG00000188760	3.32122	6.19273	2.16327	2.86267	0.00420086	0.630758	TMEM198	transmembrane protein 198
ENSG00000197054	9.88628	2.50205	0.873844	2.86326	0.004193	0.630758	ZNF763	zinc finger protein 763
ENSG00000281501	14.1471	-4.59278	1.60563	-2.86042	0.00423083	0.632554
ENSG00000100003	22.9487	5.51812	1.93383	2.85347	0.00432442	0.643807	SEC14L2	SEC14 like lipid binding 2
ENSG00000129521	43.4789	2.65596	0.934439	2.8423	0.0044789	0.660801	EGLN3	egl-9 family hypoxia inducible factor 3
ENSG00000143797	78.803	3.81111	1.34139	2.84116	0.00449499	0.660801	MBOAT2	membrane bound O-acyltransferase domain containing 2
ENSG00000185010	13.0491	-3.51506	1.23675	-2.84218	0.00448064	0.660801	F8	coagulation factor VIII
ENSG00000086289	48.7969	3.84266	1.35977	2.82596	0.00471397	0.670956	EPDR1	ependymin related 1
ENSG00000111331	14.6997	4.27328	1.50829	2.8332	0.00460844	0.670956	OAS3	2'-5'-oligoadenylate synthetase 3
ENSG00000114999	109.047	1.39505	0.492469	2.83277	0.00461472	0.670956	TTL	tubulin tyrosine ligase
ENSG00000131016	66.2481	6.89134	2.43677	2.82806	0.00468309	0.670956	AKAP12	A-kinase anchoring protein 12
ENSG00000141854	9.19764	6.74861	2.38756	2.82657	0.004705	0.670956	MISP3	MISP family member 3
ENSG00000169224	136.729	7.64838	2.70666	2.82576	0.00471684	0.670956	GCSAML	germinal center associated signaling and motility like
ENSG00000181690	19.0301	-2.69422	0.952901	-2.82739	0.00469295	0.670956	PLAG1	PLAG1 zinc finger
ENSG00000198795	58.3118	3.53497	1.24932	2.8295	0.00466203	0.670956	ZNF521	zinc finger protein 521
ENSG00000144045	4.97737	-4.98696	1.76588	-2.82406	0.00474192	0.671803	DQX1	DEAQ-box RNA dependent ATPase 1
ENSG00000113763	4.39509	-5.76305	2.04377	-2.81982	0.00480508	0.677541	UNC5A	unc-5 netrin receptor A
ENSG00000133121	4.48553	5.05613	1.79456	2.81748	0.00484026	0.677541	STARD13	StAR related lipid transfer domain containing 13
ENSG00000144488	4.90963	7.38318	2.61984	2.81818	0.00482969	0.677541	ESPNL	espin like
ENSG00000141665	9.79972	5.67623	2.01762	2.81333	0.00490314	0.683618	FBXO15	F-box protein 15
ENSG00000159339	26.4516	2.96464	1.05567	2.8083	0.00498031	0.689775	PADI4	peptidyl arginine deiminase 4
ENSG00000164252	86.7933	-1.0123	0.360517	-2.8079	0.00498656	0.689775	AGGF1	angiogenic factor with G-patch and FHA domains 1
ENSG00000100234	126.644	8.32853	2.96808	2.80603	0.00501558	0.690946	TIMP3	TIMP metallopeptidase inhibitor 3
ENSG00000229425	301.507	-3.04535	1.08575	-2.80483	0.00503436	0.690946	LOC105369302	uncharacterized LOC105369302
ENSG00000140022	50.5032	4.60812	1.64413	2.80278	0.00506642	0.69264	STON2	stonin 2
ENSG00000144893	8.65877	4.27167	1.52558	2.80004	0.00510963	0.695841	MED12L	mediator complex subunit 12L
ENSG00000272347	9.32346	-6.45037	2.30471	-2.79878	0.00512961	0.695864
ENSG00000204291	44.3422	2.36055	0.845067	2.79333	0.00521689	0.704711	COL15A1	collagen type XV alpha 1 chain
ENSG00000272681	156.84	-1.4655	0.524852	-2.79221	0.00523494	0.704711	FAM223B	family with sequence similarity 223 member B
ENSG00000087495	11.2375	-4.0972	1.47292	-2.78169	0.00540767	0.724426	PHACTR3	phosphatase and actin regulator 3
ENSG00000187098	111.21	1.7507	0.629568	2.78079	0.00542263	0.724426	MITF	melanocyte inducing transcription factor
ENSG00000069812	14.1135	4.17266	1.50987	2.76358	0.00571706	0.729388	HES2	hes family bHLH transcription factor 2
ENSG00000100453	59.2045	10.5209	3.80417	2.76563	0.00568122	0.729388	GZMB	granzyme B
ENSG00000100503	182.214	-1.09066	0.393675	-2.77046	0.00559766	0.729388	NIN	ninein
ENSG00000103942	52.5822	4.26213	1.53575	2.77527	0.0055156	0.729388	HOMER2	homer scaffold protein 2
ENSG00000108846	68.6507	2.87889	1.04121	2.76496	0.00569294	0.729388	ABCC3	ATP binding cassette subfamily C member 3
ENSG00000167705	55.1278	2.22548	0.805177	2.76396	0.00571047	0.729388	RILP	Rab interacting lysosomal protein
ENSG00000174233	14.1816	3.36755	1.21829	2.76416	0.00570703	0.729388	ADCY6	adenylate cyclase 6
ENSG00000181350	6.71117	7.98555	2.88232	2.77053	0.00559655	0.729388	LRRC75A	leucine rich repeat containing 75A
ENSG00000185909	86.8202	2.86797	1.03804	2.76287	0.00572964	0.729388	KLHDC8B	kelch domain containing 8B
ENSG00000226564	679.993	1.69231	0.612404	2.76339	0.00572043	0.729388
ENSG00000228981	668.495	0.984859	0.355508	2.77028	0.00560077	0.729388	RPS2P20	ribosomal protein S2 pseudogene 20
ENSG00000243101	11.2188	-3.11794	1.12564	-2.76994	0.00560667	0.729388	RPS3P7	ribosomal protein S3 pseudogene 7
ENSG00000291109	128.506	3.70485	1.33904	2.7668	0.005661	0.729388	CES1P1	carboxylesterase 1 pseudogene 1
ENSG00000164574	73.7272	2.59206	0.9388	2.76104	0.00576177	0.73083	GALNT10	polypeptide N-acetylgalactosaminyltransferase 10
ENSG00000280800	227100	1.32635	0.481196	2.75636	0.00584485	0.7387
ENSG00000112697	248.259	-0.908632	0.329822	-2.75492	0.00587071	0.73931	TMEM30A	transmembrane protein 30A
ENSG00000224822	7.25269	5.8464	2.12311	2.75369	0.00589273	0.739433
ENSG00000182700	6.44087	-4.21023	1.53015	-2.75152	0.00593192	0.741702	IGIP	IgA inducing protein
ENSG00000010704	5.29705	4.31835	1.57367	2.74413	0.00606719	0.753253	HFE	homeostatic iron regulator
ENSG00000137491	15.2101	5.0512	1.84034	2.7447	0.00605653	0.753253	SLCO2B1	solute carrier organic anion transporter family member 2B1
ENSG00000198829	23.068	4.62906	1.68899	2.74073	0.00613021	0.755736	SUCNR1	succinate receptor 1
ENSG00000305887	14.7236	5.10628	1.86239	2.74178	0.0061107	0.755736
ENSG00000103966	33.7848	2.3486	0.859963	2.73105	0.00631335	0.75597	EHD4	EH domain containing 4
ENSG00000112195	31.1693	2.23991	0.818488	2.73665	0.0062069	0.75597	TREML2	triggering receptor expressed on myeloid cells like 2
ENSG00000151726	260.989	-1.90549	0.697888	-2.73037	0.00632631	0.75597	ACSL1	acyl-CoA synthetase long chain family member 1
ENSG00000157216	120.611	1.54246	0.564414	2.73285	0.00627883	0.75597	SSBP3	single stranded DNA binding protein 3
ENSG00000162594	9.88711	4.46542	1.63612	2.72928	0.00634726	0.75597	IL23R	interleukin 23 receptor
ENSG00000171051	133.528	3.67954	1.34507	2.73557	0.0062272	0.75597	FPR1	formyl peptide receptor 1
ENSG00000211829	106.052	6.15782	2.25588	2.72967	0.00633976	0.75597
ENSG00000225746	19.5854	4.67213	1.70562	2.73926	0.00615776	0.75597
ENSG00000270972	3.94291	7.55936	2.76621	2.73275	0.00628079	0.75597
ENSG00000306802	5.69616	-5.26946	1.9262	-2.73568	0.00622515	0.75597
ENSG00000274349	10.0467	-5.5582	2.03801	-2.72726	0.00638623	0.758041	ZNF658	zinc finger protein 658
ENSG00000175895	142.657	2.00336	0.736003	2.72194	0.00648992	0.767755	PLEKHF2	pleckstrin homology and FYVE domain containing 2
ENSG00000293676	36.3539	4.64072	1.70605	2.72015	0.00652522	0.769341
ENSG00000291237	284.864	1.15573	0.425057	2.71899	0.00654811	0.769458	SOD2	superoxide dismutase 2
ENSG00000173376	35.7238	-3.35993	1.23835	-2.71324	0.00666295	0.780342	NDNF	neuron derived neurotrophic factor
ENSG00000074266	143.323	1.66503	0.614434	2.70986	0.00673114	0.783757	EED	embryonic ectoderm development
ENSG00000265666	6.40608	-4.81407	1.77668	-2.70959	0.00673672	0.783757	RARA-AS1	RARA antisense RNA 1
ENSG00000173848	325.929	1.86002	0.68676	2.7084	0.0067608	0.783963	NET1	neuroepithelial cell transforming 1
ENSG00000186652	46.1551	8.0108	2.96322	2.70341	0.00686315	0.793213	PRG2	proteoglycan 2, pro eosinophil major basic protein
ENSG00000114812	4.89382	6.35075	2.35254	2.69953	0.00694369	0.797276	VIPR1	vasoactive intestinal peptide receptor 1
ENSG00000183971	41.9234	2.55426	0.945894	2.70037	0.00692627	0.797276	NPW	neuropeptide W
ENSG00000072694	183.226	2.16677	0.803399	2.697	0.00699668	0.798144	FCGR2B	Fc gamma receptor IIb
ENSG00000129538	120.436	2.95725	1.09633	2.69742	0.00698795	0.798144	RNASE1	ribonuclease A family member 1, pancreatic
ENSG00000187037	14.8372	4.86433	1.80508	2.6948	0.00704317	0.800847	GPR141	G protein-coupled receptor 141
ENSG00000168283	180.707	2.18072	0.80987	2.69268	0.0070881	0.803356	BMI1	BMI1 proto-oncogene, polycomb ring finger
ENSG00000015520	11.2413	6.56526	2.44816	2.68171	0.0073246	0.824839	NPC1L1	NPC1 like intracellular cholesterol transporter 1
ENSG00000304043	4.50156	-5.21413	1.94355	-2.68279	0.00730118	0.824839
ENSG00000099337	991.033	1.62437	0.607338	2.67457	0.00748258	0.837263	KCNK6	potassium two pore domain channel subfamily K member 6
ENSG00000106404	134.84	-1.14287	0.427273	-2.6748	0.00747733	0.837263	CLDN15	claudin 15
ENSG00000047644	51.9768	-1.61457	0.604168	-2.67239	0.00753132	0.840041	WWC3	WWC family member 3
ENSG00000127533	14.8299	4.52283	1.69412	2.66973	0.0075913	0.84362	F2RL3	F2R like thrombin or trypsin receptor 3
ENSG00000130222	9.89389	2.9085	1.0898	2.66884	0.00761143	0.84362	GADD45G	growth arrest and DNA damage inducible gamma
ENSG00000164171	4.79187	-5.9534	2.23472	-2.66405	0.00772054	0.847691	ITGA2	integrin subunit alpha 2
ENSG00000187699	30.87	10.1979	3.82637	2.66516	0.0076952	0.847691	C2orf88	chromosome 2 open reading frame 88
ENSG00000196586	66.1849	3.93409	1.47618	2.66504	0.0076978	0.847691	MYO6	myosin VI
ENSG00000114745	62.4056	1.35627	0.509384	2.66256	0.00775477	0.848797	GORASP1	golgi reassembly stacking protein 1
ENSG00000291003	130.845	2.26269	0.851491	2.65732	0.00787638	0.85943	HERC2P2	HERC2 pseudogene 2
ENSG00000171596	34.3416	-2.50854	0.945352	-2.65355	0.00796489	0.866398	NMUR1	neuromedin U receptor 1
ENSG00000123405	763.913	1.80824	0.683108	2.64708	0.00811897	0.876521	NFE2	nuclear factor, erythroid 2
ENSG00000125257	129.725	2.47417	0.934368	2.64796	0.00809799	0.876521	ABCC4	ATP binding cassette subfamily C member 4 (PEL blood group)
ENSG00000130822	81.2373	7.17331	2.71423	2.64285	0.0082211	0.876521	PNCK	pregnancy up-regulated nonubiquitous CaM kinase
ENSG00000142798	14.3599	2.32851	0.881219	2.64238	0.00823259	0.876521	HSPG2	heparan sulfate proteoglycan 2
ENSG00000151883	207.015	-1.95298	0.738919	-2.64302	0.00821698	0.876521	PARP8	poly(ADP-ribose) polymerase family member 8
ENSG00000237945	23.0099	3.57576	1.35137	2.64603	0.00814433	0.876521	LINC00649	long intergenic non-protein coding RNA 649
ENSG00000253293	156.507	-2.32435	0.878731	-2.64512	0.00816613	0.876521	HOXA10	homeobox A10
ENSG00000072042	390.053	0.94352	0.357485	2.63933	0.00830707	0.879123	RDH11	retinol dehydrogenase 11
ENSG00000213626	49.1733	4.1992	1.59051	2.64017	0.00828653	0.879123	LBH	LBH regulator of WNT signaling pathway
ENSG00000070193	6.58823	-6.02282	2.28944	-2.63069	0.00852121	0.885777	FGF10	fibroblast growth factor 10
ENSG00000124469	28.7464	-4.2707	1.62306	-2.63126	0.00850683	0.885777	CEACAM8	CEA cell adhesion molecule 8
ENSG00000144579	550.204	1.3152	0.499368	2.63374	0.00844503	0.885777	CTDSP1	CTD small phosphatase 1
ENSG00000168754	37.5607	10.0691	3.82274	2.63402	0.00843816	0.885777	FAM178B	family with sequence similarity 178 member B
ENSG00000188833	7.71179	5.98686	2.27565	2.63083	0.00851755	0.885777	ENTPD8	ectonucleoside triphosphate diphosphohydrolase 8
ENSG00000202512	17.6882	4.97251	1.88896	2.63241	0.00847825	0.885777
ENSG00000121797	45.7448	3.09047	1.17927	2.62067	0.00877562	0.909532	CCRL2	C-C motif chemokine receptor like 2
ENSG00000135077	35.7972	2.01693	0.770701	2.61701	0.0088705	0.913973	HAVCR2	hepatitis A virus cellular receptor 2
ENSG00000163734	2.70989	5.71618	2.18374	2.6176	0.008855	0.913973	CXCL3	C-X-C motif chemokine ligand 3
ENSG00000298748	9.35406	-4.89191	1.87056	-2.61521	0.00891738	0.916117
ENSG00000135047	80.2614	2.55458	0.977281	2.61396	0.00894992	0.91678	CTSL	cathepsin L
ENSG00000149948	16.5014	5.35895	2.05416	2.60884	0.00908509	0.922557	HMGA2	high mobility group AT-hook 2
ENSG00000157350	383.44	1.85847	0.71217	2.60959	0.00906501	0.922557	ST3GAL2	ST3 beta-galactoside alpha-2,3-sialyltransferase 2
ENSG00000295970	23.5664	4.04687	1.55094	2.60931	0.00907251	0.922557
ENSG00000298243	63.8879	2.52775	0.969784	2.60651	0.00914702	0.926169
ENSG00000171552	188.946	2.0261	0.779362	2.59969	0.0093308	0.940965	BCL2L1	BCL2 like 1
ENSG00000261655	4.67498	-5.61137	2.15896	-2.59911	0.00934672	0.940965
ENSG00000296206	6.07152	-3.26787	1.25833	-2.59699	0.00940452	0.944079
ENSG00000114993	24.1508	-1.47719	0.569805	-2.59245	0.00952954	0.948894	RTKN	rhotekin
ENSG00000178222	6.48708	-6.09287	2.35037	-2.59231	0.0095335	0.948894	RNF212	ring finger protein 212
ENSG00000289405	9.05754	2.34832	0.905521	2.59333	0.00950506	0.948894
ENSG00000154917	29.2198	4.07215	1.57221	2.59008	0.00959545	0.952362	RAB6B	RAB6B, member RAS oncogene family
ENSG00000134830	33.3373	2.89688	1.12169	2.58261	0.00980556	0.967748	C5AR2	complement C5a receptor 2
ENSG00000290652	72.4455	11.3838	4.40771	2.58269	0.00980323	0.967748
ENSG00000289504	7.89791	-3.5362	1.37104	-2.57922	0.00990239	0.974567
ENSG00000118418	361.012	1.36952	0.531796	2.57526	0.0100163	0.982689	HMGN3	high mobility group nucleosomal binding domain 3
ENSG00000144649	3.60188	5.98731	2.32603	2.57405	0.0100517	0.982689	GASK1A	golgi associated kinase 1A
ENSG00000166446	5.77494	-7.41061	2.87963	-2.57346	0.0100688	0.982689	CDYL2	chromodomain Y like 2
ENSG00000127329	30.183	8.89409	3.45807	2.57198	0.0101118	0.984152	PTPRB	protein tyrosine phosphatase receptor type B
ENSG00000100985	150.354	5.13542	1.99915	2.5688	0.0102052	0.990492	MMP9	matrix metallopeptidase 9
ENSG00000233968	29.3355	2.95561	1.15196	2.56573	0.0102959	0.99655	LOC101928834	uncharacterized LOC101928834
ENSG00000170390	9.80932	-5.43135	2.11799	-2.56439	0.0103357	0.997649	DCLK2	doublecortin like kinase 2
ENSG00000102287	50.2584	6.67082	2.60248	2.56325	0.0103696	0.998182	GABRE	gamma-aminobutyric acid type A receptor subunit epsilon
ENSG00000000003	3.76846	6.89674	3.7659	1.83137	0.0670459	1	TSPAN6	tetraspanin 6
ENSG00000000419	46.2018	-0.482071	0.544856	-0.884768	0.376282	1	DPM1	dolichyl-phosphate mannosyltransferase subunit 1, catalytic
ENSG00000000457	48.6257	0.624145	0.658406	0.947964	0.343148	1	SCYL3	SCY1 like pseudokinase 3
ENSG00000000460	1.47099	-0.933791	2.42097	-0.38571	0.699712	1	FIRRM	FIGNL1 interacting regulator of recombination and mitosis
ENSG00000000938	433.316	0.293078	1.07834	0.271787	0.785786	1	FGR	FGR proto-oncogene, Src family tyrosine kinase
ENSG00000001036	152.537	0.719418	0.558309	1.28857	0.197549	1	FUCA2	alpha-L-fucosidase 2
ENSG00000001084	56.4863	0.0827346	0.761255	0.108682	0.913455	1	GCLC	glutamate-cysteine ligase catalytic subunit
ENSG00000001167	101.173	-0.484959	0.473609	-1.02397	0.305851	1	NFYA	nuclear transcription factor Y subunit alpha
ENSG00000001460	17.6306	0.814369	0.904108	0.900742	0.367725	1	STPG1	sperm tail PG-rich repeat containing 1
ENSG00000001461	58.4708	0.310831	0.717458	0.433239	0.664841	1	NIPAL3	NIPA like domain containing 3
ENSG00000001497	187.738	0.037573	0.43549	0.0862777	0.931246	1	LAS1L	LAS1 like ribosome biogenesis factor
ENSG00000001561	27.0563	0.552566	1.57458	0.350928	0.725642	1	ENPP4	ectonucleotide pyrophosphatase/phosphodiesterase 4
ENSG00000001617	6.94067	0.497232	1.82015	0.273182	0.784714	1	SEMA3F	semaphorin 3F
ENSG00000001626	0.787482	-2.3712	3.94189	-0.601538	0.547482	1	CFTR	CF transmembrane conductance regulator
ENSG00000001629	44.347	-0.395524	0.721744	-0.548011	0.583684	1	ANKIB1	ankyrin repeat and IBR domain containing 1
ENSG00000001630	0.38478	-3.77843	4.43042	-0.852839	0.393748	1	CYP51A1	cytochrome P450 family 51 subfamily A member 1
ENSG00000001631	50.9896	-0.205417	0.687323	-0.298866	0.765043	1	KRIT1	KRIT1 ankyrin repeat containing
ENSG00000002016	31.1927	-0.972793	0.659452	-1.47515	0.140171	1	RAD52	RAD52 homolog, DNA repair protein
ENSG00000002330	96.2817	-0.0387911	0.377392	-0.102787	0.918132	1	BAD	BCL2 associated agonist of cell death
ENSG00000002549	199.75	-0.264511	0.536053	-0.493442	0.6217	1	LAP3	leucine aminopeptidase 3
ENSG00000002586	534.085	-0.0139898	0.459854	-0.0304223	0.97573	1	CD99	CD99 molecule (Xg blood group)
ENSG00000002587	2.4975	-1.35311	2.48391	-0.544751	0.585925	1	HS3ST1	heparan sulfate-glucosamine 3-sulfotransferase 1
ENSG00000002726	10.6887	3.31587	1.79079	1.85162	0.0640799	1	AOC1	amine oxidase copper containing 1
ENSG00000002746	0.941603	2.06594	3.45262	0.598369	0.549594	1	HECW1	HECT, C2 and WW domain containing E3 ubiquitin protein ligase 1
ENSG00000002822	0.265911	3.67913	4.4577	0.825342	0.409177	1	MAD1L1	mitotic arrest deficient 1 like 1
ENSG00000002834	58.5477	0.994439	0.860313	1.1559	0.247721	1	LASP1	LIM and SH3 protein 1
ENSG00000002919	91.7194	-0.909327	0.640161	-1.42047	0.155472	1	SNX11	sorting nexin 11
ENSG00000002933	190.327	1.6336	1.27131	1.28497	0.198803	1	TMEM176A	transmembrane protein 176A
ENSG00000003056	23.5002	0.0456267	0.848531	0.0537715	0.957117	1	M6PR	mannose-6-phosphate receptor, cation dependent
ENSG00000003096	12.4576	-2.48044	1.36809	-1.81307	0.0698206	1	KLHL13	kelch like family member 13
ENSG00000003147	41.5257	-1.43751	1.63101	-0.881358	0.378124	1	ICA1	islet cell autoantigen 1
ENSG00000003249	11.8761	0.184847	1.34346	0.13759	0.890565	1	DBNDD1	dysbindin domain containing 1
ENSG00000003393	68.1444	1.11968	0.757692	1.47775	0.139475	1	ALS2	alsin Rho guanine nucleotide exchange factor ALS2
ENSG00000003400	65.3756	0.228744	0.591896	0.386459	0.699157	1	CASP10	caspase 10
ENSG00000003402	246.649	0.0723565	0.361771	0.200006	0.841476	1	CFLAR	CASP8 and FADD like apoptosis regulator
ENSG00000003436	46.4572	1.25978	1.38326	0.910733	0.362436	1	TFPI	tissue factor pathway inhibitor
ENSG00000003509	51.9291	0.270164	0.509627	0.53012	0.596029	1	NDUFAF7	NADH:ubiquinone oxidoreductase complex assembly factor 7
ENSG00000003756	463.096	0.0637479	0.352173	0.181013	0.856357	1	RBM5	RNA binding motif protein 5
ENSG00000003987	4.26263	-0.740796	2.42916	-0.30496	0.760397	1	MTMR7	myotubularin related protein 7
ENSG00000003989	5.30122	-5.00815	2.18143	-2.29581	0.021687	1	SLC7A2	solute carrier family 7 member 2
ENSG00000004059	11.9327	0.219771	0.814587	0.269795	0.787318	1	ARF5	ARF GTPase 5
ENSG00000004139	4.39523	-0.547593	1.81779	-0.301241	0.763231	1	SARM1	sterile alpha and TIR motif containing 1
ENSG00000004142	262.962	0.592916	0.551356	1.07538	0.282206	1	POLDIP2	DNA polymerase delta interacting protein 2
ENSG00000004399	753.485	0.157071	0.379285	0.414124	0.678783	1	PLXND1	plexin D1
ENSG00000004455	1407.7	-0.573888	0.570911	-1.00521	0.314794	1	AK2	adenylate kinase 2
ENSG00000004468	66.7208	-0.660471	1.4712	-0.448934	0.653479	1	CD38	CD38 molecule
ENSG00000004478	79.8556	1.18041	0.653156	1.80724	0.070725	1	FKBP4	FKBP prolyl isomerase 4
ENSG00000004487	240.349	0.0845735	0.424342	0.199305	0.842024	1	KDM1A	lysine demethylase 1A
ENSG00000004534	480.079	-0.0081656	0.32652	-0.0250079	0.980049	1	RBM6	RNA binding motif protein 6
ENSG00000004660	52.0052	-0.598856	0.957014	-0.625755	0.531476	1	CAMKK1	calcium/calmodulin dependent protein kinase kinase 1
ENSG00000004700	1.94716	-0.0979563	2.68558	-0.0364749	0.970904	1	RECQL	RecQ like helicase
ENSG00000004766	24.1113	-0.0395653	1.18034	-0.0335201	0.97326	1	VPS50	VPS50 subunit of EARP/GARPII complex
ENSG00000004777	43.6531	-0.429294	0.606478	-0.707849	0.479039	1	ARHGAP33	Rho GTPase activating protein 33
ENSG00000004779	622.28	0.296215	0.465306	0.636604	0.524383	1	NDUFAB1	NADH:ubiquinone oxidoreductase subunit AB1
ENSG00000004799	47.4375	0.0327377	0.77526	0.0422281	0.966317	1	PDK4	pyruvate dehydrogenase kinase 4
ENSG00000004809	17.2937	-1.30519	1.45415	-0.897563	0.369419	1	SLC22A16	solute carrier family 22 member 16
ENSG00000004838	4.07933	-0.0584794	2.27574	-0.0256969	0.979499	1	ZMYND10	zinc finger MYND-type containing 10
ENSG00000004846	6.06358	-2.42267	3.30042	-0.734049	0.462919	1	ABCB5	ATP binding cassette subfamily B member 5
ENSG00000004848	5.82631	0	4.45251	0	1	1	ARX	aristaless related homeobox
ENSG00000004864	41.0195	0.627323	0.756183	0.829592	0.40677	1	SLC25A13	solute carrier family 25 member 13
ENSG00000004866	21.0695	2.75056	1.3218	2.08092	0.0374413	1	ST7	suppression of tumorigenicity 7
ENSG00000004866	21.0695	2.75056	1.3218	2.08092	0.0374413	1	ST7-OT3	ST7 overlapping transcript 3
ENSG00000004897	140.326	0.508624	0.565179	0.899933	0.368156	1	CDC27	cell division cycle 27
ENSG00000004939	28.4545	2.73834	1.37275	1.99478	0.0460669	1	SLC4A1	solute carrier family 4 member 1 (Diego blood group)
ENSG00000004961	93.262	0.227169	0.589361	0.385449	0.699905	1	HCCS	holocytochrome c synthase
ENSG00000004975	121.7	0.239115	0.436139	0.548254	0.583517	1	DVL2	dishevelled segment polarity protein 2
ENSG00000005007	278.116	0.023308	0.391819	0.0594865	0.952565	1	UPF1	UPF1 RNA helicase and ATPase
ENSG00000005020	282.075	0.15142	0.441292	0.34313	0.731501	1	SKAP2	src kinase associated phosphoprotein 2
ENSG00000005022	1690.02	-0.135694	0.312692	-0.433954	0.664322	1	SLC25A5	solute carrier family 25 member 5
ENSG00000005059	67.2755	1.79291	0.767712	2.33539	0.0195231	1	MCUB	mitochondrial calcium uniporter dominant negative subunit beta
ENSG00000005073	0.876475	2.96451	4.35601	0.680556	0.496152	1	HOXA11	homeobox A11
ENSG00000005075	422.874	0.476233	0.444418	1.07159	0.283904	1	POLR2J	RNA polymerase II subunit J
ENSG00000005100	180.901	-0.341395	0.361633	-0.944038	0.34515	1	DHX33	DEAH-box helicase 33
ENSG00000005102	0.33998	-2.30552	4.43542	-0.519798	0.603205	1	MEOX1	mesenchyme homeobox 1
ENSG00000005108	0.300074	-2.88866	4.44985	-0.649158	0.516236	1	THSD7A	thrombospondin type 1 domain containing 7A
ENSG00000005156	61.6591	0.338587	0.509059	0.665123	0.505972	1	LIG3	DNA ligase 3
ENSG00000005175	75.8852	0.563265	0.536312	1.05026	0.293601	1	RPAP3	RNA polymerase II associated protein 3
ENSG00000005187	37.4093	1.02317	1.10739	0.923947	0.355514	1	ACSM3	acyl-CoA synthetase medium chain family member 3
ENSG00000005189	89.07	0.376092	0.664264	0.566179	0.571272	1	REXO5	RNA exonuclease 5
ENSG00000005194	131.287	0.529856	0.415779	1.27437	0.202533	1	CIAPIN1	cytokine induced apoptosis inhibitor 1
ENSG00000005206	268.85	-0.451306	0.420746	-1.07263	0.283436	1	SPPL2B	signal peptide peptidase like 2B
ENSG00000005238	94.1884	-0.190008	0.485142	-0.391654	0.695314	1	ATOSB	atos homolog B
ENSG00000005243	32.4957	0.705673	0.999795	0.705818	0.480301	1	COPZ2	COPI coat complex subunit zeta 2
ENSG00000005249	98.6206	1.54219	0.663817	2.32321	0.0201677	1	PRKAR2B	protein kinase cAMP-dependent type II regulatory subunit beta
ENSG00000005302	91.0017	-0.557969	0.470896	-1.18491	0.236053	1	MSL3	MSL complex subunit 3
ENSG00000005339	101.6	0.182502	0.594246	0.307115	0.758756	1	CREBBP	CREB binding protein
ENSG00000005379	29.4417	2.20368	0.996356	2.21174	0.0269844	1	TSPOAP1	TSPO associated protein 1
ENSG00000005381	1267.33	1.96206	1.79937	1.09042	0.275528	1	MPO	myeloperoxidase
ENSG00000005436	49.1794	0.193969	0.806686	0.240452	0.80998	1	GCFC2	GC-rich sequence DNA-binding factor 2
ENSG00000005448	198.206	0.55108	0.845785	0.651561	0.514685	1	WDR54	WD repeat domain 54
ENSG00000005469	25.0791	1.84973	1.35223	1.36791	0.17134	1	CROT	carnitine O-octanoyltransferase
ENSG00000005471	20.0373	-0.281157	0.876776	-0.320671	0.74846	1	ABCB4	ATP binding cassette subfamily B member 4
ENSG00000005483	184.492	-0.0291022	0.630633	-0.0461476	0.963193	1	KMT2E	lysine methyltransferase 2E (inactive)
ENSG00000005486	313.025	0.560155	0.470323	1.191	0.233653	1	RHBDD2	rhomboid domain containing 2
ENSG00000005513	0.871258	2.6664	4.35994	0.611568	0.540824	1	SOX8	SRY-box transcription factor 8
ENSG00000005700	147.949	-0.0539803	0.626966	-0.0860976	0.931389	1	IBTK	inhibitor of Bruton tyrosine kinase
ENSG00000005801	168.493	-0.45797	0.518473	-0.883304	0.377072	1	ZNF195	zinc finger protein 195
ENSG00000005810	193.095	-0.289443	0.460821	-0.628103	0.529936	1	MYCBP2	MYC binding protein 2
ENSG00000005812	59.2647	0.153607	0.89324	0.171966	0.863464	1	FBXL3	F-box and leucine rich repeat protein 3
ENSG00000005844	1073.66	-0.52065	0.640813	-0.812484	0.416514	1	ITGAL	integrin subunit alpha L
ENSG00000005882	5.17014	0.857172	1.29715	0.660811	0.508734	1	PDK2	pyruvate dehydrogenase kinase 2
ENSG00000005884	2.56752	-3.32166	2.3582	-1.40855	0.158967	1	ITGA3	integrin subunit alpha 3
ENSG00000005889	59.0922	-0.295823	0.470513	-0.628725	0.529529	1	ZFX	zinc finger protein X-linked
ENSG00000005893	348.602	-0.666396	0.577717	-1.1535	0.248706	1	LAMP2	lysosomal associated membrane protein 2
ENSG00000005981	0.163481	-2.54906	4.461	-0.571409	0.567723	1	ASB4	ankyrin repeat and SOCS box containing 4
ENSG00000006007	234.442	1.03525	0.48986	2.11336	0.0345696	1	GDE1	glycerophosphodiester phosphodiesterase 1
ENSG00000006015	685.174	0.304218	0.47384	0.642026	0.520856	1	REX1BD	required for excision 1-B domain containing
ENSG00000006025	65.739	-1.09893	0.809603	-1.35737	0.174665	1	OSBPL7	oxysterol binding protein like 7
ENSG00000006042	2.78237	-0.808613	2.64397	-0.305833	0.759732	1	TMEM98	transmembrane protein 98
ENSG00000006047	1.42371	3.12804	3.6673	0.852955	0.393684	1	YBX2	Y-box binding protein 2
ENSG00000006062	1.26812	1.77333	3.38569	0.523773	0.600437	1	MAP3K14	mitogen-activated protein kinase kinase kinase 14
ENSG00000006071	0.299952	-2.92048	4.44893	-0.656446	0.511537	1	ABCC8	ATP binding cassette subfamily C member 8
ENSG00000006118	12.9309	0.719398	1.79243	0.401353	0.688161	1	TMEM132A	transmembrane protein 132A
ENSG00000006125	122.662	0.477128	0.588519	0.810727	0.417522	1	AP2B1	adaptor related protein complex 2 subunit beta 1
ENSG00000006194	147.455	-0.224606	0.693118	-0.324052	0.745899	1	ZNF263	zinc finger protein 263
ENSG00000006210	0.39121	-0.554726	4.45712	-0.124458	0.900952	1	CX3CL1	C-X3-C motif chemokine ligand 1
ENSG00000006282	90.342	0.101549	0.844602	0.120233	0.904299	1	SPATA20	spermatogenesis associated 20
ENSG00000006283	2.14792	1.22643	2.57446	0.476385	0.6338	1	CACNA1G	calcium voltage-gated channel subunit alpha1 G
ENSG00000006327	48.0865	1.72347	0.677633	2.54337	0.0109789	1	TNFRSF12A	TNF receptor superfamily member 12A
ENSG00000006377	1.19673	-0.997934	3.20547	-0.311322	0.755556	1	DLX6	distal-less homeobox 6
ENSG00000006432	9.67824	-0.405832	1.1154	-0.363845	0.715974	1	MAP3K9	mitogen-activated protein kinase kinase kinase 9
ENSG00000006451	663.497	0.871583	0.614097	1.41929	0.155814	1	RALA	RAS like proto-oncogene A
ENSG00000006453	5.6912	1.46174	2.46773	0.592341	0.553622	1	BAIAP2L1	BAR/IMD domain containing adaptor protein 2 like 1
ENSG00000006459	42.0899	0.604204	0.956999	0.631353	0.52781	1	KDM7A	lysine demethylase 7A
ENSG00000006468	13.2816	1.42717	1.45539	0.980611	0.326785	1	ETV1	ETS variant transcription factor 1
ENSG00000006530	35.0386	-0.670698	0.678477	-0.988534	0.322891	1	AGK	acylglycerol kinase
ENSG00000006534	295.535	0.0603146	0.649064	0.0929256	0.925963	1	ALDH3B1	aldehyde dehydrogenase 3 family member B1
ENSG00000006555	0.070204	1.39616	4.55661	0.306403	0.759298	1	TTC22	tetratricopeptide repeat domain 22
ENSG00000006576	116.533	-0.643096	0.659031	-0.975821	0.329153	1	PHTF2	putative homeodomain transcription factor 2
ENSG00000006606	0.189514	3.26916	4.47391	0.730717	0.464952	1	CCL26	C-C motif chemokine ligand 26
ENSG00000006607	57.727	0.486115	0.707065	0.68751	0.491761	1	FARP2	FERM, ARH/RhoGEF and pleckstrin domain protein 2
ENSG00000006611	0.354548	4.10408	4.44502	0.9233	0.355851	1	USH1C	USH1 protein network component harmonin
ENSG00000006625	176.643	0.346895	0.335833	1.03294	0.301632	1	GGCT	gamma-glutamylcyclotransferase
ENSG00000006634	56.9226	0.383638	0.755606	0.507722	0.611648	1	DBF4	DBF4-CDC7 kinase regulatory subunit
ENSG00000006652	76.9458	0.0780389	0.657247	0.118736	0.905485	1	IFRD1	interferon related developmental regulator 1
ENSG00000006695	75.1373	-0.0175805	0.491194	-0.0357913	0.971449	1	COX10	cytochrome c oxidase assembly factor heme A:farnesyltransferase COX10
ENSG00000006704	32.329	-0.88966	0.756944	-1.17533	0.239862	1	GTF2IRD1	GTF2I repeat domain containing 1
ENSG00000006712	241.913	0.318673	0.627224	0.508068	0.611406	1	PAF1	PAF1 homolog, Paf1/RNA polymerase II complex component
ENSG00000006715	225.25	-0.197723	0.356046	-0.55533	0.578669	1	VPS41	VPS41 subunit of HOPS complex
ENSG00000006740	6.11356	-0.506139	1.48171	-0.341591	0.732659	1	ARHGAP44	Rho GTPase activating protein 44
ENSG00000006744	266.476	0.0911907	0.353899	0.257674	0.796658	1	ELAC2	elaC ribonuclease Z 2
ENSG00000006747	4.4242	1.22534	1.89576	0.646359	0.518047	1	SCIN	scinderin
ENSG00000006756	73.1874	-0.821129	0.697999	-1.17641	0.239433	1	ARSD	arylsulfatase D
ENSG00000006757	43.8326	0.248385	0.730404	0.340066	0.733807	1	PNPLA4	patatin like phospholipase domain containing 4
ENSG00000006788	7.90583	-1.92897	4.38194	-0.44021	0.659785	1	MYH13	myosin heavy chain 13
ENSG00000006831	412.039	0.130017	0.343761	0.378218	0.705268	1	ADIPOR2	adiponectin receptor 2
ENSG00000006837	2.7808	-3.38415	2.02279	-1.673	0.0943264	1	CDKL3	cyclin dependent kinase like 3
ENSG00000007047	134.24	0.344454	0.612335	0.562525	0.573759	1	MARK4	microtubule affinity regulating kinase 4
ENSG00000007062	12.0438	-2.00641	1.77367	-1.13122	0.257964	1	PROM1	prominin 1
ENSG00000007080	212.82	0.107808	0.407397	0.264626	0.791298	1	CCDC124	coiled-coil domain containing 124
ENSG00000007129	49.8015	-0.502943	1.09266	-0.460292	0.645307	1	CEACAM21	CEA cell adhesion molecule 21
ENSG00000007168	321.388	-0.121286	0.438208	-0.276776	0.781952	1	PAFAH1B1	platelet activating factor acetylhydrolase 1b regulatory subunit 1
ENSG00000007171	2.0684	1.05456	3.89982	0.270412	0.786843	1	NOS2	nitric oxide synthase 2
ENSG00000007174	0.492208	0.39209	3.53872	0.1108	0.911775	1	DNAH9	dynein axonemal heavy chain 9
ENSG00000007202	497.392	-0.304247	0.412826	-0.736988	0.46113	1	BLTP2	bridge-like lipid transfer protein family member 2
ENSG00000007216	0.779642	0	4.56215	0	1	1	SLC13A2	solute carrier family 13 member 2
ENSG00000007237	236.244	-0.575687	1.05644	-0.544933	0.5858	1	GAS7	growth arrest specific 7
ENSG00000007255	357.955	-0.61815	0.371949	-1.66192	0.0965283	1	TRAPPC6A	trafficking protein particle complex subunit 6A
ENSG00000007264	120.25	-0.319792	0.997733	-0.320518	0.748575	1	MATK	megakaryocyte-associated tyrosine kinase
ENSG00000007306	2.91315	0	4.56215	0	1	1	CEACAM7	CEA cell adhesion molecule 7
ENSG00000007312	47.1876	-1.72025	0.861276	-1.99732	0.0457903	1	CD79B	CD79b molecule
ENSG00000007314	3.52848	-2.86694	2.25179	-1.27318	0.202954	1	SCN4A	sodium voltage-gated channel alpha subunit 4
ENSG00000007341	17.0724	0.134924	0.83301	0.161972	0.871328	1	ST7L	suppression of tumorigenicity 7 like
ENSG00000007350	0.149798	1.96206	4.5363	0.432524	0.665361	1	TKTL1	transketolase like 1
ENSG00000007372	0.188757	1.20966	4.52573	0.267284	0.78925	1	PAX6	paired box 6
ENSG00000007376	127.319	-0.215218	0.723526	-0.297457	0.766118	1	RPUSD1	RNA pseudouridine synthase domain containing 1
ENSG00000007384	29.4311	-1.96503	1.18103	-1.66383	0.0961473	1	RHBDF1	rhomboid 5 homolog 1
ENSG00000007392	258.258	-0.483357	0.386925	-1.24923	0.211582	1	LUC7L	LUC7 like
ENSG00000007402	4.02394	-0.529665	1.35642	-0.390487	0.696177	1	CACNA2D2	calcium voltage-gated channel auxiliary subunit alpha2delta 2
ENSG00000007516	1.13757	-2.09025	4.43389	-0.471425	0.637337	1	BAIAP3	BAI1 associated protein 3
ENSG00000007520	54.71	0.64651	0.835271	0.774013	0.438923	1	TSR3	TSR3 ribosome maturation factor
ENSG00000007541	223.055	0.32881	0.620693	0.529746	0.596288	1	PIGQ	phosphatidylinositol glycan anchor biosynthesis class Q
ENSG00000007545	29.7258	-0.704174	0.906154	-0.777102	0.437099	1	CRAMP1	cramped chromatin regulator homolog 1
ENSG00000007866	12.2474	0.368503	1.33883	0.275242	0.78313	1	TEAD3	TEA domain transcription factor 3
ENSG00000007923	8.04783	-0.559416	1.07493	-0.520423	0.602769	1	DNAJC11	DnaJ heat shock protein family (Hsp40) member C11
ENSG00000007933	0.161755	-0.483896	4.56215	-0.106067	0.915529	1	FMO3	flavin containing dimethylaniline monoxygenase 3
ENSG00000007944	141.091	0.151941	0.409172	0.371338	0.710385	1	MYLIP	myosin regulatory light chain interacting protein
ENSG00000007952	5.23872	0.739686	1.21656	0.608016	0.543177	1	NOX1	NADPH oxidase 1
ENSG00000007968	118.119	0.693305	0.673178	1.0299	0.303058	1	E2F2	E2F transcription factor 2
ENSG00000008018	1838.67	0.273015	0.412483	0.661882	0.508047	1	PSMB1	proteasome 20S subunit beta 1
ENSG00000008056	1.41279	0.318749	2.1072	0.151267	0.879765	1	SYN1	synapsin I
ENSG00000008083	336.55	0.370693	0.442018	0.838636	0.401673	1	JARID2	jumonji and AT-rich interaction domain containing 2
ENSG00000008086	8.24202	-0.897737	1.88546	-0.476137	0.633977	1	CDKL5	cyclin dependent kinase like 5
ENSG00000008128	120.421	0.688074	0.407744	1.68752	0.091504	1	CDK11A	cyclin dependent kinase 11A
ENSG00000008130	386.057	-0.0936882	0.412058	-0.227367	0.820139	1	NADK	NAD kinase
ENSG00000008226	1.14578	-1.53302	3.33291	-0.459965	0.645541	1	DLEC1	DLEC1 cilia and flagella associated protein
ENSG00000008256	40.384	1.09215	0.598566	1.82461	0.0680593	1	CYTH3	cytohesin 3
ENSG00000008277	2.03977	-3.63186	2.90416	-1.25057	0.211091	1	ADAM22	ADAM metallopeptidase domain 22
ENSG00000008282	139.731	0.306627	0.828184	0.37024	0.711204	1	SYPL1	synaptophysin like 1
ENSG00000008283	14.2132	1.05238	1.11354	0.945078	0.344619	1	CYB561	cytochrome b561
ENSG00000008294	143.397	0.0671468	0.456848	0.146978	0.883149	1	SPAG9	sperm associated antigen 9
ENSG00000008300	17.3454	-0.163025	0.723254	-0.225405	0.821664	1	CELSR3	cadherin EGF LAG seven-pass G-type receptor 3
ENSG00000008311	0.216784	-0.483896	4.56215	-0.106067	0.915529	1	AASS	aminoadipate-semialdehyde synthase
ENSG00000008323	0.315856	3.99169	4.44803	0.897408	0.369501	1	PLEKHG6	pleckstrin homology and RhoGEF domain containing G6
ENSG00000008324	249.395	0.248444	0.31531	0.787937	0.430734	1	SS18L2	SS18 like 2
ENSG00000008382	205.918	-0.182904	0.520903	-0.351128	0.725492	1	MPND	MPN domain containing
ENSG00000008394	169.211	-0.014109	0.835115	-0.0168947	0.986521	1	MGST1	microsomal glutathione S-transferase 1
ENSG00000008405	20.6734	0.634696	0.938012	0.676639	0.498635	1	CRY1	cryptochrome circadian regulator 1
ENSG00000008438	13.1092	0	4.56215	0	1	1	PGLYRP1	peptidoglycan recognition protein 1
ENSG00000008441	25.7264	1.55112	1.11079	1.39641	0.16259	1	NFIX	nuclear factor I X
ENSG00000008513	261.453	0.315928	0.379578	0.832315	0.405231	1	ST3GAL1	ST3 beta-galactoside alpha-2,3-sialyltransferase 1
ENSG00000008516	106.09	1.44919	1.13402	1.27792	0.201277	1	MMP25	matrix metallopeptidase 25
ENSG00000008517	17.6968	5.3781	4.27009	1.25948	0.207856	1	IL32	interleukin 32
ENSG00000008710	45.5674	-0.453703	1.2421	-0.365272	0.714908	1	PKD1	polycystin 1, transient receptor potential channel interacting
ENSG00000008735	3.14204	-0.0452496	2.13361	-0.021208	0.98308	1	MAPK8IP2	mitogen-activated protein kinase 8 interacting protein 2
ENSG00000008838	114.46	-0.320232	0.415517	-0.770683	0.440895	1	MED24	mediator complex subunit 24
ENSG00000008853	34.4018	-0.895956	0.590865	-1.51635	0.129432	1	RHOBTB2	Rho related BTB domain containing 2
ENSG00000008869	50.1287	-0.18272	0.717348	-0.254715	0.798943	1	HEATR5B	HEAT repeat containing 5B
ENSG00000008952	464.03	0.361754	0.409174	0.884109	0.376637	1	SEC62	SEC62 homolog, preprotein translocation factor
ENSG00000008988	8695.59	-0.0404805	0.326233	-0.124085	0.901248	1	RPS20	ribosomal protein S20
ENSG00000009307	1345.27	-0.175608	0.326361	-0.538078	0.590523	1	CSDE1	cold shock domain containing E1
ENSG00000009335	111.877	-0.0199149	0.517768	-0.038463	0.969319	1	UBE3C	ubiquitin protein ligase E3C
ENSG00000009413	27.902	-0.026554	0.908203	-0.029238	0.976675	1	REV3L	REV3 like, DNA directed polymerase zeta catalytic subunit
ENSG00000009694	1.8245	4.70246	3.84505	1.22299	0.221333	1	TENM1	teneurin transmembrane protein 1
ENSG00000009709	0.0772367	0	4.56215	0	1	1	PAX7	paired box 7
ENSG00000009765	1.52695	-0.330888	3.43151	-0.0964261	0.923182	1	IYD	iodotyrosine deiodinase
ENSG00000009780	48.6783	-0.192584	0.793953	-0.242563	0.808344	1	FAM76A	family with sequence similarity 76 member A
ENSG00000009790	10.1381	0.244136	1.11708	0.218548	0.827002	1	TRAF3IP3	TRAF3 interacting protein 3
ENSG00000009830	56.5088	-0.0726317	0.887629	-0.0818266	0.934785	1	POMT2	protein O-mannosyltransferase 2
ENSG00000009844	260.833	-0.14701	0.602128	-0.244151	0.807114	1	VTA1	vesicle trafficking 1
ENSG00000009950	28.6903	-1.63283	0.921158	-1.77258	0.0762985	1	MLXIPL	MLX interacting protein like
ENSG00000009954	180.268	-0.201947	0.370066	-0.545707	0.585267	1	BAZ1B	bromodomain adjacent to zinc finger domain 1B
ENSG00000010017	26.8171	1.31202	0.855512	1.53361	0.125125	1	RANBP9	RAN binding protein 9
ENSG00000010030	0.682651	1.42929	4.51606	0.316489	0.751631	1	ETV7	ETS variant transcription factor 7
ENSG00000010072	32.885	0.506554	0.907926	0.557924	0.576897	1	SPRTN	SprT-like N-terminal domain
ENSG00000010165	110.411	0.111189	0.498899	0.222868	0.823638	1	METTL13	methyltransferase 13, eEF1A N-terminus and K55
ENSG00000010219	88.6729	0.405663	0.487745	0.831713	0.405571	1	DYRK4	dual specificity tyrosine phosphorylation regulated kinase 4
ENSG00000010244	874.296	-0.178863	0.322558	-0.554516	0.579226	1	ZNF207	zinc finger protein 207
ENSG00000010256	1127.39	0.145004	0.429959	0.33725	0.735928	1	UQCRC1	ubiquinol-cytochrome c reductase core protein 1
ENSG00000010270	119.072	-0.283382	0.490679	-0.57753	0.563581	1	STARD3NL	STARD3 N-terminal like
ENSG00000010278	100.106	0.831938	0.811512	1.02517	0.305283	1	CD9	CD9 molecule
ENSG00000010282	0.139837	1.52587	4.55261	0.335164	0.737501	1	HHATL	hedgehog acyltransferase like
ENSG00000010292	12.1563	0.339553	1.78185	0.190562	0.848869	1	NCAPD2	non-SMC condensin I complex subunit D2
ENSG00000010295	225.812	-0.384314	0.433272	-0.887004	0.375077	1	IFFO1	intermediate filament family orphan 1
ENSG00000010310	78.7082	0.375443	0.763296	0.49187	0.622811	1	GIPR	gastric inhibitory polypeptide receptor
ENSG00000010318	80.8914	-0.130529	0.542302	-0.240694	0.809792	1	PHF7	PHD finger protein 7
ENSG00000010319	10.3122	-2.11504	0.91464	-2.31243	0.020754	1	SEMA3G	semaphorin 3G
ENSG00000010322	474.876	-0.586222	0.397205	-1.47587	0.139979	1	NISCH	nischarin
ENSG00000010327	226.564	-1.16831	1.76558	-0.661711	0.508156	1	STAB1	stabilin 1
ENSG00000010361	9.03668	-0.220326	1.08801	-0.202504	0.839522	1	FUZ	fuzzy planar cell polarity protein
ENSG00000010404	29.1212	0.116941	0.971064	0.120426	0.904146	1	IDS	iduronate 2-sulfatase
ENSG00000010438	3.11732	7.13059	4.41212	1.61614	0.106065	1	PRSS3	serine protease 3
ENSG00000010539	81.8635	-0.549209	0.606712	-0.905223	0.365347	1	ZNF200	zinc finger protein 200
ENSG00000010610	321.639	0.971832	0.445094	2.18343	0.0290039	1	CD4	CD4 molecule
ENSG00000010626	47.9333	-0.410562	0.62803	-0.65373	0.513286	1	LRRC23	leucine rich repeat containing 23
ENSG00000010671	167.113	0.0828192	0.605315	0.13682	0.891173	1	BTK	Bruton tyrosine kinase
ENSG00000010803	122.962	0.536417	0.617159	0.869171	0.384753	1	SCMH1	Scm polycomb group protein homolog 1
ENSG00000010810	65.6724	1.42508	0.787554	1.8095	0.0703732	1	FYN	FYN proto-oncogene, Src family tyrosine kinase
ENSG00000010818	13.1833	2.713	1.73256	1.56589	0.117374	1	HIVEP2	HIVEP zinc finger 2
ENSG00000010932	25.7549	0.0949574	0.884226	0.10739	0.914479	1	FMO1	flavin containing dimethylaniline monoxygenase 1
ENSG00000011007	69.499	0.861703	0.491088	1.75468	0.0793139	1	ELOA	elongin A
ENSG00000011009	466.892	0.0474865	0.370624	0.128126	0.898049	1	LYPLA2	lysophospholipase 2
ENSG00000011021	119.257	0.0918964	0.537243	0.171052	0.864183	1	CLCN6	chloride voltage-gated channel 6
ENSG00000011028	426.594	-1.24333	0.829546	-1.49881	0.133924	1	MRC2	mannose receptor C-type 2
ENSG00000011083	0.157941	-0.483896	4.56215	-0.106067	0.915529	1	SLC6A7	solute carrier family 6 member 7
ENSG00000011114	110.174	-0.379672	0.411771	-0.922045	0.356505	1	BTBD7	BTB domain containing 7
ENSG00000011132	69.6599	-0.171759	0.705622	-0.243415	0.807684	1	APBA3	amyloid beta precursor protein binding family A member 3
ENSG00000011143	58.1008	0.106106	0.869304	0.122058	0.902853	1	MKS1	MKS transition zone complex subunit 1
ENSG00000011198	73.0231	0.985182	0.771888	1.27633	0.20184	1	ABHD5	abhydrolase domain containing 5, lysophosphatidic acid acyltransferase
ENSG00000011201	0.825887	-0.483896	4.56215	-0.106067	0.915529	1	ANOS1	anosmin 1
ENSG00000011243	2.49001	0.370312	2.50077	0.148079	0.88228	1	AKAP8L	A-kinase anchoring protein 8 like
ENSG00000011258	67.8248	-1.07722	1.05332	-1.02269	0.306455	1	MBTD1	mbt domain containing 1
ENSG00000011260	271.456	0.27873	0.3668	0.759897	0.447316	1	UTP18	UTP18 small subunit processome component
ENSG00000011275	149.08	0.118147	0.341763	0.345699	0.729569	1	RNF216	ring finger protein 216
ENSG00000011295	252.498	0.0385455	0.480075	0.0802906	0.936006	1	TTC19	tetratricopeptide repeat domain 19
ENSG00000011304	1135.11	0.451731	0.427844	1.05583	0.291046	1	PTBP1	polypyrimidine tract binding protein 1
ENSG00000011332	2.46077	1.81284	2.72388	0.665535	0.505709	1	DPF1	double PHD fingers 1
ENSG00000011347	0.301789	2.52476	4.46476	0.565485	0.571744	1	SYT7	synaptotagmin 7
ENSG00000011376	41.3408	1.1432	0.560559	2.03939	0.0414112	1	LARS2	leucyl-tRNA synthetase 2, mitochondrial
ENSG00000011405	82.219	-0.661987	0.692292	-0.956224	0.338959	1	PIK3C2A	phosphatidylinositol-4-phosphate 3-kinase catalytic subunit type 2 alpha
ENSG00000011422	286.747	-0.283579	0.657201	-0.431495	0.666109	1	PLAUR	plasminogen activator, urokinase receptor
ENSG00000011426	87.1571	-0.502506	0.638966	-0.786437	0.431611	1	ANLN	anillin, actin binding protein
ENSG00000011451	85.5091	-0.120272	0.506038	-0.237674	0.812134	1	WIZ	WIZ zinc finger
ENSG00000011454	96.7115	-0.215294	0.539433	-0.399112	0.68981	1	RABGAP1	RAB GTPase activating protein 1
ENSG00000011465	1.14363	-1.4449	2.94677	-0.490335	0.623897	1	DCN	decorin
ENSG00000011478	44.2892	-0.200431	0.786458	-0.254852	0.798837	1	QPCTL	glutaminyl-peptide cyclotransferase like
ENSG00000011485	4.24426	-1.49252	1.91681	-0.778646	0.436188	1	PPP5C	protein phosphatase 5 catalytic subunit
ENSG00000011523	108.298	-0.238523	0.783129	-0.304577	0.760688	1	CEP68	centrosomal protein 68
ENSG00000011566	21.3134	0.709222	1.32197	0.536488	0.591622	1	MAP4K3	mitogen-activated protein kinase kinase kinase kinase 3
ENSG00000011600	1770.35	0.31207	0.805803	0.387278	0.69855	1	TYROBP	transmembrane immune signaling adaptor TYROBP
ENSG00000011638	67.079	0.65393	0.636346	1.02763	0.304123	1	LDAF1	lipid droplet assembly factor 1
ENSG00000012048	188.726	0.352159	0.509972	0.690545	0.489851	1	BRCA1	BRCA1 DNA repair associated
ENSG00000012061	223.916	0.276912	0.472922	0.585534	0.558189	1	ERCC1	ERCC excision repair 1, endonuclease non-catalytic subunit
ENSG00000012124	2.95461	3.88556	3.8015	1.02211	0.306728	1	CD22	CD22 molecule
ENSG00000012171	19.3163	0.834214	0.878587	0.949495	0.342369	1	SEMA3B	semaphorin 3B
ENSG00000012174	27.8968	0.209488	0.638063	0.328319	0.742671	1	MBTPS2	membrane bound transcription factor peptidase, site 2
ENSG00000012211	16.8754	0.874632	0.86318	1.01327	0.310933	1	PRICKLE3	prickle planar cell polarity protein 3
ENSG00000012232	84.937	-0.0232495	0.577807	-0.0402375	0.967904	1	EXTL3	exostosin like glycosyltransferase 3
ENSG00000012660	391.329	0.300218	0.902342	0.33271	0.739353	1	ELOVL5	ELOVL fatty acid elongase 5
ENSG00000012817	30.5663	1.1157	2.87516	0.388047	0.697981	1	KDM5D	lysine demethylase 5D
ENSG00000012822	65.556	0.109923	0.446799	0.246023	0.805664	1	CALCOCO1	calcium binding and coiled-coil domain 1
ENSG00000012963	142.223	-0.394324	0.418157	-0.943006	0.345678	1	UBR7	ubiquitin protein ligase E3 component n-recognin 7
ENSG00000012983	61.6007	-0.105536	0.937562	-0.112564	0.910376	1	MAP4K5	mitogen-activated protein kinase kinase kinase kinase 5
ENSG00000013016	8.96036	-0.178923	1.01569	-0.176159	0.860169	1	EHD3	EH domain containing 3
ENSG00000013275	335.772	0.530888	0.445681	1.19118	0.233581	1	PSMC4	proteasome 26S subunit, ATPase 4
ENSG00000013288	238.881	-0.618394	0.631991	-0.978484	0.327835	1	MAN2B2	mannosidase alpha class 2B member 2
ENSG00000013293	6.18618	-1.98401	2.16008	-0.918487	0.358364	1	SLC7A14	solute carrier family 7 member 14
ENSG00000013297	6.78114	6.09284	2.48536	2.45149	0.0142267	1	CLDN11	claudin 11
ENSG00000013306	385.124	0.138938	0.432455	0.321277	0.748	1	SLC25A39	solute carrier family 25 member 39
ENSG00000013364	415.365	-0.409926	0.66378	-0.617563	0.536863	1	MVP	major vault protein
ENSG00000013374	149.561	-0.244852	0.516115	-0.474413	0.635205	1	NUB1	negative regulator of ubiquitin like proteins 1
ENSG00000013375	62.1876	1.0804	0.81801	1.32077	0.186579	1	PGM3	phosphoglucomutase 3
ENSG00000013392	16.37	1.21588	1.00341	1.21175	0.225607	1	RWDD2A	RWD domain containing 2A
ENSG00000013441	125.823	0.296962	0.651395	0.455887	0.648471	1	CLK1	CDC like kinase 1
ENSG00000013503	12.9935	0.330572	0.943475	0.350377	0.726056	1	POLR3B	RNA polymerase III subunit B
ENSG00000013523	69.9839	0.95501	0.670703	1.42389	0.154477	1	ANGEL1	angel homolog 1
ENSG00000013561	86.1409	-0.0419138	0.774147	-0.0541419	0.956822	1	RNF14	ring finger protein 14
ENSG00000013563	1.37308	-1.73264	3.26613	-0.530487	0.595775	1	DNASE1L1	deoxyribonuclease 1 like 1
ENSG00000013573	160.426	-0.179705	0.44755	-0.40153	0.68803	1	DDX11	DEAD/H-box helicase 11
ENSG00000013583	99.0181	0.176828	0.376767	0.469331	0.638833	1	HEBP1	heme binding protein 1
ENSG00000013588	10.7382	-1.76755	2.20275	-0.802428	0.422305	1	GPRC5A	G protein-coupled receptor class C group 5 member A
ENSG00000013619	0.445556	3.67913	4.4577	0.825342	0.409178	1	MAMLD1	mastermind like domain containing 1
ENSG00000013725	3.54184	1.9899	2.06996	0.961326	0.336388	1	CD6	CD6 molecule
ENSG00000013810	457.373	0.368079	0.725138	0.507599	0.611735	1	TACC3	transforming acidic coiled-coil containing protein 3
ENSG00000014123	69.0076	-0.652378	0.605862	-1.07678	0.28158	1	UFL1	UFM1 specific ligase 1
ENSG00000014138	207.481	-0.0984258	0.348397	-0.28251	0.777552	1	POLA2	DNA polymerase alpha 2, accessory subunit
ENSG00000014164	109.343	-0.18403	0.390655	-0.47108	0.637583	1	ZC3H3	zinc finger CCCH-type containing 3
ENSG00000014216	470.663	0.3457	0.442599	0.781068	0.434762	1	CAPN1	calpain 1
ENSG00000014257	97.9232	0.720523	0.851179	0.8465	0.397274	1	ACP3	acid phosphatase 3
ENSG00000014641	419.875	-0.165447	0.480109	-0.344603	0.730393	1	MDH1	malate dehydrogenase 1
ENSG00000014824	165.738	0.460121	0.577019	0.79741	0.425213	1	SLC30A9	solute carrier family 30 member 9
ENSG00000014914	31.0357	0.149388	1.36831	0.109177	0.913062	1	MTMR11	myotubularin related protein 11
ENSG00000014919	149.271	-0.0146386	0.559602	-0.0261589	0.979131	1	COX15	cytochrome c oxidase assembly homolog COX15
ENSG00000015133	328.681	-0.672888	0.606714	-1.10907	0.2674	1	CCDC88C	coiled-coil domain containing 88C
ENSG00000015153	99.4769	0.2734	0.529981	0.515868	0.605947	1	YAF2	YY1 associated factor 2
ENSG00000015171	51.7901	0.394749	0.573689	0.688089	0.491397	1	ZMYND11	zinc finger MYND-type containing 11
ENSG00000015285	249.589	0.0563817	0.597312	0.0943922	0.924798	1	WAS	WASP actin nucleation promoting factor
ENSG00000015413	0.0713146	-0.483896	4.56215	-0.106067	0.915529	1	DPEP1	dipeptidase 1
ENSG00000015475	385.18	-0.374861	0.410916	-0.912257	0.361634	1	BID	BH3 interacting domain death agonist
ENSG00000015479	34.4081	-0.343809	0.794505	-0.432733	0.665208	1	MATR3	matrin 3
ENSG00000015532	122.095	-0.0748351	0.507038	-0.147593	0.882664	1	XYLT2	xylosyltransferase 2
ENSG00000015568	24.7722	0.0704751	0.780802	0.0902599	0.928081	1	RGPD5	RANBP2 like and GRIP domain containing 5
ENSG00000015568	24.7722	0.0704751	0.780802	0.0902599	0.928081	1	RGPD8	RANBP2 like and GRIP domain containing 8
ENSG00000015676	179.148	-0.174667	0.387994	-0.450178	0.652582	1	NUDCD3	NudC domain containing 3
ENSG00000016391	36.0182	1.61435	1.10818	1.45676	0.145182	1	CHDH	choline dehydrogenase
ENSG00000016402	1.6074	-0.19457	3.89344	-0.0499738	0.960143	1	IL20RA	interleukin 20 receptor subunit alpha
ENSG00000016864	157.069	0.517668	0.555593	0.931738	0.351472	1	GLT8D1	glycosyltransferase 8 domain containing 1
ENSG00000017260	66.4927	0.188956	0.649357	0.290989	0.77106	1	ATP2C1	ATPase secretory pathway Ca2+ transporting 1
ENSG00000017427	1.60532	5.82269	4.41896	1.31766	0.187617	1	IGF1	insulin like growth factor 1
ENSG00000017483	75.6062	0.897244	0.867068	1.0348	0.300761	1	SLC38A5	solute carrier family 38 member 5
ENSG00000017797	316.064	0.45742	0.394555	1.15933	0.246321	1	RALBP1	ralA binding protein 1
ENSG00000018189	109.213	-0.323197	0.572047	-0.564984	0.572085	1	RUFY3	RUN and FYVE domain containing 3
ENSG00000018236	0.0827859	1.39616	4.55661	0.306404	0.759297	1	CNTN1	contactin 1
ENSG00000018408	61.3424	-0.533463	0.963609	-0.553609	0.579846	1	WWTR1	WW domain containing transcription regulator 1
ENSG00000018510	94.6586	-0.554494	0.504065	-1.10004	0.271313	1	AGPS	alkylglycerone phosphate synthase
ENSG00000018607	113.894	1.595	4.30152	0.370798	0.710788	1
ENSG00000018610	58.7693	-0.839937	0.731438	-1.14834	0.25083	1	STEEP1	STING1 ER exit protein 1
ENSG00000018699	53.9963	0.464931	0.627242	0.741231	0.458553	1	TTC27	tetratricopeptide repeat domain 27
ENSG00000018869	7.27297	-1.5352	1.15245	-1.33212	0.182821	1	ZNF582	zinc finger protein 582
ENSG00000019102	9.664	1.31047	1.42892	0.917105	0.359088	1	VSIG2	V-set and immunoglobulin domain containing 2
ENSG00000019144	38.0338	-0.466715	0.759996	-0.614102	0.539148	1	PHLDB1	pleckstrin homology like domain family B member 1
ENSG00000019186	40.0642	-0.966388	0.906436	-1.06614	0.286361	1	CYP24A1	cytochrome P450 family 24 subfamily A member 1
ENSG00000019485	5.56702	2.5176	2.27562	1.10634	0.268581	1	PRDM11	PR/SET domain 11
ENSG00000019505	0.070204	1.39616	4.55661	0.306403	0.759298	1	SYT13	synaptotagmin 13
ENSG00000019582	5815.01	-0.00425296	0.763886	-0.00556753	0.995558	1	CD74	CD74 molecule
ENSG00000019991	3.85438	-1.63997	3.0651	-0.535046	0.592618	1	HGF	hepatocyte growth factor
ENSG00000019995	0.117958	-2.0898	4.48083	-0.466387	0.640939	1	ZRANB1	zinc finger RANBP2-type containing 1
ENSG00000020129	40.0761	-0.658876	0.757894	-0.869351	0.384655	1	NCDN	neurochondrin
ENSG00000020181	1.32275	-1.00791	2.88636	-0.349196	0.726942	1	ADGRA2	adhesion G protein-coupled receptor A2
ENSG00000020256	29.2006	-0.396809	0.514357	-0.771465	0.440431	1	ZFP64	ZFP64 zinc finger protein
ENSG00000020426	41.6887	-0.468426	1.09112	-0.429306	0.667701	1	MNAT1	MNAT1 component of CDK activating kinase
ENSG00000020577	4.07251	1.57911	1.48691	1.06201	0.288233	1	SAMD4A	sterile alpha motif domain containing 4A
ENSG00000020633	341.817	-1.05092	0.810623	-1.29644	0.194824	1	RUNX3	RUNX family transcription factor 3
ENSG00000020922	126.04	-1.21829	0.549377	-2.21758	0.0265834	1	MRE11	MRE11 homolog, double strand break repair nuclease
ENSG00000021300	3.57828	-3.14925	1.85392	-1.6987	0.0893761	1	PLEKHB1	pleckstrin homology domain containing B1
ENSG00000021355	826.142	-0.302889	0.668474	-0.453105	0.650473	1	SERPINB1	serpin family B member 1
ENSG00000021488	1.28349	0	4.56215	0	1	1	SLC7A9	solute carrier family 7 member 9
ENSG00000021574	80.416	-0.163819	0.610989	-0.268121	0.788606	1	SPAST	spastin
ENSG00000021645	7.64389	-1.42355	2.59569	-0.548428	0.583398	1	NRXN3	neurexin 3
ENSG00000021762	380.499	-0.645781	0.517489	-1.24791	0.212063	1	OSBPL5	oxysterol binding protein like 5
ENSG00000021776	102.857	-0.0868506	0.536655	-0.161837	0.871434	1	AQR	aquarius intron-binding spliceosomal factor
ENSG00000021826	2.5126	-0.473992	2.31568	-0.204688	0.837816	1	CPS1	carbamoyl-phosphate synthase 1
ENSG00000022267	495.921	-1.47891	1.78179	-0.830012	0.406532	1	FHL1	four and a half LIM domains 1
ENSG00000022277	561.481	-0.0161372	0.38201	-0.042243	0.966305	1	RTF2	replication termination factor 2
ENSG00000022355	0.211774	0.564084	4.55261	0.123903	0.901392	1	GABRA1	gamma-aminobutyric acid type A receptor subunit alpha1
ENSG00000022556	112.711	0.34165	1.30474	0.261852	0.793435	1	NLRP2	NLR family pyrin domain containing 2
ENSG00000022567	75.9988	-0.711302	0.648526	-1.0968	0.27273	1	SLC45A4	solute carrier family 45 member 4
ENSG00000022840	389.867	-0.190686	0.45078	-0.423013	0.672286	1	RNF10	ring finger protein 10
ENSG00000022976	2.03262	1.80901	2.27584	0.794875	0.426686	1	ZNF839	zinc finger protein 839
ENSG00000023041	122.52	-0.176227	0.451175	-0.390596	0.696096	1	ZDHHC6	zinc finger DHHC-type palmitoyltransferase 6
ENSG00000023171	11.8468	3.05097	1.71684	1.77709	0.0755538	1	GRAMD1B	GRAM domain containing 1B
ENSG00000023191	1240.19	0.114948	0.360565	0.3188	0.749878	1	RNH1	ribonuclease/angiogenin inhibitor 1
ENSG00000023228	247.327	-0.256837	0.509548	-0.504048	0.614227	1	NDUFS1	NADH:ubiquinone oxidoreductase core subunit S1
ENSG00000023287	65.2036	0.0321917	0.75638	0.0425602	0.966052	1	RB1CC1	RB1 inducible coiled-coil 1
ENSG00000023318	222.448	-0.146438	0.356763	-0.410462	0.681467	1	ERP44	endoplasmic reticulum protein 44
ENSG00000023330	337.826	0.184185	0.550422	0.334626	0.737908	1	ALAS1	5'-aminolevulinate synthase 1
ENSG00000023445	5.33708	1.50023	2.83037	0.530047	0.596079	1	BIRC3	baculoviral IAP repeat containing 3
ENSG00000023516	82.5961	-0.250634	0.753652	-0.332559	0.739467	1	AKAP11	A-kinase anchoring protein 11
ENSG00000023572	61.8643	0.0590475	0.501853	0.117659	0.906338	1	GLRX2	glutaredoxin 2
ENSG00000023608	34.0549	-0.336535	0.757395	-0.444331	0.656803	1	SNAPC1	small nuclear RNA activating complex polypeptide 1
ENSG00000023697	80.3933	0.218861	0.522567	0.418818	0.675349	1	DERA	deoxyribose-phosphate aldolase
ENSG00000023734	205.972	-0.25629	0.730533	-0.350826	0.725719	1	STRAP	serine/threonine kinase receptor associated protein
ENSG00000023839	2.28801	-1.23658	2.26041	-0.547059	0.584338	1	ABCC2	ATP binding cassette subfamily C member 2
ENSG00000023892	378.569	0.0279144	0.310026	0.090039	0.928256	1	DEF6	DEF6 guanine nucleotide exchange factor
ENSG00000023902	597.239	-0.602838	1.13158	-0.53274	0.594213	1	PLEKHO1	pleckstrin homology domain containing O1
ENSG00000023909	103.462	0.450422	0.535026	0.841868	0.399862	1	GCLM	glutamate-cysteine ligase modifier subunit
ENSG00000024048	132.524	-0.121235	0.358712	-0.337974	0.735383	1	UBR2	ubiquitin protein ligase E3 component n-recognin 2
ENSG00000024526	48.3548	-0.0993437	0.680115	-0.146069	0.883867	1	DEPDC1	DEP domain containing 1
ENSG00000024862	128.793	-0.217524	0.468864	-0.463938	0.642692	1	CCDC28A	coiled-coil domain containing 28A
ENSG00000025039	61.0365	0.0214608	1.18927	0.0180453	0.985603	1	RRAGD	Ras related GTP binding D
ENSG00000025156	71.8381	0.0126868	0.456923	0.0277659	0.977849	1	HSF2	heat shock transcription factor 2
ENSG00000025293	302.369	-0.0567283	0.326623	-0.173681	0.862116	1	PHF20	PHD finger protein 20
ENSG00000025423	5.46832	-0.255824	1.24824	-0.204948	0.837613	1	HSD17B6	hydroxysteroid 17-beta dehydrogenase 6
ENSG00000025434	83.3095	-0.0183061	0.721654	-0.0253668	0.979762	1	NR1H3	nuclear receptor subfamily 1 group H member 3
ENSG00000025708	542.396	-0.15967	0.855805	-0.186572	0.851996	1	TYMP	thymidine phosphorylase
ENSG00000025770	310.735	0.243348	0.387593	0.627846	0.530105	1	NCAPH2	non-SMC condensin II complex subunit H2
ENSG00000025772	223.404	0.0536822	0.502361	0.10686	0.9149	1	TOMM34	translocase of outer mitochondrial membrane 34
ENSG00000025796	215.914	-0.286835	0.407447	-0.703981	0.481445	1	SEC63	SEC63 homolog, protein translocation regulator
ENSG00000025800	220.623	-0.128826	0.281985	-0.456854	0.647776	1	KPNA6	karyopherin subunit alpha 6
ENSG00000026025	1531.14	1.15612	0.675359	1.71186	0.0869229	1	VIM	vimentin
ENSG00000026036	0.651994	-0.0119235	3.13114	-0.00380804	0.996962	1	RTEL1-TNFRSF6B	RTEL1-TNFRSF6B readthrough (NMD candidate)
ENSG00000026103	14.3879	1.0323	1.21586	0.849031	0.395864	1	FAS	Fas cell surface death receptor
ENSG00000026297	1475.61	0.378156	0.641566	0.589427	0.555575	1	RNASET2	ribonuclease T2
ENSG00000026508	749.725	-0.682645	0.499955	-1.36541	0.172123	1	CD44	CD44 molecule (IN blood group)
ENSG00000026559	48.0455	0.314775	1.38028	0.228051	0.819607	1	KCNG1	potassium voltage-gated channel modifier subfamily G member 1
ENSG00000026652	36.0697	0.0573823	0.866892	0.0661931	0.947224	1	AGPAT4	1-acylglycerol-3-phosphate O-acyltransferase 4
ENSG00000026751	27.8104	2.97104	1.81086	1.64068	0.100865	1	SLAMF7	SLAM family member 7
ENSG00000026950	71.2828	-0.534905	0.79005	-0.677052	0.498373	1	BTN3A1	butyrophilin subfamily 3 member A1
ENSG00000027001	21.8004	-0.484323	0.602928	-0.803284	0.421811	1	MIPEP	mitochondrial intermediate peptidase
ENSG00000027075	22.1821	-2.57987	1.68903	-1.52743	0.126654	1	PRKCH	protein kinase C eta
ENSG00000027644	3.69523	1.49925	2.82187	0.531297	0.595213	1	INSRR	insulin receptor related receptor
ENSG00000027697	161.229	0.177603	0.678476	0.261768	0.7935	1	IFNGR1	interferon gamma receptor 1
ENSG00000027847	61.4014	-0.0619792	0.713521	-0.0868639	0.93078	1	B4GALT7	beta-1,4-galactosyltransferase 7
ENSG00000028116	2.27822	-2.28552	2.3403	-0.976592	0.328771	1	VRK2	VRK serine/threonine kinase 2
ENSG00000028137	765.48	0.422422	0.713899	0.591712	0.554044	1	TNFRSF1B	TNF receptor superfamily member 1B
ENSG00000028203	63.0753	0.818989	0.912416	0.897604	0.369397	1	VEZT	vezatin, adherens junctions transmembrane protein
ENSG00000028277	646.444	-0.253932	1.21672	-0.208702	0.834681	1	POU2F2	POU class 2 homeobox 2
ENSG00000028310	283.728	0.0655997	0.325088	0.201791	0.84008	1	BRD9	bromodomain containing 9
ENSG00000028528	199.933	-0.030371	0.352241	-0.0862222	0.93129	1	SNX1	sorting nexin 1
ENSG00000028839	21.9047	1.82948	1.01447	1.8034	0.071326	1	TBPL1	TATA-box binding protein like 1
ENSG00000029153	20.0817	-0.285159	0.894517	-0.318786	0.749889	1	BMAL2	basic helix-loop-helix ARNT like 2
ENSG00000029363	226.654	-0.0179579	0.549167	-0.0327002	0.973914	1	BCLAF1	BCL2 associated transcription factor 1
ENSG00000029364	218.187	-0.959924	0.471168	-2.03733	0.0416172	1	SLC39A9	solute carrier family 39 member 9
ENSG00000029559	1.28767	3.07464	4.48331	0.685796	0.492842	1	IBSP	integrin binding sialoprotein
ENSG00000029639	49.6581	0.982998	0.405275	2.42551	0.015287	1	TFB1M	transcription factor B1, mitochondrial
ENSG00000029725	24.7067	0.33071	1.12481	0.294015	0.768747	1	RABEP1	rabaptin, RAB GTPase binding effector protein 1
ENSG00000029993	97.7466	0.176227	0.46378	0.37998	0.703961	1	HMGB3	high mobility group box 3
ENSG00000030066	104.02	-0.0367835	0.589346	-0.0624141	0.950233	1	NUP160	nucleoporin 160
ENSG00000030110	139.747	0.294772	0.536716	0.549215	0.582858	1	BAK1	BCL2 antagonist/killer 1
ENSG00000030304	0.571619	-0.483896	4.56215	-0.106067	0.915529	1	MUSK	muscle associated receptor tyrosine kinase
ENSG00000030419	12.007	-1.71061	1.82504	-0.937301	0.348604	1	IKZF2	IKAROS family zinc finger 2
ENSG00000030582	2835.93	-0.216318	0.620015	-0.348893	0.72717	1	GRN	granulin precursor
ENSG00000031003	53.729	-0.276588	0.603674	-0.458174	0.646828	1	FAM13B	family with sequence similarity 13 member B
ENSG00000031081	4.47192	2.20109	2.12223	1.03716	0.299663	1	ARHGAP31	Rho GTPase activating protein 31
ENSG00000031691	8.33685	-0.116717	1.29724	-0.0899736	0.928308	1	CENPQ	centromere protein Q
ENSG00000031698	457.699	0.572526	0.433134	1.32182	0.186227	1	SARS1	seryl-tRNA synthetase 1
ENSG00000031823	162.007	-0.0698175	0.342855	-0.203635	0.838638	1	RANBP3	RAN binding protein 3
ENSG00000032219	136.146	0.329234	0.554799	0.593429	0.552894	1	ARID4A	AT-rich interaction domain 4A
ENSG00000032389	112.549	0.385399	0.452419	0.851863	0.39429	1	EIPR1	EARP complex and GARP complex interacting protein 1
ENSG00000032444	724.908	0.138722	0.478747	0.289761	0.771999	1	PNPLA6	patatin like phospholipase domain containing 6
ENSG00000032742	8.22436	0.0256251	1.39192	0.0184099	0.985312	1	IFT88	intraflagellar transport 88
ENSG00000033011	8.97206	0.255779	0.977987	0.261536	0.793679	1	ALG1	ALG1 chitobiosyldiphosphodolichol beta-mannosyltransferase
ENSG00000033030	64.9488	0.305665	0.562391	0.54351	0.586779	1	ZCCHC8	zinc finger CCHC-type containing 8
ENSG00000033050	115.072	0.0668615	0.66824	0.100056	0.9203	1	ABCF2	ATP binding cassette subfamily F member 2
ENSG00000033100	198.156	0.596407	0.486308	1.2264	0.220049	1	CHPF2	chondroitin polymerizing factor 2
ENSG00000033122	6.02711	-0.132352	1.26232	-0.104848	0.916496	1	LRRC7	leucine rich repeat containing 7
ENSG00000033170	51.6084	2.34973	1.21243	1.93804	0.0526182	1	FUT8	fucosyltransferase 8
ENSG00000033178	175.584	0.0754525	0.61363	0.122961	0.902138	1	UBA6	ubiquitin like modifier activating enzyme 6
ENSG00000033327	172.289	0.819939	0.493813	1.66042	0.0968293	1	GAB2	GRB2 associated binding protein 2
ENSG00000033627	301.578	-0.000622765	0.575804	-0.00108156	0.999137	1	ATP6V0A1	ATPase H+ transporting V0 subunit a1
ENSG00000033800	126.048	-0.488275	0.629364	-0.775823	0.437853	1	PIAS1	protein inhibitor of activated STAT 1
ENSG00000033867	189.761	-0.19218	0.787705	-0.243975	0.80725	1	SLC4A7	solute carrier family 4 member 7
ENSG00000034152	487.316	0.156629	0.30878	0.50725	0.611979	1	MAP2K3	mitogen-activated protein kinase kinase 3
ENSG00000034510	5194.67	0.148961	0.376446	0.395705	0.692323	1	TMSB10	thymosin beta 10
ENSG00000034533	12.557	-0.956463	1.12391	-0.851016	0.39476	1	ASTE1	asteroid homolog 1
ENSG00000034677	37.5685	-0.395462	0.836771	-0.472606	0.636495	1	RNF19A	ring finger protein 19A, RBR E3 ubiquitin protein ligase
ENSG00000034693	18.6288	0.320916	1.28054	0.250609	0.802116	1	PEX3	peroxisomal biogenesis factor 3
ENSG00000034713	445.915	-0.159301	0.457108	-0.348498	0.727466	1	GABARAPL2	GABA type A receptor associated protein like 2
ENSG00000035115	44.1802	-0.611534	0.76399	-0.800448	0.423451	1	SH3YL1	SH3 and SYLF domain containing 1
ENSG00000035141	165.263	0.363185	0.443269	0.819333	0.412596	1	FAM136A	family with sequence similarity 136 member A
ENSG00000035403	295.483	0.499886	0.545441	0.91648	0.359415	1	VCL	vinculin
ENSG00000035499	47.8443	-0.287338	0.94284	-0.304758	0.760551	1	DEPDC1B	DEP domain containing 1B
ENSG00000035664	12.4044	0.673687	1.47978	0.455262	0.648921	1	DAPK2	death associated protein kinase 2
ENSG00000035681	279.874	0.186475	0.310173	0.601195	0.54771	1	NSMAF	neutral sphingomyelinase activation associated factor
ENSG00000035687	75.5367	-0.603904	0.497978	-1.21271	0.22524	1	ADSS2	adenylosuccinate synthase 2
ENSG00000035720	40.2507	1.48456	0.820915	1.80842	0.0705407	1	STAP1	signal transducing adaptor family member 1
ENSG00000035862	724.639	-0.529797	1.20919	-0.438144	0.661282	1	TIMP2	TIMP metallopeptidase inhibitor 2
ENSG00000035928	174.064	0.526786	0.458831	1.14811	0.250925	1	RFC1	replication factor C subunit 1
ENSG00000036054	63.4975	0.889462	0.642046	1.38536	0.165943	1	TBC1D23	TBC1 domain family member 23
ENSG00000036257	45.7788	-0.253935	0.576749	-0.440287	0.659729	1	CUL3	cullin 3
ENSG00000036448	35.8311	-1.76014	0.760588	-2.31418	0.0206578	1	MYOM2	myomesin 2
ENSG00000036530	10.8756	-4.34482	2.18771	-1.98602	0.0470314	1	CYP46A1	cytochrome P450 family 46 subfamily A member 1
ENSG00000036549	50.2711	-0.663073	0.737356	-0.899258	0.368515	1	ZZZ3	zinc finger ZZ-type containing 3
ENSG00000036672	31.392	-0.491101	0.926046	-0.530321	0.59589	1	USP2	ubiquitin specific peptidase 2
ENSG00000036828	0.537689	1.64879	4.35867	0.378279	0.705223	1	CASR	calcium sensing receptor
ENSG00000037042	33.4753	0.0636149	0.891249	0.0713772	0.943098	1	TUBG2	tubulin gamma 2
ENSG00000037241	118.632	0.239119	0.377358	0.633668	0.526298	1	RPL26L1	ribosomal protein L26 like 1
ENSG00000037280	1.29982	1.57036	3.75714	0.417967	0.675972	1	FLT4	fms related receptor tyrosine kinase 4
ENSG00000037474	152.692	-0.0440935	0.613816	-0.071835	0.942733	1	NSUN2	NOP2/Sun RNA methyltransferase 2
ENSG00000037637	114.024	0.363715	0.555841	0.65435	0.512886	1	FBXO42	F-box protein 42
ENSG00000037749	36.9805	0.00178864	0.851339	0.00210098	0.998324	1	MFAP3	microfibril associated protein 3
ENSG00000037757	42.7573	-0.779923	0.71512	-1.09062	0.275441	1	MRI1	methylthioribose-1-phosphate isomerase 1
ENSG00000037897	61.0105	-0.315976	0.726609	-0.434863	0.663662	1	METTL1	methyltransferase 1, tRNA methylguanosine
ENSG00000037965	2.76772	-1.196	2.87186	-0.416454	0.677078	1	HOXC8	homeobox C8
ENSG00000038002	54.6451	-0.219184	0.522003	-0.419891	0.674565	1	AGA	aspartylglucosaminidase
ENSG00000038210	30.6686	-0.253843	0.798474	-0.31791	0.750553	1	PI4K2B	phosphatidylinositol 4-kinase type 2 beta
ENSG00000038219	210.247	0.278389	0.527322	0.52793	0.597548	1	BOD1L1	biorientation of chromosomes in cell division 1 like 1
ENSG00000038274	130.139	-0.280183	0.856295	-0.327204	0.743513	1	MAT2B	methionine adenosyltransferase 2 non-catalytic beta subunit
ENSG00000038358	3.58386	0.668434	2.46724	0.270924	0.78645	1	EDC4	enhancer of mRNA decapping 4
ENSG00000038382	67.2467	-0.431725	0.677091	-0.637618	0.523722	1	TRIO	trio Rho guanine nucleotide exchange factor
ENSG00000038427	1529.24	-0.252424	1.3059	-0.193294	0.846729	1	VCAN	versican
ENSG00000038532	58.1196	-0.497376	0.502189	-0.990415	0.321971	1	CLEC16A	C-type lectin domain containing 16A
ENSG00000038945	25.0811	-1.00786	0.902054	-1.1173	0.263867	1	MSR1	macrophage scavenger receptor 1
ENSG00000039068	13.7128	3.17609	1.28838	2.46518	0.0136943	1	CDH1	cadherin 1
ENSG00000039123	89.9998	0.402813	0.567336	0.710008	0.477699	1	MTREX	Mtr4 exosome RNA helicase
ENSG00000039139	0.440163	-0.569675	4.0637	-0.140186	0.888513	1	DNAH5	dynein axonemal heavy chain 5
ENSG00000039319	19.106	0.693001	0.790429	0.87674	0.380628	1	ZFYVE16	zinc finger FYVE-type containing 16
ENSG00000039523	144.298	0.302889	0.634885	0.477077	0.633307	1	RIPOR1	RHO family interacting cell polarization regulator 1
ENSG00000039537	0.0631712	1.96206	4.5363	0.432524	0.665361	1	C6	complement C6
ENSG00000039560	1.1961	2.18897	4.30852	0.508057	0.611413	1	RAI14	retinoic acid induced 14
ENSG00000039650	212.882	0.0308868	0.382482	0.0807535	0.935638	1	PNKP	polynucleotide kinase 3'-phosphatase
ENSG00000039987	0.356926	-0.234453	4.5197	-0.0518736	0.958629	1	BEST2	bestrophin 2
ENSG00000040199	10.4134	1.80071	1.62611	1.10737	0.268132	1	PHLPP2	PH domain and leucine rich repeat protein phosphatase 2
ENSG00000040275	34.0167	0.315737	0.876015	0.360425	0.71853	1	SPDL1	spindle apparatus coiled-coil protein 1
ENSG00000040341	77.8726	-0.55057	0.760609	-0.723854	0.469155	1	STAU2	staufen double-stranded RNA binding protein 2
ENSG00000040487	156.818	-0.448158	0.771112	-0.581184	0.561116	1	SLC66A1	solute carrier family 66 member 1
ENSG00000040531	115.429	-0.105342	0.345979	-0.304476	0.760765	1	CTNS	cystinosin, lysosomal cystine transporter
ENSG00000040608	9.53212	-1.08241	1.28825	-0.840217	0.400787	1	RTN4R	reticulon 4 receptor
ENSG00000040633	186.141	0.278861	0.498209	0.559728	0.575665	1	PHF23	PHD finger protein 23
ENSG00000040933	95.7494	-0.117212	0.568757	-0.206085	0.836724	1	INPP4A	inositol polyphosphate-4-phosphatase type I A
ENSG00000041353	59.3925	6.33649	3.76078	1.68489	0.0920105	1	RAB27B	RAB27B, member RAS oncogene family
ENSG00000041357	833.606	0.221899	0.352027	0.630348	0.528467	1	PSMA4	proteasome 20S subunit alpha 4
ENSG00000041515	0.834266	-1.11689	3.50116	-0.319007	0.749721	1	MYO16	myosin XVI
ENSG00000041802	69.9092	-0.10486	0.520084	-0.20162	0.840214	1	LSG1	large 60S subunit nuclear export GTPase 1
ENSG00000041880	11.2863	-0.492714	0.931824	-0.528763	0.59697	1	PARP3	poly(ADP-ribose) polymerase family member 3
ENSG00000041982	0.173293	-1.5479	4.5137	-0.342933	0.731649	1	TNC	tenascin C
ENSG00000041988	96.1878	0.804829	0.614422	1.3099	0.190231	1	THAP3	THAP domain containing 3
ENSG00000042062	8.57876	4.30022	2.45484	1.75173	0.0798203	1	RIPOR3	RIPOR family member 3
ENSG00000042088	130.366	-0.186436	0.515223	-0.361855	0.71746	1	TDP1	tyrosyl-DNA phosphodiesterase 1
ENSG00000042286	30.9159	-0.865397	0.884837	-0.97803	0.328059	1	AIFM2	AIF family member 2
ENSG00000042317	36.3304	-0.556687	0.891252	-0.624612	0.532226	1	SPATA7	spermatogenesis associated 7
ENSG00000042429	39.9728	-0.953674	0.923774	-1.03237	0.3019	1	MED17	mediator complex subunit 17
ENSG00000042445	85.3595	0.20764	0.646904	0.320975	0.748229	1	RETSAT	retinol saturase
ENSG00000042493	1006.16	0.248585	0.776879	0.319979	0.748984	1	CAPG	capping actin protein, gelsolin like
ENSG00000042753	823.202	0.0293743	0.509657	0.0576355	0.954039	1	AP2S1	adaptor related protein complex 2 subunit sigma 1
ENSG00000042781	0.725852	-2.2006	4.43074	-0.496667	0.619424	1	USH2A	usherin
ENSG00000042832	0.152324	-2.41011	4.46636	-0.539614	0.589463	1	TG	thyroglobulin
ENSG00000042980	27.687	0.470407	1.29433	0.363436	0.716279	1	ADAM28	ADAM metallopeptidase domain 28
ENSG00000043039	0.822624	1.21519	3.47978	0.349214	0.726928	1	BARX2	BARX homeobox 2
ENSG00000043093	133.709	1.08424	0.778173	1.39332	0.163523	1	DCUN1D1	defective in cullin neddylation 1 domain containing 1
ENSG00000043143	100.005	0.909845	0.672091	1.35375	0.175815	1	JADE2	jade family PHD finger 2
ENSG00000043355	0.178041	-1.23217	4.53185	-0.27189	0.785706	1	ZIC2	Zic family member 2
ENSG00000043462	207.895	0.593669	0.663564	0.894667	0.370965	1	LCP2	lymphocyte cytosolic protein 2
ENSG00000043514	102.604	0.471176	0.504954	0.933107	0.350765	1	TRIT1	tRNA isopentenyltransferase 1
ENSG00000043591	5.96041	0.812898	1.57342	0.516644	0.605405	1	ADRB1	adrenoceptor beta 1
ENSG00000044090	69.6314	-0.478014	0.597785	-0.799642	0.423918	1	CUL7	cullin 7
ENSG00000044115	296.945	0.360801	0.574632	0.627882	0.530081	1	CTNNA1	catenin alpha 1
ENSG00000044446	79.2714	-0.284013	0.567417	-0.500536	0.616697	1	PHKA2	phosphorylase kinase regulatory subunit alpha 2
ENSG00000044459	30.182	0.0754644	0.819102	0.0921306	0.926594	1	CNTLN	centlein
ENSG00000044524	0.531196	-0.605854	4.39239	-0.137933	0.890294	1	EPHA3	EPH receptor A3
ENSG00000044574	2042.71	0.259146	0.420302	0.61657	0.537518	1	HSPA5	heat shock protein family A (Hsp70) member 5
ENSG00000046604	0.339671	-2.40785	4.46645	-0.539096	0.58982	1	DSG2	desmoglein 2
ENSG00000046647	60.4322	-0.0756942	0.676541	-0.111884	0.910915	1	GEMIN8	gem nuclear organelle associated protein 8
ENSG00000046651	193.54	0.0144573	0.654018	0.0221053	0.982364	1	OFD1	OFD1 centriole and centriolar satellite protein
ENSG00000046653	16.5533	1.28779	1.12748	1.14218	0.253378	1	GPM6B	glycoprotein M6B
ENSG00000046889	0.215052	1.39616	4.55661	0.306403	0.759297	1	PREX2	phosphatidylinositol-3,4,5-trisphosphate dependent Rac exchange factor 2
ENSG00000047056	65.5237	-0.0390002	0.47562	-0.0819986	0.934648	1	WDR37	WD repeat domain 37
ENSG00000047188	46.5085	-0.074593	0.611103	-0.122063	0.902849	1	YTHDC2	YTH N6-methyladenosine RNA binding protein C2
ENSG00000047230	44.0987	0.307663	0.918966	0.334793	0.737781	1	CTPS2	CTP synthase 2
ENSG00000047249	89.4379	0.400175	0.669312	0.59789	0.549913	1	ATP6V1H	ATPase H+ transporting V1 subunit H
ENSG00000047315	69.9099	0.100068	0.746171	0.134109	0.893317	1	POLR2B	RNA polymerase II subunit B
ENSG00000047346	31.1556	0.358067	1.05472	0.339489	0.734241	1	ATOSA	atos homolog A
ENSG00000047365	12.8676	-3.21283	1.47558	-2.17734	0.0294549	1	ARAP2	ArfGAP with RhoGAP domain, ankyrin repeat and PH domain 2
ENSG00000047410	92.3385	0.550244	0.411563	1.33696	0.181235	1	TPR	translocated promoter region, nuclear basket protein
ENSG00000047578	18.6641	0.694851	0.992158	0.700343	0.483713	1	KATNIP	katanin interacting protein
ENSG00000047579	153.945	0.245356	0.465009	0.527636	0.597752	1	DTNBP1	dystrobrevin binding protein 1
ENSG00000047597	97.8211	7.69237	4.29145	1.79249	0.0730546	1	XK	X-linked Kx blood group antigen, Kell and VPS13A binding protein
ENSG00000047621	75.5372	0.189353	0.545545	0.34709	0.728523	1	FERRY3	FERRY endosomal RAB5 effector complex subunit 3
ENSG00000047634	68.0878	-0.175133	1.0019	-0.1748	0.861236	1	SCML1	Scm polycomb group protein like 1
ENSG00000047648	15.1905	0.699703	1.55658	0.449512	0.653063	1	ARHGAP6	Rho GTPase activating protein 6
ENSG00000047662	3.50374	-1.53227	2.67783	-0.572208	0.567181	1	FAM184B	family with sequence similarity 184 member B
ENSG00000047849	341.319	-0.051864	0.416265	-0.124594	0.900845	1	MAP4	microtubule associated protein 4
ENSG00000047932	67.0954	-0.463559	0.522092	-0.887888	0.374601	1	GOPC	golgi associated PDZ and coiled-coil motif containing
ENSG00000048028	50.8059	0.492785	0.729128	0.675855	0.499132	1	USP28	ubiquitin specific peptidase 28
ENSG00000048052	35.9547	-0.913081	0.753288	-1.21213	0.225464	1	HDAC9	histone deacetylase 9
ENSG00000048140	258.387	-0.403324	0.496436	-0.812438	0.41654	1	TSPAN17	tetraspanin 17
ENSG00000048162	361.783	0.145166	0.480699	0.301989	0.76266	1	NOP16	NOP16 nucleolar protein
ENSG00000048342	11.6825	-2.58044	1.7402	-1.48284	0.138116	1	CC2D2A	coiled-coil and C2 domain containing 2A
ENSG00000048392	27.2242	0.229831	0.741821	0.30982	0.756698	1	RRM2B	ribonucleotide reductase regulatory TP53 inducible subunit M2B
ENSG00000048405	88.1493	-0.100983	0.529054	-0.190874	0.848624	1	ZNF800	zinc finger protein 800
ENSG00000048462	0.806774	3.01297	4.48655	0.671555	0.501867	1	TNFRSF17	TNF receptor superfamily member 17
ENSG00000048471	39.0359	0.234078	0.670095	0.34932	0.726849	1	SNX29	sorting nexin 29
ENSG00000048540	3.30856	3.60626	2.45482	1.46905	0.141819	1	LMO3	LIM domain only 3
ENSG00000048544	197.961	0.0961169	0.362372	0.265244	0.790822	1	MRPS10	mitochondrial ribosomal protein S10
ENSG00000048545	0.234684	-1.91358	4.44586	-0.430419	0.666891	1	GUCA1A	guanylate cyclase activator 1A
ENSG00000048649	177.725	0.27072	0.338246	0.800362	0.423501	1	RSF1	remodeling and spacing factor 1
ENSG00000048707	68.3545	0.409839	0.652617	0.627993	0.530008	1	VPS13D	vacuolar protein sorting 13 homolog D
ENSG00000048740	741.861	-0.341294	0.573349	-0.595263	0.551668	1	CELF2	CUGBP Elav-like family member 2
ENSG00000048828	582.67	0.216835	0.42536	0.509768	0.610214	1	FAM120A	family with sequence similarity 120 member A
ENSG00000048991	107.748	-0.298955	0.641124	-0.466299	0.641001	1	R3HDM1	R3H domain containing 1
ENSG00000049089	60.8549	-0.403055	0.81258	-0.496019	0.619881	1	COL9A2	collagen type IX alpha 2 chain
ENSG00000049130	1.15762	4.42359	3.60736	1.22627	0.220098	1	KITLG	KIT ligand
ENSG00000049167	70.9019	-0.0630881	0.551011	-0.114495	0.908845	1	ERCC8	ERCC excision repair 8, CSA ubiquitin ligase complex subunit
ENSG00000049192	5.88729	-2.03	1.47831	-1.3732	0.169692	1	ADAMTS6	ADAM metallopeptidase with thrombospondin type 1 motif 6
ENSG00000049239	372.884	-0.320405	0.49172	-0.6516	0.514659	1	H6PD	hexose-6-phosphate dehydrogenase/glucose 1-dehydrogenase
ENSG00000049245	158.995	0.742574	0.671691	1.10553	0.26893	1	VAMP3	vesicle associated membrane protein 3
ENSG00000049246	17.8486	-1.40384	1.14222	-1.22904	0.219056	1	PER3	period circadian regulator 3
ENSG00000049247	26.0617	2.28842	4.25088	0.53834	0.590342	1	UTS2	urotensin 2
ENSG00000049249	1.36751	3.76773	2.84263	1.32544	0.185025	1	TNFRSF9	TNF receptor superfamily member 9
ENSG00000049283	0.99706	4.82752	4.4303	1.08966	0.275864	1	EPN3	epsin 3
ENSG00000049323	38.6834	4.58026	2.80563	1.63253	0.102569	1	LTBP1	latent transforming growth factor beta binding protein 1
ENSG00000049449	130.062	-0.0784176	0.494164	-0.158688	0.873915	1	RCN1	reticulocalbin 1
ENSG00000049540	0.469383	0.232832	3.41649	0.0681493	0.945667	1	ELN	elastin
ENSG00000049541	284.941	0.000591284	0.45139	0.00130992	0.998955	1	RFC2	replication factor C subunit 2
ENSG00000049618	249.214	1.09808	0.61928	1.77316	0.0762021	1	ARID1B	AT-rich interaction domain 1B
ENSG00000049656	298.183	-0.238637	0.398456	-0.598905	0.549236	1	CLPTM1L	CLPTM1 like
ENSG00000049759	82.3157	1.27776	0.735159	1.73807	0.0821985	1	NEDD4L	NEDD4 like E3 ubiquitin protein ligase
ENSG00000049768	0.332271	-1.18004	4.53457	-0.260233	0.794684	1	FOXP3	forkhead box P3
ENSG00000049769	28.7512	0.339085	1.21216	0.279736	0.77968	1	PPP1R3F	protein phosphatase 1 regulatory subunit 3F
ENSG00000049860	270.226	0.91358	0.866944	1.05379	0.291977	1	HEXB	hexosaminidase subunit beta
ENSG00000049883	20.2536	-0.845977	0.606887	-1.39396	0.163329	1	PTCD2	pentatricopeptide repeat domain 2
ENSG00000050030	0.109995	1.96206	4.5363	0.432524	0.665361	1	NEXMIF	neurite extension and migration factor
ENSG00000050130	13.3458	-0.920292	1.02341	-0.899242	0.368524	1	JKAMP	JNK1/MAPK8 associated membrane protein
ENSG00000050327	2.2929	6.03314	4.4174	1.36577	0.172013	1	ARHGEF5	Rho guanine nucleotide exchange factor 5
ENSG00000050344	19.95	0.798363	1.22663	0.650861	0.515136	1	NFE2L3	NFE2 like bZIP transcription factor 3
ENSG00000050393	175.921	0.944099	0.483049	1.95446	0.0506468	1	MCUR1	mitochondrial calcium uniporter regulator 1
ENSG00000050405	31.4978	-0.50335	0.815289	-0.617388	0.536979	1	LIMA1	LIM domain and actin binding 1
ENSG00000050426	387.633	-0.46344	0.416784	-1.11194	0.266163	1	LETMD1	LETM1 domain containing 1
ENSG00000050438	27.3176	-0.307191	1.28239	-0.239545	0.810683	1	SLC4A8	solute carrier family 4 member 8
ENSG00000050555	6.48269	2.23617	2.26746	0.986197	0.324036	1	LAMC3	laminin subunit gamma 3
ENSG00000050628	59.0011	1.27016	1.23996	1.02436	0.305668	1	PTGER3	prostaglandin E receptor 3
ENSG00000050730	5.04732	1.0802	2.52992	0.426971	0.6694	1	TNIP3	TNFAIP3 interacting protein 3
ENSG00000050748	97.412	-0.318238	0.448758	-0.709154	0.478229	1	MAPK9	mitogen-activated protein kinase 9
ENSG00000050767	299.412	-1.47794	1.1364	-1.30054	0.193415	1	COL23A1	collagen type XXIII alpha 1 chain
ENSG00000051009	96.385	-0.197845	0.36073	-0.548456	0.583379	1	FHIP1B	FHF complex subunit HOOK interacting protein 1B
ENSG00000051108	343.781	-0.659119	0.910414	-0.723977	0.46908	1	HERPUD1	homocysteine inducible ER protein with ubiquitin like domain 1
ENSG00000051128	503.978	-0.37811	0.875209	-0.432022	0.665725	1	HOMER3	homer scaffold protein 3
ENSG00000051180	100.988	0.416453	0.448731	0.928067	0.353373	1	RAD51	RAD51 recombinase
ENSG00000051341	79.2119	0.335549	0.534929	0.627277	0.530477	1	POLQ	DNA polymerase theta
ENSG00000051382	236.101	0.601159	0.662252	0.90775	0.36401	1	PIK3CB	phosphatidylinositol-4,5-bisphosphate 3-kinase catalytic subunit beta
ENSG00000051523	1079.44	-0.694225	0.532309	-1.30418	0.192173	1	CYBA	cytochrome b-245 alpha chain
ENSG00000051596	128.739	-0.000110937	0.589318	-0.000188247	0.99985	1	THOC3	THO complex subunit 3
ENSG00000051620	287.546	-0.00831403	0.555504	-0.0149667	0.988059	1	HEBP2	heme binding protein 2
ENSG00000051825	54.9181	-0.739553	0.863638	-0.856323	0.391819	1	MPHOSPH9	M-phase phosphoprotein 9
ENSG00000052126	24.5793	2.05636	1.11848	1.83853	0.0659846	1	PLEKHA5	pleckstrin homology domain containing A5
ENSG00000052344	0.494911	1.52587	4.55261	0.335164	0.737502	1	PRSS8	serine protease 8
ENSG00000052723	100.267	-0.0816131	0.640231	-0.127474	0.898565	1	SIKE1	suppressor of IKBKE 1
ENSG00000052749	137.658	0.134294	0.649551	0.206749	0.836206	1	RRP12	ribosomal RNA processing 12 homolog
ENSG00000052795	60.4562	0.421948	0.925182	0.45607	0.64834	1	FNIP2	folliculin interacting protein 2
ENSG00000052802	276.557	-0.297353	0.536772	-0.553965	0.579602	1	MSMO1	methylsterol monooxygenase 1
ENSG00000052841	204.643	0.0701559	0.79072	0.088724	0.929301	1	TTC17	tetratricopeptide repeat domain 17
ENSG00000052850	0.823046	2.39107	4.51606	0.52946	0.596487	1	ALX4	ALX homeobox 4
ENSG00000053108	1.22442	4.45873	4.14268	1.07629	0.281797	1	FSTL4	follistatin like 4
ENSG00000053254	422.212	-1.19144	0.711062	-1.67558	0.0938199	1	FOXN3	forkhead box N3
ENSG00000053328	0.0884687	-1.68093	4.50449	-0.373167	0.709024	1	METTL24	methyltransferase like 24
ENSG00000053371	408.485	-0.668583	0.53751	-1.24385	0.213554	1	AKR7A2	aldo-keto reductase family 7 member A2
ENSG00000053372	206.573	0.127081	0.545889	0.232797	0.815919	1	MRTO4	MRT4 homolog, ribosome maturation factor
ENSG00000053438	0.531037	-3.22379	4.44112	-0.725896	0.467903	1	NNAT	neuronatin
ENSG00000053501	132.775	-0.801832	0.659527	-1.21577	0.224073	1	USE1	unconventional SNARE in the ER 1
ENSG00000053524	3.2837	2.61568	1.69415	1.54395	0.1226	1	MCF2L2	MCF.2 cell line derived transforming sequence-like 2
ENSG00000053702	0.797797	3.17822	4.47815	0.709718	0.477879	1	NRIP2	nuclear receptor interacting protein 2
ENSG00000053747	1.97687	0	3.9167	0	1	1	LAMA3	laminin subunit alpha 3
ENSG00000053770	52.45	-0.247227	0.630857	-0.39189	0.695139	1	AP5M1	adaptor related protein complex 5 subunit mu 1
ENSG00000053900	119.679	0.273215	0.582447	0.469082	0.639011	1	ANAPC4	anaphase promoting complex subunit 4
ENSG00000053918	149.892	-1.07478	1.00778	-1.06648	0.286208	1	KCNQ1	potassium voltage-gated channel subfamily Q member 1
ENSG00000054116	356.039	0.0309559	0.438573	0.0705832	0.94373	1	TRAPPC3	trafficking protein particle complex subunit 3
ENSG00000054118	407.444	0.118558	0.281601	0.421015	0.673744	1	THRAP3	thyroid hormone receptor associated protein 3
ENSG00000054148	322.377	0.336652	0.604572	0.556843	0.577634	1	PHPT1	phosphohistidine phosphatase 1
ENSG00000054179	0.498345	-1.96027	4.48763	-0.436816	0.662245	1	ENTPD2	ectonucleoside triphosphate diphosphohydrolase 2
ENSG00000054219	60.2757	-1.13376	0.927888	-1.22188	0.221755	1	LY75	lymphocyte antigen 75
ENSG00000054267	167.322	-0.340761	0.484275	-0.703651	0.48165	1	ARID4B	AT-rich interaction domain 4B
ENSG00000054277	0.456276	-3.48575	4.43555	-0.785866	0.431946	1	OPN3	opsin 3
ENSG00000054282	110.195	-0.00918545	0.735715	-0.0124851	0.990039	1	SDCCAG8	SHH signaling and ciliogenesis regulator SDCCAG8
ENSG00000054392	2.36089	-1.99821	2.03097	-0.983869	0.32518	1	HHAT	hedgehog acyltransferase
ENSG00000054523	46.8054	0.343547	0.598918	0.573613	0.56623	1	KIF1B	kinesin family member 1B
ENSG00000054598	2.34966	-3.357	3.78505	-0.886912	0.375126	1	FOXC1	forkhead box C1
ENSG00000054611	151.705	0.418133	0.791109	0.528541	0.597124	1	TBC1D22A	TBC1 domain family member 22A
ENSG00000054654	7.30009	2.808	1.934	1.45191	0.146527	1	SYNE2	spectrin repeat containing nuclear envelope protein 2
ENSG00000054690	3.86598	-2.07099	2.3973	-0.863882	0.387653	1	PLEKHH1	pleckstrin homology, MyTH4 and FERM domain containing H1
ENSG00000054793	7.36493	-2.84197	1.65445	-1.71777	0.0858387	1	ATP9A	ATPase phospholipid transporting 9A (putative)
ENSG00000054938	0.139412	0.564084	4.55261	0.123903	0.901392	1	CHRDL2	chordin like 2
ENSG00000054965	66.2236	0.3529	0.543242	0.649619	0.515939	1	FAM168A	family with sequence similarity 168 member A
ENSG00000054967	225.261	-0.513011	0.449764	-1.14062	0.254027	1	RELT	RELT TNF receptor
ENSG00000054983	211.87	0.451075	0.867802	0.51979	0.60321	1	GALC	galactosylceramidase
ENSG00000055044	129.547	-0.0997512	0.465139	-0.214455	0.830193	1	NOP58	NOP58 ribonucleoprotein
ENSG00000055070	390.452	0.161315	0.425237	0.379353	0.704426	1	SZRD1	SUZ RNA binding domain containing 1
ENSG00000055130	204.285	0.499971	0.503642	0.992711	0.320851	1	CUL1	cullin 1
ENSG00000055147	74.6951	0.863554	0.90497	0.954235	0.339965	1	FAM114A2	family with sequence similarity 114 member A2
ENSG00000055163	246.885	0.251856	0.660643	0.38123	0.703033	1	CYFIP2	cytoplasmic FMR1 interacting protein 2
ENSG00000055208	119.004	0.330941	0.481137	0.68783	0.49156	1	TAB2	TGF-beta activated kinase 1 (MAP3K7) binding protein 2
ENSG00000055211	45.8474	-0.415288	0.682005	-0.608921	0.542577	1	GINM1	glycosylated integral membrane protein 1
ENSG00000055483	174.151	-0.105149	0.593748	-0.177093	0.859435	1	USP36	ubiquitin specific peptidase 36
ENSG00000055609	213.097	-0.164561	0.585579	-0.281023	0.778693	1	KMT2C	lysine methyltransferase 2C
ENSG00000055732	1.60148	5.9312	3.99767	1.48366	0.137898	1	MCOLN3	mucolipin TRP cation channel 3
ENSG00000055917	240.465	-0.249505	0.390851	-0.638365	0.523236	1	PUM2	pumilio RNA binding family member 2
ENSG00000055950	270.829	-0.143415	0.353685	-0.405487	0.68512	1	MRPL43	mitochondrial ribosomal protein L43
ENSG00000055955	1.3145	0.900389	2.84712	0.316246	0.751816	1	ITIH4	inter-alpha-trypsin inhibitor heavy chain 4
ENSG00000055957	0.141023	0	4.56215	0	1	1	ITIH1	inter-alpha-trypsin inhibitor heavy chain 1
ENSG00000056050	87.5344	1.12135	0.522869	2.14461	0.031984	1	HPF1	histone PARylation factor 1
ENSG00000056097	203.837	-0.796908	0.612729	-1.30059	0.193399	1	ZFR	zinc finger RNA binding protein
ENSG00000056277	17.5818	0.0602321	1.20417	0.0500196	0.960107	1	ZNF280C	zinc finger protein 280C
ENSG00000056487	0.671791	-1.28245	4.52931	-0.283145	0.777066	1	PHF21B	PHD finger protein 21B
ENSG00000056558	17.7319	0.175069	0.828155	0.211397	0.832578	1	TRAF1	TNF receptor associated factor 1
ENSG00000056586	133.204	0.457206	0.516114	0.885863	0.375691	1	RC3H2	ring finger and CCCH-type domains 2
ENSG00000056736	41.9735	-0.115175	0.883931	-0.130299	0.89633	1	IL17RB	interleukin 17 receptor B
ENSG00000056972	42.6749	0.800322	0.607136	1.31819	0.18744	1	TRAF3IP2	TRAF3 interacting protein 2
ENSG00000056998	8.65599	-0.0892972	1.40322	-0.0636372	0.949259	1	GYG2	glycogenin 2
ENSG00000057252	123.787	-0.140144	0.885133	-0.158331	0.874196	1	SOAT1	sterol O-acyltransferase 1
ENSG00000057294	3.15983	1.61801	1.88401	0.85881	0.390446	1	PKP2	plakophilin 2
ENSG00000057468	0.276141	3.26918	4.47391	0.730721	0.46495	1	MSH4	mutS homolog 4
ENSG00000057593	0.697068	1.52588	4.55261	0.335165	0.737501	1	F7	coagulation factor VII
ENSG00000057608	2369.51	0.133377	0.475808	0.280317	0.779234	1	GDI2	GDP dissociation inhibitor 2
ENSG00000057657	8.58922	-0.266165	1.40386	-0.189595	0.849626	1	PRDM1	PR/SET domain 1
ENSG00000057663	58.5059	-0.531896	0.69554	-0.764725	0.444436	1	ATG5	autophagy related 5
ENSG00000057704	3.76716	5.50481	2.32063	2.37212	0.0176865	1	TMCC3	transmembrane and coiled-coil domain family 3
ENSG00000057757	199.949	-0.0634459	0.368911	-0.171982	0.863452	1	PITHD1	PITH domain containing 1
ENSG00000057935	32.8218	0.533494	0.530242	1.00613	0.314352	1	MTA3	metastasis associated 1 family member 3
ENSG00000058056	29.0279	0.0559361	0.854579	0.0654546	0.947812	1	USP13	ubiquitin specific peptidase 13
ENSG00000058063	44.2215	0.214334	0.571446	0.375073	0.707606	1	ATP11B	ATPase phospholipid transporting 11B (putative)
ENSG00000058085	0.311542	-0.483896	4.56215	-0.106067	0.915529	1	LAMC2	laminin subunit gamma 2
ENSG00000058091	5.88577	-0.11589	2.28469	-0.0507246	0.959545	1	CDK14	cyclin dependent kinase 14
ENSG00000058262	849.194	0.264742	0.39558	0.669251	0.503336	1	SEC61A1	SEC61 translocon subunit alpha 1
ENSG00000058272	667.377	0.596283	0.34412	1.73277	0.0831358	1	PPP1R12A	protein phosphatase 1 regulatory subunit 12A
ENSG00000058335	7.88997	-2.33061	4.37656	-0.53252	0.594366	1	RASGRF1	Ras protein specific guanine nucleotide releasing factor 1
ENSG00000058404	8.63306	-3.48732	1.62795	-2.14216	0.0321805	1	CAMK2B	calcium/calmodulin dependent protein kinase II beta
ENSG00000058453	54.1458	-0.726277	0.594986	-1.22066	0.222213	1	CROCC	ciliary rootlet coiled-coil, rootletin
ENSG00000058600	93.2419	0.516253	0.630059	0.819373	0.412574	1	POLR3E	RNA polymerase III subunit E
ENSG00000058668	161.854	0.655628	0.812982	0.806448	0.419984	1	ATP2B4	ATPase plasma membrane Ca2+ transporting 4
ENSG00000058673	0.351393	-3.22379	4.44112	-0.725896	0.467902	1	ZC3H11A	zinc finger CCCH-type containing 11A
ENSG00000058729	59.4339	-0.199246	0.408687	-0.487527	0.625885	1	RIOK2	RIO kinase 2
ENSG00000058799	198.621	-0.00419939	0.445059	-0.00943559	0.992472	1	YIPF1	Yip1 domain family member 1
ENSG00000058804	150.302	0.138966	0.853128	0.16289	0.870605	1	NDC1	NDC1 transmembrane nucleoporin
ENSG00000058866	7.33802	0.490971	1.0632	0.461784	0.644236	1	DGKG	diacylglycerol kinase gamma
ENSG00000059122	172.294	0.2403	0.569196	0.422175	0.672898	1	FLYWCH1	FLYWCH-type zinc finger 1
ENSG00000059145	4.6653	1.36687	1.56458	0.873633	0.382318	1	UNKL	unk like zinc finger
ENSG00000059377	204.924	-0.00216339	0.466002	-0.00464245	0.996296	1	TBXAS1	thromboxane A synthase 1
ENSG00000059378	15.6588	0.988971	1.24571	0.793904	0.427251	1	PARP12	poly(ADP-ribose) polymerase family member 12
ENSG00000059573	124.242	0.105024	0.703386	0.149312	0.881307	1	ALDH18A1	aldehyde dehydrogenase 18 family member A1
ENSG00000059588	109.652	-0.244687	0.711347	-0.343977	0.730863	1	TARBP1	TAR (HIV-1) RNA binding protein 1
ENSG00000059691	49.2807	-0.303225	0.621218	-0.488114	0.625469	1	GATB	glutamyl-tRNA amidotransferase subunit B
ENSG00000059728	184.185	0.85367	0.582084	1.46657	0.142492	1	MXD1	MAX dimerization protein 1
ENSG00000059758	27.3231	0.259358	0.64414	0.402643	0.687211	1	CDK17	cyclin dependent kinase 17
ENSG00000059769	17.7409	0.710634	1.17431	0.60515	0.545079	1	DNAJC25	DnaJ heat shock protein family (Hsp40) member C25
ENSG00000059915	2.30812	0.569383	2.28024	0.249703	0.802817	1	PSD	pleckstrin and Sec7 domain containing
ENSG00000060069	161.81	-0.57353	0.640864	-0.894932	0.370823	1	CTDP1	CTD phosphatase subunit 1
ENSG00000060138	161.655	-0.365053	0.673846	-0.541746	0.587993	1	YBX3	Y-box binding protein 3
ENSG00000060140	5.25099	-2.13541	2.55231	-0.836658	0.402785	1	STYK1	serine/threonine/tyrosine kinase 1
ENSG00000060237	452.809	0.0170576	0.401821	0.0424508	0.966139	1	WNK1	WNK lysine deficient protein kinase 1
ENSG00000060303	32.6181	0.0546895	0.695288	0.0786573	0.937305	1	RPS17P5	ribosomal protein S17 pseudogene 5
ENSG00000060339	462.696	-0.026033	0.321705	-0.0809218	0.935504	1	CCAR1	cell division cycle and apoptosis regulator 1
ENSG00000060491	543.369	-0.515012	0.465362	-1.10669	0.268428	1	OGFR	opioid growth factor receptor
ENSG00000060558	1460.12	0.631196	0.650748	0.969955	0.332069	1	GNA15	G protein subunit alpha 15
ENSG00000060566	0.360668	4.1432	4.44402	0.932309	0.351177	1	CREB3L3	cAMP responsive element binding protein 3 like 3
ENSG00000060642	30.4678	-0.0212894	0.658811	-0.0323149	0.974221	1	PIGV	phosphatidylinositol glycan anchor biosynthesis class V
ENSG00000060656	11.5547	-0.242022	1.67155	-0.144789	0.884878	1	PTPRU	protein tyrosine phosphatase receptor type U
ENSG00000060688	98.1388	0.177958	0.878295	0.202617	0.839434	1	SNRNP40	small nuclear ribonucleoprotein U5 subunit 40
ENSG00000060709	0.0858564	1.52587	4.55261	0.335165	0.737501	1	RIMBP2	RIMS binding protein 2
ENSG00000060718	1.41735	1.52046	3.97625	0.382386	0.702175	1	COL11A1	collagen type XI alpha 1 chain
ENSG00000060749	46.9702	0.201334	0.617323	0.32614	0.744319	1	QSER1	glutamine and serine rich 1
ENSG00000060762	50.2624	-0.287553	0.79807	-0.360311	0.718615	1	MPC1	mitochondrial pyruvate carrier 1
ENSG00000060971	2.05998	-0.100893	1.54568	-0.0652746	0.947955	1	ACAA1	acetyl-CoA acyltransferase 1
ENSG00000060982	530.738	0.129546	0.7756	0.167027	0.867348	1	BCAT1	branched chain amino acid transaminase 1
ENSG00000061273	118.281	0.735778	0.588314	1.25065	0.211061	1	HDAC7	histone deacetylase 7
ENSG00000061337	4.11549	-2.38322	2.68071	-0.889026	0.373989	1	LZTS1	leucine zipper tumor suppressor 1
ENSG00000061455	0.140471	0	4.56215	0	1	1	PRDM6	PR/SET domain 6
ENSG00000061656	57.9843	0.420729	0.818906	0.513769	0.607414	1	SPAG4	sperm associated antigen 4
ENSG00000061676	5.09872	4.94615	2.73137	1.81087	0.0701615	1	NCKAP1	NCK associated protein 1
ENSG00000061794	203.769	0.69351	0.349939	1.9818	0.0475015	1	MRPS35	mitochondrial ribosomal protein S35
ENSG00000061918	0.86876	0	4.56215	0	1	1	GUCY1B1	guanylate cyclase 1 soluble subunit beta 1
ENSG00000061936	263.643	0.231356	0.379161	0.61018	0.541743	1	SFSWAP	splicing factor SWAP
ENSG00000061938	307.432	0.208692	0.454983	0.458681	0.646463	1	TNK2	tyrosine kinase non receptor 2
ENSG00000061987	44.8026	0.163884	1.016	0.161302	0.871855	1	MON2	MON2 homolog, regulator of endosome-to-Golgi trafficking
ENSG00000062038	0.131279	1.00027	4.5363	0.220504	0.825479	1	CDH3	cadherin 3
ENSG00000062194	291.334	-0.104514	0.363878	-0.287224	0.773941	1	GPBP1	GC-rich promoter binding protein 1
ENSG00000062282	60.4955	0.884135	0.896111	0.986635	0.323821	1	DGAT2	diacylglycerol O-acyltransferase 2
ENSG00000062370	0.327766	0	4.56215	0	1	1	ZNF112	zinc finger protein 112
ENSG00000062485	452.633	-0.0994012	0.357171	-0.278301	0.780781	1	CS	citrate synthase
ENSG00000062524	62.9126	2.34907	1.17455	1.99998	0.0455025	1	LTK	leukocyte receptor tyrosine kinase
ENSG00000062582	5.22682	0.00204064	1.93939	0.00105221	0.99916	1	MRPS24	mitochondrial ribosomal protein S24
ENSG00000062598	116.786	-0.566087	0.417913	-1.35456	0.175559	1	ELMO2	engulfment and cell motility 2
ENSG00000062650	208.017	-0.329799	0.662327	-0.49794	0.618527	1	WAPL	WAPL cohesin release factor
ENSG00000062716	1253.36	-0.481804	0.546773	-0.881177	0.378222	1	VMP1	vacuole membrane protein 1
ENSG00000062725	64.7222	0.13479	0.588729	0.228951	0.818907	1	APPBP2	amyloid beta precursor protein binding protein 2
ENSG00000062822	186.228	-0.450896	0.534565	-0.843482	0.398959	1	POLD1	DNA polymerase delta 1, catalytic subunit
ENSG00000063015	9.35299	0.437587	1.22532	0.357121	0.721001	1	SEZ6	seizure related 6 homolog
ENSG00000063046	647.836	-0.369071	0.53883	-0.684949	0.493376	1	EIF4B	eukaryotic translation initiation factor 4B
ENSG00000063127	2.88299	0.00171938	2.04981	0.000838801	0.999331	1	SLC6A16	solute carrier family 6 member 16
ENSG00000063169	23.7219	0.0902529	0.662683	0.136193	0.891668	1	BICRA	BRD4 interacting chromatin remodeling complex associated protein
ENSG00000063176	20.1307	1.09381	0.867049	1.26153	0.207117	1	SPHK2	sphingosine kinase 2
ENSG00000063177	3924.32	0.0400287	0.318748	0.125581	0.900063	1	RPL18	ribosomal protein L18
ENSG00000063180	15.6629	0.0946257	0.851926	0.111073	0.911559	1	CA11	carbonic anhydrase 11
ENSG00000063241	141.559	0.0770242	0.49025	0.157112	0.875157	1	ISOC2	isochorismatase domain containing 2
ENSG00000063244	242.985	0.310537	0.634951	0.489072	0.62479	1	U2AF2	U2 small nuclear RNA auxiliary factor 2
ENSG00000063245	299.532	-0.0116084	0.618037	-0.0187827	0.985014	1	EPN1	epsin 1
ENSG00000063322	72.0715	-0.0162757	0.500918	-0.0324918	0.97408	1	MED29	mediator complex subunit 29
ENSG00000063438	26.242	-0.952104	0.915708	-1.03975	0.298458	1	AHRR	aryl hydrocarbon receptor repressor
ENSG00000063515	1.96848	-6.05988	4.4122	-1.37344	0.169617	1	GSC2	goosecoid homeobox 2
ENSG00000063587	21.4434	0.477608	0.869088	0.549551	0.582627	1	ZNF275	zinc finger protein 275
ENSG00000063587	21.4434	0.477608	0.869088	0.549551	0.582627	1	LOC105373378	uncharacterized LOC105373378
ENSG00000063601	64.4676	0.183759	0.865684	0.21227	0.831896	1	MTMR1	myotubularin related protein 1
ENSG00000063660	28.2727	0.449254	1.16402	0.38595	0.699534	1	GPC1	glypican 1
ENSG00000063761	29.139	0.444816	0.619794	0.717683	0.472953	1	ADCK1	aarF domain containing kinase 1
ENSG00000063854	222.153	0.790141	0.816457	0.967769	0.33316	1	HAGH	hydroxyacylglutathione hydrolase
ENSG00000063978	127.089	-0.292826	0.561955	-0.521083	0.602309	1	RNF4	ring finger protein 4
ENSG00000064012	57.7196	-0.368337	0.962478	-0.382697	0.701945	1	CASP8	caspase 8
ENSG00000064102	42.9756	-0.27026	0.902949	-0.299309	0.764705	1	INTS13	integrator complex subunit 13
ENSG00000064115	152.338	0.396775	0.531887	0.745976	0.455682	1	TM7SF3	transmembrane 7 superfamily member 3
ENSG00000064195	3.27177	6.60853	3.56716	1.8526	0.0639395	1	DLX3	distal-less homeobox 3
ENSG00000064199	8.32595	0.0843798	1.08262	0.0779404	0.937875	1	SPA17	sperm autoantigenic protein 17
ENSG00000064201	165.553	1.32458	0.735612	1.80064	0.0717589	1	TSPAN32	tetraspanin 32
ENSG00000064205	0.0858564	1.52587	4.55261	0.335165	0.737501	1	CCN5	cellular communication network factor 5
ENSG00000064225	62.9301	0.857655	0.66142	1.29669	0.194738	1	ST3GAL6	ST3 beta-galactoside alpha-2,3-sialyltransferase 6
ENSG00000064270	3.51018	-0.30247	2.1711	-0.139316	0.8892	1	ATP2C2	ATPase secretory pathway Ca2+ transporting 2
ENSG00000064309	21.8782	-0.382586	1.04193	-0.36719	0.713478	1	CDON	cell adhesion associated, oncogene regulated
ENSG00000064313	50.6235	0.0615368	0.71672	0.0858589	0.931579	1	TAF2	TATA-box binding protein associated factor 2
ENSG00000064393	201.294	-0.692215	0.531404	-1.30261	0.192706	1	HIPK2	homeodomain interacting protein kinase 2
ENSG00000064419	388.16	0.425223	0.450536	0.943815	0.345264	1	TNPO3	transportin 3
ENSG00000064490	42.1023	0.315237	0.680339	0.463354	0.643111	1	RFXANK	regulatory factor X associated ankyrin containing protein
ENSG00000064545	161.05	-0.145773	0.456535	-0.319302	0.749497	1	TMEM161A	transmembrane protein 161A
ENSG00000064547	177.894	-1.46127	0.597931	-2.44388	0.0145302	1	LPAR2	lysophosphatidic acid receptor 2
ENSG00000064601	61.875	-0.308029	0.680225	-0.452834	0.650668	1	CTSA	cathepsin A
ENSG00000064607	373.392	-0.454134	0.462315	-0.982304	0.32595	1	SUGP2	SURP and G-patch domain containing 2
ENSG00000064651	22.5225	-0.408634	0.913674	-0.447243	0.6547	1	SLC12A2	solute carrier family 12 member 2
ENSG00000064652	22.8885	0.397905	1.08075	0.368176	0.712742	1	SNX24	sorting nexin 24
ENSG00000064655	0.139412	0.564084	4.55261	0.123903	0.901392	1	EYA2	EYA transcriptional coactivator and phosphatase 2
ENSG00000064666	27.8455	-0.559837	0.662389	-0.845179	0.398011	1	CNN2	calponin 2
ENSG00000064687	647.886	0.0319412	0.391491	0.0815886	0.934974	1	ABCA7	ATP binding cassette subfamily A member 7
ENSG00000064703	35.08	-0.824851	0.71694	-1.15052	0.249932	1	DDX20	DEAD-box helicase 20
ENSG00000064726	156.633	0.73648	0.40581	1.81484	0.0695487	1	BTBD1	BTB domain containing 1
ENSG00000064763	21.2147	1.58752	1.27883	1.24139	0.214461	1	FAR2	fatty acyl-CoA reductase 2
ENSG00000064787	1.69472	-0.828989	3.70554	-0.223716	0.822978	1	BCAS1	brain enriched myelin associated protein 1
ENSG00000064886	6.86873	2.38604	2.07345	1.15076	0.249832	1	CHI3L2	chitinase 3 like 2
ENSG00000064932	241.992	0.451445	0.504176	0.895411	0.370567	1	SBNO2	strawberry notch homolog 2
ENSG00000064933	86.7033	-0.0305179	0.607747	-0.0502148	0.959951	1	PMS1	PMS1 homolog 1, mismatch repair system component
ENSG00000064961	620.894	-0.0964986	0.359796	-0.268203	0.788543	1	HMG20B	high mobility group 20B
ENSG00000064989	3.86891	-0.792185	2.25352	-0.351532	0.725189	1	CALCRL	calcitonin receptor like receptor
ENSG00000064995	187.751	-0.0651747	0.599041	-0.108798	0.913362	1	TAF11	TATA-box binding protein associated factor 11
ENSG00000064999	38.2284	-0.178071	0.590314	-0.301654	0.762916	1	ANKS1A	ankyrin repeat and sterile alpha motif domain containing 1A
ENSG00000065000	384.167	0.252918	0.436379	0.579584	0.562195	1	AP3D1	adaptor related protein complex 3 subunit delta 1
ENSG00000065029	49.5761	0.223444	0.474002	0.4714	0.637355	1	ZNF76	zinc finger protein 76
ENSG00000065054	12.8426	1.80156	0.847206	2.12647	0.033464	1	NHERF2	NHERF family PDZ scaffold protein 2
ENSG00000065057	2.12355	-0.553214	1.66052	-0.333157	0.739016	1	NTHL1	nth like DNA glycosylase 1
ENSG00000065060	29.8445	1.06939	0.658223	1.62466	0.104236	1	BLTP3A	bridge-like lipid transfer protein family member 3A
ENSG00000065135	113.588	0.31058	0.55743	0.557164	0.577416	1	GNAI3	G protein subunit alpha i3
ENSG00000065150	299.485	0.145641	0.600347	0.242595	0.808319	1	IPO5	importin 5
ENSG00000065154	193.674	1.54466	0.613531	2.51766	0.0118137	1	OAT	ornithine aminotransferase
ENSG00000065183	75.2084	-0.565279	0.427192	-1.32324	0.185754	1	WDR3	WD repeat domain 3
ENSG00000065243	33.8437	-0.377455	0.724994	-0.520633	0.602623	1	PKN2	protein kinase N2
ENSG00000065268	193.516	-0.131124	0.397021	-0.33027	0.741196	1	WDR18	WD repeat domain 18
ENSG00000065308	36.2091	0.415353	0.605021	0.68651	0.492392	1	TRAM2	translocation associated membrane protein 2
ENSG00000065320	9.49944	-0.910813	1.95984	-0.46474	0.642118	1	NTN1	netrin 1
ENSG00000065328	95.0731	-0.400349	0.418954	-0.95559	0.339279	1	MCM10	minichromosome maintenance 10 replication initiation factor
ENSG00000065357	110.082	0.146253	0.521439	0.28048	0.779109	1	DGKA	diacylglycerol kinase alpha
ENSG00000065361	2.34117	-1.34781	1.83998	-0.732513	0.463856	1	ERBB3	erb-b2 receptor tyrosine kinase 3
ENSG00000065413	102.117	-0.890298	0.610971	-1.45719	0.145065	1	ANKRD44	ankyrin repeat domain 44
ENSG00000065427	522.722	0.0436405	0.332924	0.131083	0.89571	1	KARS1	lysyl-tRNA synthetase 1
ENSG00000065457	131.802	0.11382	0.498162	0.228481	0.819273	1	ADAT1	adenosine deaminase tRNA specific 1
ENSG00000065485	47.8154	0.970182	0.550211	1.76329	0.0778518	1	PDIA5	protein disulfide isomerase family A member 5
ENSG00000065491	48.2586	-0.4805	0.750584	-0.640168	0.522063	1	TBC1D22B	TBC1 domain family member 22B
ENSG00000065518	873.584	-0.121256	0.390517	-0.310502	0.756179	1	NDUFB4	NADH:ubiquinone oxidoreductase subunit B4
ENSG00000065526	143.15	0.313545	0.843906	0.37154	0.710235	1	SPEN	spen family transcriptional repressor
ENSG00000065534	2.95319	0.0997017	1.95925	0.0508876	0.959415	1	MYLK	myosin light chain kinase
ENSG00000065548	296.586	0.154739	0.386773	0.400077	0.689099	1	ZC3H15	zinc finger CCCH-type containing 15
ENSG00000065559	61.6432	0.566981	0.761532	0.744527	0.456558	1	MAP2K4	mitogen-activated protein kinase kinase 4
ENSG00000065600	132.732	-0.946527	0.473234	-2.00012	0.0454868	1	PACC1	proton activated chloride channel 1
[truncated: 36,714 more rows]

## Sheet: AF4_over_AF9_MLL9
Differential gene expression data: MLL(9)-AF4 relative to MLL(9)-AF9
[truncated: 35,140 more rows]

[truncated: 2 more sheets: MLL11_over_MLL9_AF4, MLL11_over_MLL9_AF9]
