# Supplementary material for: Characterizing the impact of MLL fusion variants and fusion partners on leukemia plasticity using a human CRISPR-engineered MLL-rearranged leukemia model
Source: Neoplasia. 2026 Apr 18;77:101308. doi: 10.1016/j.neo.2026.101308 (PMC13098342; doi:10.1016/j.neo.2026.101308)
Supplement: Supplementary file 3 [file mmc3.xlsx]

## Sheet: CB96_vs_CB102_exVivo
Differential gene expression data: ex vivo CB96 relative to ex vivo CB102
ensembl	baseMean	log2FoldChange	lfcSE	stat	pvalue	padj	SYMBOL	GENENAME
ENSG00000211677	581.359	7.44801	0.691966	10.7635	5.11611e-27	1.00332e-22	IGLC2	immunoglobulin lambda constant 2
ENSG00000185304	668.378	-3.25646	0.322973	-10.0827	6.58612e-24	6.45802e-20	RGPD2	RANBP2 like and GRIP domain containing 2
ENSG00000187627	649.376	-3.16231	0.321101	-9.84833	6.96891e-23	4.55557e-19	RGPD1	RANBP2 like and GRIP domain containing 1
ENSG00000152760	211.717	5.77368	0.600244	9.61889	6.65439e-22	2.81415e-18	DYNLT5	dynein light chain Tctex-type family member 5
ENSG00000169575	1005.08	6.29852	0.655335	9.61114	7.17492e-22	2.81415e-18	VPREB1	V-set pre-B cell surrogate light chain 1
ENSG00000211679	439.378	7.25443	0.766057	9.46983	2.80302e-21	9.16168e-18	IGLC3	immunoglobulin lambda constant 3 (Kern-Oz+ marker)
ENSG00000230453	728.565	5.43453	0.615779	8.82545	1.09018e-18	3.05422e-15	ANKRD18B	ankyrin repeat domain 18B
ENSG00000288839	349.682	4.80274	0.549451	8.74097	2.31119e-18	5.6656e-15
ENSG00000138722	502.265	-6.75614	0.794108	-8.50784	1.77208e-17	3.48681e-14	MMRN1	multimerin 1
ENSG00000162599	1811.52	-3.90122	0.458565	-8.50745	1.77799e-17	3.48681e-14	NFIA	nuclear factor I A
ENSG00000100721	3643.79	7.4559	0.880319	8.46954	2.46356e-17	4.39207e-14	TCL1A	TCL1 family AKT coactivator A
ENSG00000100290	175.63	4.12204	0.497172	8.29098	1.12321e-16	1.69441e-13	BIK	BCL2 interacting killer
ENSG00000168685	1424.57	3.70975	0.447157	8.2963	1.07408e-16	1.69441e-13	IL7R	interleukin 7 receptor
ENSG00000100300	1977.79	3.57487	0.43507	8.21677	2.09049e-16	2.92833e-13	TSPO	translocator protein
ENSG00000072694	1094.35	3.75394	0.459287	8.17342	2.99764e-16	3.67449e-13	FCGR2B	Fc gamma receptor IIb
ENSG00000164330	672.288	5.42224	0.663399	8.17341	2.9979e-16	3.67449e-13	EBF1	EBF transcription factor 1
ENSG00000177455	399.221	3.83812	0.478418	8.02252	1.03595e-15	1.19507e-12	CD19	CD19 molecule
ENSG00000110852	577.28	4.51273	0.566331	7.96837	1.60787e-15	1.75177e-12	CLEC2B	C-type lectin domain family 2 member B
ENSG00000128218	326.896	6.41745	0.823464	7.79324	6.53144e-15	6.74148e-12	VPREB3	V-set pre-B cell surrogate light chain 3
ENSG00000147852	596.68	3.46146	0.44587	7.76337	8.27004e-15	8.10918e-12	VLDLR	very low density lipoprotein receptor
ENSG00000140876	142.419	3.62229	0.487756	7.42644	1.11563e-13	1.04184e-10	NUDT7	nudix hydrolase 7
ENSG00000244682	576.255	3.34789	0.455183	7.35504	1.90874e-13	1.70147e-10
ENSG00000171604	211.726	2.69285	0.370204	7.27396	3.49111e-13	2.9767e-10	CXXC5	CXXC finger protein 5
ENSG00000171724	213.848	4.79242	0.669792	7.15509	8.36188e-13	6.55939e-10	VAT1L	vesicle amine transport 1 like
ENSG00000187772	314.395	-5.12046	0.715171	-7.15977	8.08146e-13	6.55939e-10	LIN28B	lin-28 homolog B
ENSG00000145335	839.884	-5.85764	0.824415	-7.10521	1.20137e-12	9.06157e-10	SNCA	synuclein alpha
ENSG00000272398	317.668	5.99357	0.85719	6.99211	2.70782e-12	1.96678e-09	CD24	CD24 molecule
ENSG00000128739	393.563	3.73495	0.535895	6.96956	3.17943e-12	2.15006e-09	SNRPN	small nuclear ribonucleoprotein polypeptide N
ENSG00000163421	215.512	-5.58858	0.801474	-6.97288	3.10518e-12	2.15006e-09	PROK2	prokineticin 2
ENSG00000071575	182.891	2.64762	0.38427	6.89001	5.5788e-12	3.64686e-09	TRIB2	tribbles pseudokinase 2
ENSG00000110848	1924.92	4.78653	0.700643	6.83163	8.3956e-12	5.31116e-09	CD69	CD69 molecule
ENSG00000256235	817.488	3.60526	0.533073	6.76316	1.3501e-11	8.27403e-09	SMIM3	small integral membrane protein 3
ENSG00000105472	714.061	3.56385	0.529392	6.73197	1.67383e-11	9.94709e-09	CLEC11A	C-type lectin domain containing 11A
ENSG00000157654	526.812	1.99954	0.298052	6.7087	1.96369e-11	1.10985e-08	PALM2AKAP2	PALM2 and AKAP2 fusion
ENSG00000189067	1176.11	3.02305	0.450977	6.70332	2.03737e-11	1.10985e-08	LITAF	lipopolysaccharide induced TNF factor
ENSG00000222037	88.6679	7.34471	1.09507	6.70704	1.98608e-11	1.10985e-08	IGLC6	immunoglobulin lambda constant 6
ENSG00000122585	290.287	7.16932	1.09466	6.54935	5.7787e-11	3.06287e-08	NPY	neuropeptide Y
ENSG00000104219	351.193	3.93863	0.602151	6.54093	6.11354e-11	3.15507e-08	ZDHHC2	zinc finger DHHC-type palmitoyltransferase 2
ENSG00000172986	376.709	-3.98206	0.612221	-6.5043	7.80582e-11	3.92513e-08	GXYLT2	glucoside xylosyltransferase 2
ENSG00000117318	127.571	3.92013	0.606909	6.45917	1.0528e-10	5.16159e-08	ID3	inhibitor of DNA binding 3
ENSG00000108551	308.507	3.96284	0.617313	6.41949	1.36732e-10	6.54011e-08	RASD1	ras related dexamethasone induced 1
ENSG00000276007	173.183	3.14555	0.491034	6.40596	1.49423e-10	6.97701e-08
ENSG00000114107	222.337	2.93972	0.461345	6.37206	1.86508e-10	8.50606e-08	CEP70	centrosomal protein 70
ENSG00000119866	4973.49	2.1795	0.342463	6.36419	1.96321e-10	8.7501e-08	BCL11A	BCL11 transcription factor A
ENSG00000163564	150.097	3.57906	0.563921	6.34674	2.19928e-10	9.58445e-08	PYHIN1	pyrin and HIN domain family member 1
ENSG00000150347	355.06	3.94857	0.622767	6.34037	2.29213e-10	9.77193e-08	ARID5B	AT-rich interaction domain 5B
ENSG00000188404	626.35	4.02499	0.63543	6.33427	2.38466e-10	9.95014e-08	SELL	selectin L
ENSG00000173200	299.87	2.29073	0.364506	6.28449	3.28929e-10	1.34388e-07	PARP15	poly(ADP-ribose) polymerase family member 15
ENSG00000106624	136.261	3.4989	0.568644	6.15307	7.59959e-10	3.04154e-07	AEBP1	AE binding protein 1
ENSG00000182022	161.813	3.03301	0.493625	6.14436	8.02869e-10	3.14901e-07	CHST15	carbohydrate sulfotransferase 15
ENSG00000279602	127.066	3.32528	0.544143	6.11105	9.89785e-10	3.80602e-07
ENSG00000177606	650.074	2.81763	0.461958	6.09932	1.06519e-09	4.01719e-07	JUN	Jun proto-oncogene, AP-1 transcription factor subunit
ENSG00000101307	849.464	-2.99431	0.497204	-6.0223	1.71956e-09	6.24485e-07	SIRPB1	signal regulatory protein beta 1
ENSG00000124191	161.614	4.38323	0.727469	6.02531	1.68791e-09	6.24485e-07	TOX2	TOX high mobility group box family member 2
ENSG00000129195	106.525	3.36181	0.561139	5.99105	2.0849e-09	7.43399e-07	PIMREG	PICALM interacting mitotic regulator
ENSG00000188620	328.762	4.92995	0.825593	5.9714	2.3522e-09	8.23733e-07	HMX3	H6 family homeobox 3
ENSG00000180730	356.642	6.91138	1.16144	5.9507	2.66991e-09	9.18588e-07	SHISA2	shisa family member 2
ENSG00000134954	150.421	2.367	0.397976	5.94761	2.7209e-09	9.19992e-07	ETS1	ETS proto-oncogene 1, transcription factor
ENSG00000144619	395.781	-3.7476	0.630484	-5.94401	2.78133e-09	9.24487e-07	CNTN4	contactin 4
ENSG00000106991	218.164	1.99981	0.337052	5.93324	2.97008e-09	9.69275e-07	ENG	endoglin
ENSG00000146072	180.775	3.02481	0.510019	5.93078	3.01493e-09	9.69275e-07	TNFRSF21	TNF receptor superfamily member 21
ENSG00000132185	912.516	3.7182	0.632088	5.88241	4.04334e-09	1.27894e-06	FCRLA	Fc receptor like A
ENSG00000237251	26.7913	-5.34256	0.921521	-5.79755	6.72912e-09	2.09468e-06
ENSG00000105369	221.794	3.40592	0.589227	5.78032	7.45565e-09	2.28457e-06	CD79A	CD79a molecule
ENSG00000104972	406.246	2.74141	0.47475	5.77444	7.72116e-09	2.32953e-06	LILRB1	leukocyte immunoglobulin like receptor B1
ENSG00000147408	250.875	3.38487	0.588592	5.75079	8.88267e-09	2.63937e-06	CSGALNACT1	chondroitin sulfate N-acetylgalactosaminyltransferase 1
ENSG00000131042	187.207	2.9745	0.528372	5.62956	1.80665e-08	5.27457e-06	LILRB2	leukocyte immunoglobulin like receptor B2
ENSG00000176014	936.355	2.82104	0.5013	5.62745	1.82893e-08	5.27457e-06	TUBB6	tubulin beta 6 class V
ENSG00000172995	148.046	3.25371	0.578485	5.62453	1.8601e-08	5.28674e-06	ARPP21	cAMP regulated phosphoprotein 21
ENSG00000088882	112.094	3.87436	0.691722	5.60104	2.13076e-08	5.96946e-06	CPXM1	carboxypeptidase X, M14 family member 1
ENSG00000185306	93.3812	-3.05634	0.546629	-5.59126	2.25431e-08	6.22667e-06	C12orf56	chromosome 12 open reading frame 56
ENSG00000111885	204.106	2.09655	0.375313	5.58613	2.3219e-08	6.32427e-06	MAN1A1	mannosidase alpha class 1A member 1
ENSG00000184226	554.745	4.16034	0.750365	5.54442	2.94938e-08	7.92334e-06	PCDH9	protocadherin 9
ENSG00000145730	426.283	4.58565	0.82823	5.53669	3.08243e-08	8.05994e-06	PAM	peptidylglycine alpha-amidating monooxygenase
ENSG00000206013	23.7486	-5.14871	0.929562	-5.53885	3.04462e-08	8.05994e-06	IFITM5	interferon induced transmembrane protein 5
ENSG00000114405	140.97	-2.54875	0.460588	-5.53368	3.13573e-08	8.09143e-06	CEP15	centrosomal protein 15
ENSG00000154654	143.548	-3.78933	0.687282	-5.5135	3.51766e-08	8.95908e-06	NCAM2	neural cell adhesion molecule 2
ENSG00000278196	38.2037	4.88984	0.896451	5.45467	4.90634e-08	1.23357e-05	IGLV2-8	immunoglobulin lambda variable 2-8
ENSG00000290039	58.3925	3.70352	0.681399	5.43518	5.47412e-08	1.3589e-05
ENSG00000150045	48.5299	4.20926	0.776759	5.41901	5.99298e-08	1.4691e-05	KLRF1	killer cell lectin like receptor F1
ENSG00000008513	466.265	2.43856	0.45576	5.35053	8.76972e-08	2.12325e-05	ST3GAL1	ST3 beta-galactoside alpha-2,3-sialyltransferase 1
ENSG00000157873	56.2678	2.76871	0.519513	5.32942	9.85261e-08	2.35634e-05	TNFRSF14	TNF receptor superfamily member 14
ENSG00000168995	342.848	-2.68185	0.503778	-5.32347	1.01804e-07	2.40539e-05	SIGLEC7	sialic acid binding Ig like lectin 7
ENSG00000163331	46.5601	4.10212	0.77168	5.31584	1.06169e-07	2.47866e-05	DAPL1	death associated protein like 1
ENSG00000136573	151.197	4.15996	0.784746	5.30103	1.15149e-07	2.65281e-05	BLK	BLK proto-oncogene, Src family tyrosine kinase
ENSG00000260930	79.4798	-4.03277	0.761021	-5.29917	1.16333e-07	2.65281e-05	LINC01416	long intergenic non-protein coding RNA 1416
ENSG00000286388	68.6001	-2.72123	0.514335	-5.29077	1.218e-07	2.74554e-05
ENSG00000272720	61.5066	4.18841	0.792838	5.2828	1.27222e-07	2.83516e-05
ENSG00000125869	1350.51	3.80098	0.719899	5.27989	1.29265e-07	2.84832e-05	LAMP5	lysosomal associated membrane protein family member 5
ENSG00000147905	1399.53	2.0444	0.388606	5.26086	1.43385e-07	3.12435e-05	ZCCHC7	zinc finger CCHC-type containing 7
ENSG00000168675	801.483	2.45482	0.469377	5.22995	1.69555e-07	3.654e-05	LDLRAD4	low density lipoprotein receptor class A domain containing 4
ENSG00000226674	1149.93	4.28785	0.820396	5.22657	1.72687e-07	3.68106e-05	TEX41	testis expressed 41
ENSG00000254709	121.653	5.85364	1.12193	5.21746	1.81392e-07	3.82503e-05	IGLL5	immunoglobulin lambda like polypeptide 5
ENSG00000171105	3281.29	1.83238	0.352633	5.19627	2.03323e-07	4.18062e-05	INSR	insulin receptor
ENSG00000213923	360.249	1.72847	0.332715	5.19506	2.0465e-07	4.18062e-05	CSNK1E	casein kinase 1 epsilon
ENSG00000241721	31.229	-6.96063	1.33943	-5.19672	2.02837e-07	4.18062e-05
ENSG00000239636	73.959	2.60443	0.50172	5.191	2.09169e-07	4.22888e-05	TFAP2E-AS1	TFAP2E antisense RNA 1
ENSG00000290912	231.621	1.86408	0.359818	5.18061	2.21164e-07	4.42576e-05	LOC102723564	E3 ubiquitin-protein ligase HERC2-like
ENSG00000299172	73.4846	2.93002	0.566824	5.16919	2.35108e-07	4.65727e-05
ENSG00000108219	694.158	1.38966	0.268991	5.16618	2.38922e-07	4.6855e-05	TSPAN14	tetraspanin 14
ENSG00000120833	842.948	6.15433	1.19259	5.16047	2.46328e-07	4.78291e-05	SOCS2	suppressor of cytokine signaling 2
ENSG00000236404	201.549	2.63993	0.51199	5.15621	2.51999e-07	4.84506e-05	VLDLR-AS1	VLDLR antisense RNA 1
ENSG00000112276	174.564	-3.8673	0.751294	-5.14752	2.63946e-07	5.02548e-05	POPDC1	popeye domain cAMP effector 1
ENSG00000140398	406.953	4.13144	0.803355	5.14274	2.70766e-07	5.10576e-05	NEIL1	nei like DNA glycosylase 1
ENSG00000168297	962.992	1.92631	0.376553	5.11564	3.12687e-07	5.84009e-05	PXK	PX domain containing serine/threonine kinase like
ENSG00000100427	67.3043	2.38281	0.47	5.06982	3.98194e-07	7.36697e-05	MLC1	modulator of VRAC current 1
ENSG00000155903	201.376	2.01677	0.398867	5.05624	4.27609e-07	7.70164e-05	RASA2	RAS p21 protein activator 2
ENSG00000285840	135.207	3.50068	0.692161	5.05762	4.24531e-07	7.70164e-05
ENSG00000303688	50.0023	4.0823	0.807411	5.05603	4.28065e-07	7.70164e-05
ENSG00000287382	135.361	2.13997	0.423924	5.04801	4.46447e-07	7.95934e-05	LOC105377663	uncharacterized LOC105377663
ENSG00000166963	292.815	1.61768	0.321043	5.03884	4.68362e-07	8.27481e-05	MAP1A	microtubule associated protein 1A
ENSG00000154611	61.0542	-4.28611	0.855474	-5.01022	5.43688e-07	9.51742e-05	PSMA8	proteasome 20S subunit alpha 8
ENSG00000249437	1063.25	1.9094	0.381228	5.00856	5.48401e-07	9.51742e-05	NAIP	NLR family apoptosis inhibitory protein
ENSG00000123240	345.376	2.46356	0.492416	5.00301	5.64412e-07	9.62495e-05	OPTN	optineurin
ENSG00000138771	221.369	3.034	0.606304	5.00409	5.61277e-07	9.62495e-05	SHROOM3	shroom family member 3
ENSG00000150907	85.4825	3.07311	0.61487	4.99797	5.79356e-07	9.79461e-05	FOXO1	forkhead box O1
ENSG00000284543	258.703	3.50834	0.702728	4.99245	5.96179e-07	9.99287e-05
ENSG00000211669	43.3201	5.42296	1.08664	4.9906	6.01917e-07	0.000100036	IGLV3-10	immunoglobulin lambda variable 3-10
ENSG00000164485	349.202	5.1478	1.03807	4.95899	7.08614e-07	0.000116778	IL22RA2	interleukin 22 receptor subunit alpha 2
ENSG00000132359	265.846	1.75129	0.354995	4.93327	8.08629e-07	0.00013215	RAP1GAP2	RAP1 GTPase activating protein 2
ENSG00000004468	542.158	2.20605	0.447357	4.93128	8.16909e-07	0.0001324	CD38	CD38 molecule
ENSG00000280079	27.2589	-5.15444	1.04646	-4.9256	8.4101e-07	0.000135189
ENSG00000251555	57.1393	2.69224	0.547148	4.9205	8.63234e-07	0.000137633
ENSG00000080709	241.949	-4.46905	0.908998	-4.91646	8.81225e-07	0.000139369	KCNN2	potassium calcium-activated channel subfamily N member 2
ENSG00000213190	201.197	2.40382	0.491489	4.8909	1.00378e-06	0.000157482	MLLT11	MLLT11 transcription factor 7 cofactor
ENSG00000124780	65.8727	-4.08385	0.837648	-4.87537	1.08604e-06	0.000169034	KCNK17	potassium two pore domain channel subfamily K member 17
ENSG00000138496	734.431	1.56405	0.32115	4.87016	1.11507e-06	0.000172186	PARP9	poly(ADP-ribose) polymerase family member 9
ENSG00000302248	44.2777	-3.44043	0.710942	-4.83925	1.30328e-06	0.000199678
ENSG00000163412	323.471	-2.48788	0.515097	-4.82992	1.36588e-06	0.000207645	EIF4E3	eukaryotic translation initiation factor 4E family member 3
ENSG00000106952	67.7732	2.77541	0.575013	4.82669	1.3882e-06	0.000209416	TNFSF8	TNF superfamily member 8
ENSG00000130844	197.793	3.04505	0.634024	4.80273	1.56515e-06	0.000234307	ZNF331	zinc finger protein 331
ENSG00000290660	52.3182	-2.56953	0.535504	-4.79834	1.59984e-06	0.000237685
ENSG00000183688	2239.28	3.57801	0.746353	4.79399	1.63493e-06	0.000241072	RFLNB	refilin B
ENSG00000268027	129.361	2.46843	0.519093	4.75527	1.98178e-06	0.000290035
ENSG00000153944	338.623	2.61263	0.549693	4.75289	2.00532e-06	0.000291306	MSI2	musashi RNA binding protein 2
ENSG00000153885	119.944	2.43665	0.513693	4.74341	2.10154e-06	0.00030304	KCTD15	potassium channel tetramerization domain containing 15
ENSG00000120910	70.7734	1.90695	0.402171	4.74163	2.1201e-06	0.000303484	PPP3CC	protein phosphatase 3 catalytic subunit gamma
ENSG00000304354	44.2527	2.25387	0.476162	4.7334	2.20787e-06	0.000313758	LOC102723458	uncharacterized LOC102723458
ENSG00000257275	107.06	4.41627	0.933391	4.73143	2.22949e-06	0.00031455
ENSG00000306334	50.9587	3.73711	0.791237	4.72313	2.32244e-06	0.000325324
ENSG00000061273	256.248	1.84547	0.391123	4.71838	2.3773e-06	0.000326099	HDAC7	histone deacetylase 7
ENSG00000225173	30.2422	3.03125	0.642441	4.71833	2.37786e-06	0.000326099
ENSG00000286721	44.6053	2.91897	0.618361	4.7205	2.35267e-06	0.000326099
ENSG00000185614	126.673	3.25703	0.690647	4.71591	2.4063e-06	0.000327708	INKA1	inka box actin regulator 1
ENSG00000289425	119.415	2.43153	0.518595	4.68868	2.74968e-06	0.00037189
ENSG00000112290	67.2167	4.05432	0.867312	4.67458	2.94552e-06	0.000395648	WASF1	WASP family member 1
ENSG00000107537	559.175	2.27543	0.487125	4.67114	2.99538e-06	0.000399608	PHYH	phytanoyl-CoA 2-hydroxylase
ENSG00000295602	617.538	1.53357	0.330192	4.64447	3.40946e-06	0.000451776
ENSG00000150938	231.479	2.66696	0.575475	4.63437	3.58032e-06	0.00046809	CRIM1	cysteine rich transmembrane BMP regulator 1
ENSG00000171316	520.509	2.12403	0.458228	4.63531	3.56396e-06	0.00046809	CHD7	chromodomain helicase DNA binding protein 7
ENSG00000168528	160.161	3.73566	0.815143	4.58283	4.58732e-06	0.000595774	SERINC2	serine incorporator 2
ENSG00000185127	193.787	-1.79323	0.393323	-4.55918	5.13544e-06	0.000662573	C6orf120	chromosome 6 open reading frame 120
ENSG00000156345	80.1106	2.00051	0.440076	4.54583	5.47199e-06	0.00070138	CDK20	cyclin dependent kinase 20
ENSG00000272189	22.618	2.72603	0.59998	4.54354	5.53176e-06	0.000704438	MAP7-AS1	MAP7 antisense RNA 1
ENSG00000170837	51.6368	-3.41183	0.754212	-4.52371	6.07658e-06	0.000768825	GPR27	G protein-coupled receptor 27
ENSG00000011638	267.418	1.89375	0.419451	4.51482	6.33702e-06	0.000796636	LDAF1	lipid droplet assembly factor 1
ENSG00000139318	282.5	2.79075	0.618979	4.50864	6.52446e-06	0.000811346	DUSP6	dual specificity phosphatase 6
ENSG00000227704	50.8857	-2.40319	0.533066	-4.50824	6.53678e-06	0.000811346
ENSG00000274840	359.398	2.29652	0.510215	4.50108	6.76085e-06	0.00083388
ENSG00000169641	452.759	1.26514	0.281388	4.49606	6.92241e-06	0.000848471	LUZP1	leucine zipper protein 1
ENSG00000309400	39.8495	-5.05791	1.12587	-4.49244	7.04121e-06	0.000857672
ENSG00000274432	80.9622	2.58063	0.574793	4.48967	7.13325e-06	0.000858222	LOC124904137	U2 spliceosomal RNA
ENSG00000301514	31.0798	-3.03509	0.675887	-4.49053	7.1047e-06	0.000858222
ENSG00000211648	75.4535	5.64752	1.26095	4.47879	7.50681e-06	0.000895226	IGLV1-47	immunoglobulin lambda variable 1-47
ENSG00000226562	46.3181	2.10594	0.470279	4.47807	7.53211e-06	0.000895226	CYP4F26P	cytochrome P450 family 4 subfamily F member 26, pseudogene
ENSG00000273709	80.5754	2.5723	0.575255	4.47158	7.7644e-06	0.000917274	LOC124904136	U2 spliceosomal RNA
ENSG00000294153	73.4148	3.71638	0.831556	4.46919	7.85171e-06	0.000922035
ENSG00000175183	156.888	3.5745	0.80064	4.46456	8.0235e-06	0.000936601	CSRP2	cysteine and glycine rich protein 2
ENSG00000211584	440.265	1.99873	0.448077	4.46069	8.16958e-06	0.000936922	SLC48A1	solute carrier family 48 member 1
ENSG00000266074	218.866	1.95573	0.438416	4.46091	8.16135e-06	0.000936922	BAHCC1	BAH domain and coiled-coil containing 1
ENSG00000278600	99.0671	2.14187	0.480025	4.462	8.11997e-06	0.000936922
ENSG00000103365	969.245	1.5332	0.34577	4.43417	9.24293e-06	0.00105386	GGA2	golgi associated, gamma adaptin ear containing, ARF binding protein 2
ENSG00000087266	420.72	1.56988	0.354247	4.43158	9.35441e-06	0.00105511	SH3BP2	SH3 domain binding protein 2
ENSG00000118523	92.239	3.71822	0.839058	4.43142	9.3615e-06	0.00105511	CCN2	cellular communication network factor 2
ENSG00000159788	228.699	1.36974	0.309338	4.42797	9.51227e-06	0.00106597	RGS12	regulator of G protein signaling 12
ENSG00000145087	87.9652	2.89672	0.654534	4.42562	9.61645e-06	0.00107152	STXBP5L	syntaxin binding protein 5L
ENSG00000253673	49.0196	3.10703	0.702949	4.41999	9.87043e-06	0.00109361
ENSG00000300022	1614.45	1.44855	0.328162	4.41415	1.01409e-05	0.00111727	GUSBP14	GUSB pseudogene 14
ENSG00000254030	31.5685	5.36675	1.21951	4.40075	1.07879e-05	0.00118191	IGLC5	immunoglobulin lambda constant 5 (pseudogene)
ENSG00000234940	29.1449	5.41884	1.23392	4.39156	1.1254e-05	0.00122612
ENSG00000250155	155.564	-2.12278	0.483637	-4.3892	1.1377e-05	0.00123268	SLC1A3-AS1	SLC1A3 antisense RNA 1
ENSG00000228072	86.0095	2.55955	0.584699	4.37755	1.20021e-05	0.00129326	SUGT1P1	SUGT1 pseudogene 1
ENSG00000077044	439.649	1.89834	0.434216	4.37188	1.23182e-05	0.00131699	DGKD	diacylglycerol kinase delta
ENSG00000275616	78.7548	2.5345	0.579818	4.3712	1.23567e-05	0.00131699	LOC124904135	U2 spliceosomal RNA
ENSG00000300730	22.508	-2.8686	0.658029	-4.35938	1.30432e-05	0.00138264
ENSG00000211659	91.039	5.69283	1.30738	4.35438	1.33444e-05	0.00140698	IGLV3-25	immunoglobulin lambda variable 3-25
ENSG00000270022	23.6667	3.32562	0.767541	4.33282	1.47213e-05	0.00154384
ENSG00000135414	264.282	1.53963	0.355858	4.32653	1.51479e-05	0.00158014	GDF11	growth differentiation factor 11
ENSG00000136161	278.446	2.01892	0.466917	4.32395	1.53262e-05	0.00159027	RCBTB2	RCC1 and BTB domain containing protein 2
ENSG00000121716	187.741	1.83561	0.427192	4.29691	1.73192e-05	0.00178762	PILRB	paired immunoglobin like type 2 receptor beta
ENSG00000049247	109.051	4.13657	0.97002	4.26441	2.00429e-05	0.00205791	UTS2	urotensin 2
ENSG00000145428	317.4	2.89497	0.679302	4.26168	2.02895e-05	0.00207239	RNF175	ring finger protein 175
ENSG00000273338	58.7291	2.00441	0.471999	4.24663	2.17006e-05	0.00220503
ENSG00000059804	1090.56	2.14632	0.506243	4.23969	2.23826e-05	0.0022626	SLC2A3	solute carrier family 2 member 3
ENSG00000130164	1013.3	-2.7843	0.661297	-4.21036	2.54966e-05	0.00252813	LDLR	low density lipoprotein receptor
ENSG00000184588	295.769	3.00182	0.71276	4.21155	2.53622e-05	0.00252813	PDE4B	phosphodiesterase 4B
ENSG00000255422	41.4001	-2.4474	0.581256	-4.21054	2.54758e-05	0.00252813
ENSG00000273188	31.8393	2.14401	0.509252	4.21011	2.5525e-05	0.00252813
ENSG00000164308	667.632	-2.25806	0.536717	-4.20717	2.58587e-05	0.00254831	ERAP2	endoplasmic reticulum aminopeptidase 2
ENSG00000159363	108.682	2.09368	0.497901	4.20501	2.61067e-05	0.0025599	ATP13A2	ATPase cation transporting 13A2
ENSG00000285151	27.7978	2.17262	0.517293	4.19999	2.66927e-05	0.00258584
ENSG00000285204	27.7978	2.17262	0.517293	4.19999	2.66927e-05	0.00258584	SMN1-AS1	SMN1 antisense RNA 1
ENSG00000291221	914.838	1.49154	0.355182	4.19936	2.67669e-05	0.00258584
ENSG00000177398	103.437	2.6545	0.632486	4.19693	2.70552e-05	0.00260088	UMODL1	uromodulin like 1
ENSG00000211678	23.8121	5.096	1.21457	4.19573	2.7199e-05	0.00260194
ENSG00000164220	104.128	2.10022	0.501638	4.18673	2.83004e-05	0.00269417	F2RL2	coagulation factor II thrombin receptor like 2
ENSG00000211891	262.673	-3.08707	0.738024	-4.18289	2.87827e-05	0.00272685	IGHE	immunoglobulin heavy constant epsilon
ENSG00000290981	52.1451	-1.82697	0.437784	-4.17323	3.00316e-05	0.00283149
ENSG00000267838	34.6579	2.66907	0.641254	4.16226	3.15107e-05	0.00295673
ENSG00000112576	2791.36	1.59921	0.384661	4.15747	3.21796e-05	0.00300512	CCND3	cyclin D3
ENSG00000290556	769.349	1.59221	0.383797	4.14856	3.34574e-05	0.00310963
ENSG00000155093	103.963	2.48889	0.600327	4.14589	3.38492e-05	0.00313121	PTPRN2	protein tyrosine phosphatase receptor type N2
ENSG00000257221	188.549	2.32689	0.561661	4.14287	3.42979e-05	0.00315783
ENSG00000267568	107.858	3.29659	0.798426	4.12886	3.64571e-05	0.00334093	LOC105371899	uncharacterized LOC105371899
ENSG00000196092	129.743	3.0987	0.750872	4.12681	3.67836e-05	0.00335517	PAX5	paired box 5
ENSG00000135119	308.983	-1.72937	0.419844	-4.11907	3.80402e-05	0.00345373	RNFT2	ring finger protein, transmembrane 2
ENSG00000004399	332.526	1.62912	0.39582	4.11581	3.85822e-05	0.00345605	PLXND1	plexin D1
ENSG00000111424	312.718	1.70942	0.415278	4.11634	3.84942e-05	0.00345605	VDR	vitamin D receptor
ENSG00000300839	50.6642	1.75806	0.427156	4.11574	3.85944e-05	0.00345605
ENSG00000242588	1152.57	1.32971	0.323288	4.11307	3.90434e-05	0.00348036
ENSG00000114948	96.8638	3.48573	0.852223	4.09016	4.3107e-05	0.00381275	ADAM23	ADAM metallopeptidase domain 23
ENSG00000297805	779.102	1.44822	0.354099	4.08987	4.3161e-05	0.00381275	GUSBP16	GUSB pseudogene 16
ENSG00000099953	59.1686	1.65713	0.406453	4.07706	4.56092e-05	0.00399305	MMP11	matrix metallopeptidase 11
ENSG00000115756	347.366	1.20679	0.295919	4.07809	4.54064e-05	0.00399305	HPCAL1	hippocalcin like 1
ENSG00000196912	1548.01	1.65144	0.405621	4.07139	4.67328e-05	0.00407324	ANKRD36B	ankyrin repeat domain 36B
ENSG00000218596	109.168	2.07371	0.510746	4.06015	4.90412e-05	0.00425551
ENSG00000015532	633.601	2.19395	0.541201	4.05385	5.03805e-05	0.00433339	XYLT2	xylosyltransferase 2
ENSG00000109762	110.489	2.04763	0.504983	4.05484	5.0168e-05	0.00433339	SNX25	sorting nexin 25
ENSG00000157557	682.746	1.87452	0.462624	4.05193	5.07965e-05	0.00434744	ETS2	ETS proto-oncogene 2, transcription factor
ENSG00000166780	118.765	1.74027	0.429585	4.05106	5.09872e-05	0.00434744	BMERB1	bMERB domain containing 1
ENSG00000096092	492.069	2.49683	0.616672	4.04887	5.14657e-05	0.00436924	TMEM14A	transmembrane protein 14A
ENSG00000211934	306.537	7.47425	1.84909	4.04212	5.29698e-05	0.00447755	IGHV1-2	immunoglobulin heavy variable 1-2
ENSG00000137101	1608.3	1.42253	0.352269	4.03819	5.38663e-05	0.00451441	CD72	CD72 molecule
ENSG00000224020	57.8527	2.1643	0.535849	4.039	5.3679e-05	0.00451441	MIR181A2HG	MIR181A2 host gene
ENSG00000164047	35.1097	-2.24987	0.557436	-4.03611	5.43458e-05	0.00453522	CAMP	cathelicidin antimicrobial peptide
ENSG00000274585	75.8412	2.47792	0.614264	4.03396	5.48437e-05	0.00455737	RNU2-1	RNA, U2 small nuclear 1
ENSG00000160654	350.916	-3.22063	0.798596	-4.03287	5.51009e-05	0.00455942	CD3G	CD3 gamma subunit of T-cell receptor complex
ENSG00000297355	78.7992	2.01977	0.500977	4.03166	5.53831e-05	0.00456352
ENSG00000185436	95.223	2.71492	0.674399	4.02569	5.68093e-05	0.00466145	IFNLR1	interferon lambda receptor 1
ENSG00000198121	115.19	2.88572	0.717332	4.02285	5.74974e-05	0.00469826	LPAR1	lysophosphatidic acid receptor 1
ENSG00000294145	42.2595	2.80254	0.697315	4.01905	5.84336e-05	0.00475495
ENSG00000113758	192.902	1.46298	0.364672	4.01177	6.0266e-05	0.00488379	DBN1	drebrin 1
ENSG00000180071	101.508	2.38039	0.593791	4.0088	6.10288e-05	0.00492525	ANKRD18A	ankyrin repeat domain 18A
ENSG00000060138	471.058	3.35163	0.836835	4.00512	6.19851e-05	0.00498193	YBX3	Y-box binding protein 3
ENSG00000115306	335.739	2.24435	0.561462	3.99732	6.40624e-05	0.00512787	SPTBN1	spectrin beta, non-erythrocytic 1
ENSG00000071054	726.635	1.69932	0.4255	3.99371	6.50473e-05	0.00518554	MAP4K4	mitogen-activated protein kinase kinase kinase kinase 4
ENSG00000275607	28.8344	3.0954	0.775716	3.99038	6.59676e-05	0.00523761	WDR53P1	WDR53 pseudogene 1
ENSG00000135976	2275.22	1.49052	0.373723	3.98829	6.65499e-05	0.00526254	ANKRD36	ankyrin repeat domain 36
ENSG00000172183	157.577	2.02323	0.508469	3.97906	6.91888e-05	0.00544924	ISG20	interferon stimulated exonuclease gene 20
ENSG00000149289	102.897	3.61729	0.909903	3.97547	7.02401e-05	0.00550992	ZC3H12C	zinc finger CCCH-type containing 12C
ENSG00000102781	131.768	1.48024	0.373104	3.96736	7.26735e-05	0.0056332	KATNAL1	katanin catalytic subunit A1 like 1
ENSG00000196139	137.061	4.09093	1.03069	3.96911	7.21416e-05	0.0056332	AKR1C3	aldo-keto reductase family 1 member C3
ENSG00000211890	46.6208	-2.93323	0.739326	-3.96744	7.26495e-05	0.0056332	IGHA2	immunoglobulin heavy constant alpha 2 (A2m marker)
ENSG00000158104	843.656	-3.20018	0.809599	-3.95279	7.72445e-05	0.00596395	HPD	4-hydroxyphenylpyruvate dioxygenase
ENSG00000278591	90.9026	2.64568	0.670338	3.94679	7.92071e-05	0.00609149	LOC124904138	U2 spliceosomal RNA
ENSG00000132698	38.033	-2.15008	0.544954	-3.94543	7.96559e-05	0.00610208	RAB25	RAB25, member RAS oncogene family
ENSG00000274452	69.2548	2.45091	0.621685	3.94237	8.06807e-05	0.00615653	LOC124904145	U2 spliceosomal RNA
ENSG00000278048	89.808	2.61295	0.663703	3.93692	8.25343e-05	0.00625927	LOC124904138	U2 spliceosomal RNA
ENSG00000288910	89.6356	1.99775	0.50749	3.93654	8.26653e-05	0.00625927
ENSG00000286179	207.299	2.68687	0.685375	3.9203	8.84399e-05	0.00665888
ENSG00000287125	97.9186	2.46811	0.629651	3.9198	8.86221e-05	0.00665888
ENSG00000197457	29.9265	2.21218	0.564697	3.91746	8.94875e-05	0.00669824	STMN3	stathmin 3
ENSG00000136040	327.483	1.9188	0.490679	3.9105	9.21046e-05	0.00684191	PLXNC1	plexin C1
ENSG00000172493	1517.63	1.07856	0.275786	3.91086	9.1969e-05	0.00684191	AFF1	ALF transcription elongation factor 1
ENSG00000172889	490.914	2.97626	0.761873	3.9065	9.36413e-05	0.00689478	EGFL7	EGF like domain multiple 7
ENSG00000274062	89.166	2.61188	0.6687	3.90591	9.38712e-05	0.00689478	LOC124904138	U2 spliceosomal RNA
ENSG00000275219	88.8329	2.60665	0.667254	3.90653	9.36297e-05	0.00689478	LOC124904138	U2 spliceosomal RNA
ENSG00000274862	87.7199	2.58526	0.662363	3.90309	9.49726e-05	0.00694966	LOC124904138	U2 spliceosomal RNA
ENSG00000115380	78.2468	4.17572	1.07091	3.89922	9.65023e-05	0.00703534	EFEMP1	EGF containing fibulin extracellular matrix protein 1
ENSG00000066056	111.069	-1.83586	0.471624	-3.89264	9.91607e-05	0.00709723	TIE1	tyrosine kinase with immunoglobulin like and EGF like domains 1
ENSG00000151726	319.96	2.33947	0.600775	3.89409	9.85678e-05	0.00709723	ACSL1	acyl-CoA synthetase long chain family member 1
ENSG00000154237	424.045	1.65266	0.424475	3.89343	9.88371e-05	0.00709723	LRRK1	leucine rich repeat kinase 1
ENSG00000265929	21.8223	4.00921	1.02912	3.89576	9.78916e-05	0.00709723	MIR5195	microRNA 5195
ENSG00000276596	86.1247	2.54514	0.65367	3.89362	9.87586e-05	0.00709723	LOC124904138	U2 spliceosomal RNA
ENSG00000105655	500.08	-2.44949	0.629461	-3.89141	9.96653e-05	0.00710741	ISYNA1	inositol-3-phosphate synthase 1
ENSG00000170234	290.528	1.35949	0.349828	3.88616	0.000101843	0.00723636	PWWP2A	PWWP domain containing 2A
ENSG00000162894	337.959	1.81552	0.467512	3.88336	0.000103025	0.00729392	FCMR	Fc mu receptor
ENSG00000099840	50.1315	-2.1131	0.544774	-3.87886	0.000104948	0.0074014	IZUMO4	IZUMO family member 4
ENSG00000211897	386.454	2.81704	0.726408	3.87805	0.000105298	0.0074014	IGHG3	immunoglobulin heavy constant gamma 3 (G3m marker)
ENSG00000132640	130.687	3.17298	0.819559	3.87158	0.000108134	0.0075736	BTBD3	BTB domain containing 3
ENSG00000110042	373.197	-1.547	0.400194	-3.86562	0.000110809	0.00773334	DTX4	deltex E3 ubiquitin ligase 4
ENSG00000170873	143.203	2.36286	0.613827	3.8494	0.000118409	0.00823444	MTSS1	MTSS I-BAR domain containing 1
ENSG00000186716	361.56	1.41365	0.367572	3.84591	0.000120106	0.00832293	BCR	BCR activator of RhoGEF and GTPase
ENSG00000166452	399.323	1.45249	0.377868	3.84391	0.000121087	0.0083614	AKIP1	A-kinase interacting protein 1
ENSG00000244203	33.4679	2.27567	0.592575	3.84031	0.000122878	0.00845528	FOXP1-AS1	FOXP1 antisense RNA 1
ENSG00000099282	146.973	-1.84877	0.482592	-3.83092	0.000127666	0.00875402	TSPAN15	tetraspanin 15
ENSG00000289341	186.136	1.87721	0.492206	3.81387	0.000136807	0.00934815
ENSG00000168899	203.738	1.86439	0.489347	3.80995	0.000138992	0.00943175	VAMP5	vesicle associated membrane protein 5
ENSG00000277903	84.575	2.5218	0.661824	3.81038	0.000138756	0.00943175	LOC124904138	U2 spliceosomal RNA
ENSG00000143333	666.071	2.79878	0.734789	3.80897	0.00013955	0.00943692	RGS16	regulator of G protein signaling 16
ENSG00000309153	36.6104	-2.54105	0.668349	-3.80199	0.000143541	0.00967348
ENSG00000300109	1081.02	1.09167	0.287526	3.79677	0.000146596	0.00984555	GUSBP15	GUSB pseudogene 15
ENSG00000164292	286.935	2.25079	0.593034	3.79538	0.000147417	0.0098669	RHOBTB3	Rho related BTB domain containing 3
ENSG00000185950	159.865	2.59805	0.686048	3.78698	0.000152489	0.0101716	IRS2	insulin receptor substrate 2
ENSG00000111912	176.37	1.70423	0.450191	3.78556	0.000153365	0.0101954	NCOA7	nuclear receptor coactivator 7
ENSG00000146094	456.756	1.38569	0.366747	3.77833	0.000157884	0.0103987	DOK3	docking protein 3
ENSG00000262202	21.8228	3.2237	0.853255	3.77813	0.000158014	0.0103987
ENSG00000293391	28.6665	2.75356	0.728722	3.77861	0.000157708	0.0103987	LDC1P	leucine decarboxylase 1, pseudogene
ENSG00000178764	156.109	1.45509	0.385688	3.77271	0.000161487	0.0105917	ZHX2	zinc fingers and homeoboxes 2
ENSG00000113971	112.705	1.32244	0.351221	3.76526	0.000166373	0.0108758	NPHP3	nephrocystin 3
ENSG00000089327	840.413	1.69607	0.450864	3.76182	0.000168679	0.0109835	FXYD5	FXYD domain containing ion transport regulator 5
ENSG00000263276	120.84	1.88583	0.501399	3.76114	0.000169141	0.0109835
ENSG00000113070	118.278	1.91868	0.511888	3.74823	0.000178084	0.0114882	HBEGF	heparin binding EGF like growth factor
ENSG00000196782	179.48	1.50563	0.401673	3.74839	0.000177975	0.0114882	MAML3	mastermind like transcriptional coactivator 3
ENSG00000173281	83.7024	1.88685	0.503616	3.7466	0.000179245	0.0115252	PPP1R3B	protein phosphatase 1 regulatory subunit 3B
ENSG00000160339	46.9147	-2.26574	0.605548	-3.74164	0.000182826	0.0116409	FCN2	ficolin 2
ENSG00000205236	74.5952	1.84173	0.492061	3.7429	0.000181912	0.0116409
ENSG00000206503	447.151	2.67114	0.713743	3.74244	0.000182245	0.0116409	HLA-A	major histocompatibility complex, class I, A
ENSG00000139946	208.216	1.92404	0.51446	3.73992	0.000184082	0.011683	PELI2	pellino E3 ubiquitin protein ligase family member 2
ENSG00000121753	128.928	2.86971	0.768318	3.73505	0.000187679	0.0118728	ADGRB2	adhesion G protein-coupled receptor B2
ENSG00000012124	150.485	2.6177	0.701784	3.73007	0.000191429	0.0120711	CD22	CD22 molecule
ENSG00000278774	52.4782	2.67653	0.718805	3.72358	0.000196418	0.012346	LOC124904146	U2 spliceosomal RNA
ENSG00000162645	260.184	2.72595	0.732249	3.72271	0.000197095	0.012349	GBP2	guanylate binding protein 2
ENSG00000159231	93.507	-1.84328	0.495922	-3.71687	0.000201709	0.0125639	CBR3	carbonyl reductase 3
ENSG00000168792	333.069	1.06407	0.28629	3.71674	0.000201806	0.0125639	ABHD15	abhydrolase domain containing 15
ENSG00000183691	472.708	3.33262	0.901354	3.69735	0.000217862	0.0135206	NOG	noggin
ENSG00000163393	113.062	-2.37335	0.642612	-3.69328	0.000221376	0.0136953	SLC22A15	solute carrier family 22 member 15
ENSG00000247679	138.632	1.56831	0.425699	3.68409	0.000229525	0.0141547
ENSG00000152503	88.7424	-1.77485	0.482977	-3.67481	0.00023803	0.0146333	TRIM36	tripartite motif containing 36
ENSG00000179097	103.738	2.55717	0.697479	3.6663	0.000246082	0.015081	HTR1F	5-hydroxytryptamine receptor 1F
ENSG00000115112	122.786	-1.62773	0.444233	-3.66413	0.000248185	0.0151625	TFCP2L1	transcription factor CP2 like 1
ENSG00000130340	192.55	1.35562	0.37086	3.65535	0.000256833	0.0156254	SNX9	sorting nexin 9
ENSG00000213185	59.6073	2.5143	0.687939	3.65483	0.000257355	0.0156254	FAM24B	family with sequence similarity 24 member B
ENSG00000154102	304.99	1.85469	0.510004	3.63663	0.000276231	0.0167027	C16orf74	chromosome 16 open reading frame 74
ENSG00000161791	271.922	1.51042	0.415396	3.63609	0.000276803	0.0167027	FMNL3	formin like 3
ENSG00000143839	59.0933	-2.61883	0.72087	-3.63287	0.000280281	0.0168092	REN	renin
ENSG00000297589	22.6827	3.00169	0.826087	3.63363	0.000279467	0.0168092
ENSG00000145431	121.672	3.3879	0.934166	3.62666	0.000287111	0.0171663	PDGFC	platelet derived growth factor C
ENSG00000138758	556.168	1.36001	0.375135	3.62539	0.000288527	0.0171985	SEPTIN11	septin 11
ENSG00000115232	976.319	1.89052	0.521702	3.62376	0.000290348	0.0172025	ITGA4	integrin subunit alpha 4
ENSG00000229456	26.8852	2.68743	0.741608	3.62378	0.000290325	0.0172025	RLIMP1	ring finger protein, LIM domain interacting pseudogene 1
ENSG00000196862	301.086	-1.32458	0.365665	-3.6224	0.000291887	0.0172415	RGPD4	RANBP2 like and GRIP domain containing 4
ENSG00000279166	226.238	1.7913	0.49485	3.61988	0.000294738	0.0173577
ENSG00000246596	24.8039	2.1361	0.590273	3.61883	0.00029594	0.0173763
ENSG00000205809	36.3705	3.77511	1.04356	3.61754	0.000297418	0.0174109	KLRC2	killer cell lectin like receptor C2
ENSG00000188816	55.2433	4.08545	1.12999	3.61547	0.000299809	0.0174987	HMX2	H6 family homeobox 2
ENSG00000198168	127.059	3.51897	0.975756	3.60641	0.000310467	0.018067	SVIP	small VCP interacting protein
ENSG00000073169	270.875	1.61601	0.448669	3.60178	0.000316048	0.0183373	SELENOO	selenoprotein O
ENSG00000127824	568.211	2.77457	0.770839	3.59941	0.000318935	0.018396	TUBA4A	tubulin alpha 4a
ENSG00000290560	828.055	1.18117	0.328106	3.59997	0.000318257	0.018396	GUSBP3	GUSB pseudogene 3
ENSG00000187792	87.0441	1.36155	0.37871	3.59524	0.000324093	0.0186387	ZNF70	zinc finger protein 70
ENSG00000151692	94.52	1.59729	0.444648	3.59226	0.000327828	0.0187983	RNF144A	ring finger protein 144A
ENSG00000105289	54.7435	-1.80867	0.503908	-3.58928	0.000331596	0.018959	TJP3	tight junction protein 3
ENSG00000010017	697.604	-2.00665	0.559654	-3.58551	0.00033642	0.0191233	RANBP9	RAN binding protein 9
ENSG00000071564	854.986	1.25947	0.351257	3.58562	0.000336283	0.0191233	TCF3	transcription factor 3
ENSG00000052126	294.654	1.46065	0.407643	3.58316	0.000339456	0.0192381	PLEKHA5	pleckstrin homology domain containing A5
ENSG00000231989	85.9974	-2.41839	0.675068	-3.58244	0.000340401	0.0192381	PPP1R2B	PPP1R2 family member B
ENSG00000160588	375.478	-2.32226	0.649137	-3.57746	0.000346946	0.0194956	MPZL3	myelin protein zero like 3
ENSG00000196535	1224.57	1.22156	0.341408	3.57801	0.000346214	0.0194956	MYO18A	myosin XVIIIA
ENSG00000108405	293.683	1.35101	0.378465	3.56972	0.000357363	0.0200236	P2RX1	purinergic receptor P2X 1
ENSG00000143641	270.327	1.26653	0.355669	3.56097	0.000369481	0.0205849	GALNT2	polypeptide N-acetylgalactosaminyltransferase 2
ENSG00000186818	768.122	1.13214	0.317926	3.56101	0.000369434	0.0205849	LILRB4	leukocyte immunoglobulin like receptor B4
ENSG00000101017	269.896	1.23374	0.347112	3.55429	0.000378999	0.0210554	CD40	CD40 molecule
ENSG00000186187	129.962	1.80634	0.50934	3.54643	0.000390488	0.0216324	ZNRF1	zinc and ring finger 1
ENSG00000132965	2601.97	1.96322	0.554496	3.54054	0.000399309	0.0220587	ALOX5AP	arachidonate 5-lipoxygenase activating protein
ENSG00000240184	48.4612	3.05574	0.865178	3.53192	0.000412551	0.0227068	PCDHGC3	protocadherin gamma subfamily C, 3
ENSG00000284657	88.6416	1.87411	0.530698	3.53141	0.000413357	0.0227068
ENSG00000144711	190.609	1.22953	0.348298	3.53011	0.000415383	0.0227544	IQSEC1	IQ motif and Sec7 domain ArfGEF 1
ENSG00000182013	39.6767	2.60118	0.739128	3.51926	0.000432756	0.0235744	PNMA8A	PNMA family member 8A
ENSG00000189223	405.37	1.63749	0.465263	3.51948	0.000432386	0.0235744	PAX8-AS1	PAX8 antisense RNA 1
ENSG00000165209	466.721	1.09389	0.310907	3.51837	0.000434202	0.0235876	STRBP	spermatid perinuclear RNA binding protein
ENSG00000137338	129.886	1.51691	0.431511	3.51536	0.000439164	0.0237257	PGBD1	piggyBac transposable element derived 1
ENSG00000224652	54.8123	-1.71709	0.488391	-3.51581	0.000438416	0.0237257	LINC00885	long intergenic non-protein coding RNA 885
ENSG00000157601	493.693	1.5075	0.429127	3.51294	0.000443171	0.0238764	MX1	MX dynamin like GTPase 1
ENSG00000124882	178.999	-4.40316	1.25546	-3.50722	0.000452811	0.0243147	EREG	epiregulin
ENSG00000237807	146.069	2.28567	0.651809	3.50665	0.000453785	0.0243147	LINC02984	long intergenic non-protein coding RNA 2984
ENSG00000140848	128.271	1.94354	0.554378	3.50581	0.000455221	0.0243251	CPNE2	copine 2
ENSG00000152518	464.957	1.64134	0.469303	3.49741	0.000469801	0.0250361	ZFP36L2	ZFP36 ring finger protein like 2
ENSG00000114541	170.754	1.73702	0.497088	3.49438	0.000475166	0.0252243	FRMD4B	FERM domain containing 4B
ENSG00000135525	86.3106	1.94762	0.557423	3.49396	0.000475906	0.0252243	MAP7	microtubule associated protein 7
ENSG00000119535	1638.56	3.00511	0.86093	3.49054	0.000482047	0.0254809	CSF3R	colony stimulating factor 3 receptor
ENSG00000164929	47.5116	2.81059	0.806035	3.48694	0.000488587	0.0255512	BAALC	BAALC binder of MAP3K1 and KLF4
ENSG00000202502	34.2001	2.20509	0.632287	3.48749	0.000487582	0.0255512	RNA5SP151	RNA, 5S ribosomal pseudogene 151
ENSG00000231681	25.4748	2.36781	0.678732	3.48858	0.000485598	0.0255512
ENSG00000296329	1633.77	1.10192	0.31599	3.48719	0.000488128	0.0255512
ENSG00000211895	167.049	-2.73766	0.785631	-3.48466	0.000492759	0.0256037	IGHA1	immunoglobulin heavy constant alpha 1
ENSG00000213871	47.4396	1.91946	0.550749	3.48519	0.000491788	0.0256037
ENSG00000239605	47.3298	-1.94455	0.558096	-3.48426	0.000493508	0.0256037	STPG4	sperm-tail PG-rich repeat containing 4
ENSG00000304661	41.3979	2.3059	0.662098	3.48271	0.000496363	0.0256838
ENSG00000104863	73.1802	1.50636	0.434051	3.47047	0.000519546	0.0268127	LIN7B	lin-7 homolog B, crumbs cell polarity complex component
ENSG00000103942	177.669	1.36544	0.393631	3.46884	0.000522704	0.0269049	HOMER2	homer scaffold protein 2
ENSG00000072954	113.941	-1.86466	0.537792	-3.46726	0.000525795	0.0269931	TMEM38A	transmembrane protein 38A
ENSG00000230606	187.15	1.25328	0.362062	3.46151	0.00053716	0.0275045
ENSG00000307215	29.1192	2.58047	0.745774	3.46013	0.000539924	0.0275741
ENSG00000137404	358.822	1.45259	0.42022	3.45673	0.000546771	0.027785	NRM	nurim
ENSG00000299386	23.4936	-2.69677	0.780163	-3.45667	0.000546887	0.027785
ENSG00000163644	407.914	1.32334	0.38301	3.45511	0.000550065	0.0278484	PPM1K	protein phosphatase, Mg2+/Mn2+ dependent 1K
ENSG00000172575	109.691	2.17737	0.630268	3.45467	0.000550975	0.0278484	RASGRP1	RAS guanyl releasing protein 1
ENSG00000132530	102.252	1.71309	0.496028	3.45361	0.000553129	0.0278854	XAF1	XIAP associated factor 1
ENSG00000189229	60.5962	-1.81853	0.526706	-3.45265	0.000555106	0.0279133	LOC105376944	uncharacterized LOC105376944
ENSG00000168255	154.232	1.43213	0.414932	3.45149	0.00055751	0.0279543	POLR2J3-UPK3BL2	POLR2J3-UPK3BL2 readthrough
ENSG00000211650	28.0444	5.47988	1.58797	3.45088	0.000558772	0.0279543	IGLV5-45	immunoglobulin lambda variable 5-45
ENSG00000158106	77.403	1.96802	0.570557	3.44929	0.000562055	0.028047	RHPN1	rhophilin Rho GTPase binding protein 1
ENSG00000247774	1068.65	1.94299	0.563555	3.44773	0.000565321	0.0281383	PCED1B-AS1	PCED1B antisense RNA 1
ENSG00000140563	177.568	2.7699	0.804445	3.44325	0.000574775	0.0285365	MCTP2	multiple C2 and transmembrane domain containing 2
ENSG00000211978	34.1834	3.29619	0.957953	3.44087	0.000579839	0.0287152	IGHV5-78	immunoglobulin heavy variable 5-78 (pseudogene)
ENSG00000164300	568.065	1.32419	0.385303	3.43675	0.000588745	0.0290828	SERINC5	serine incorporator 5
ENSG00000069493	1755.59	1.07044	0.311606	3.43525	0.000592	0.029097	CLEC2D	C-type lectin domain family 2 member D
ENSG00000300377	50.5132	1.67446	0.487366	3.43573	0.000590959	0.029097
ENSG00000153165	273.505	-1.32183	0.385274	-3.43087	0.000601641	0.0294234	RGPD3	RANBP2 like and GRIP domain containing 3
ENSG00000286341	60.7322	1.93069	0.562663	3.43135	0.000600585	0.0294234
ENSG00000170085	188.979	1.58837	0.463151	3.42948	0.000604736	0.0295012	SIMC1	SUMO interacting motifs containing 1
ENSG00000135842	465.256	-1.19903	0.349988	-3.42593	0.000612705	0.0298158	NIBAN1	niban apoptosis regulator 1
ENSG00000105708	58.8407	-2.3127	0.675301	-3.4247	0.000615475	0.0298764	ZNF14	zinc finger protein 14
ENSG00000211899	3954.51	2.97158	0.868553	3.4213	0.000623225	0.030178	IGHM	immunoglobulin heavy constant mu
ENSG00000102445	416.86	1.54918	0.453205	3.41827	0.000630202	0.0304406	RUBCNL	rubicon like autophagy enhancer
ENSG00000154639	55.4206	-1.82592	0.534953	-3.41324	0.000641965	0.0309326	CXADR	CXADR Ig-like cell adhesion molecule
ENSG00000168913	27.1102	-3.08195	0.905572	-3.40332	0.000665712	0.0319982	ENHO	energy homeostasis associated
ENSG00000252361	39.2434	1.93707	0.569366	3.40216	0.000668558	0.0320564	RNU6-118P	RNA, U6 small nuclear 118, pseudogene
ENSG00000165650	241.354	1.64638	0.484155	3.40053	0.000672563	0.0321699	PDZD8	PDZ domain containing 8
ENSG00000166435	148.252	-1.31631	0.387871	-3.39368	0.000689595	0.0329042	XRRA1	X-ray radiation resistance associated 1
ENSG00000165716	74.8177	2.78262	0.82183	3.38588	0.000709512	0.0337724	DIPK1B	divergent protein kinase domain 1B
ENSG00000172197	402.524	2.00669	0.593078	3.38351	0.000715652	0.0339822	MBOAT1	membrane bound glycerophospholipid O-acyltransferase 1
ENSG00000174501	2669.92	1.34672	0.398717	3.37763	0.000731143	0.0346339	ANKRD36C	ankyrin repeat domain 36C
ENSG00000230091	67.6691	1.31158	0.388399	3.37689	0.000733102	0.0346431
ENSG00000143367	70.6301	-1.53593	0.456868	-3.36188	0.000774151	0.0364074	TUFT1	tuftelin 1
ENSG00000251634	201.328	1.45827	0.433751	3.36201	0.000773784	0.0364074
ENSG00000143365	135.973	-2.53383	0.754257	-3.35937	0.000781195	0.0366507	RORC	RAR related orphan receptor C
ENSG00000171843	485.601	1.10886	0.331477	3.34521	0.000822201	0.0384826	MLLT3	MLLT3 super elongation complex subunit
ENSG00000143179	609.75	1.68626	0.504815	3.34034	0.000836745	0.03907	UCK2	uridine-cytidine kinase 2
ENSG00000102572	174.179	1.17636	0.352456	3.33762	0.000844998	0.0392364	STK24	serine/threonine kinase 24
ENSG00000137266	78.157	1.60596	0.481087	3.33819	0.000843271	0.0392364	SLC22A23	solute carrier family 22 member 23
ENSG00000228554	24.1356	-2.32331	0.696449	-3.33594	0.000850108	0.0392364
ENSG00000270986	104.456	1.95275	0.585469	3.33535	0.000851911	0.0392364
ENSG00000287855	43.2485	1.66033	0.497818	3.33522	0.000852312	0.0392364
ENSG00000296364	53.6214	1.57528	0.472187	3.33614	0.00084951	0.0392364
ENSG00000295635	53.0873	1.72591	0.519389	3.32296	0.00089069	0.0409071
ENSG00000056972	174.829	1.15372	0.348201	3.31338	0.000921748	0.0422346	TRAF3IP2	TRAF3 interacting protein 2
ENSG00000169762	175.858	1.27527	0.384962	3.31271	0.000923956	0.0422371	TAPT1	transmembrane anterior posterior transformation 1
ENSG00000279281	25.9682	2.45341	0.741042	3.31076	0.00093043	0.0424341
ENSG00000116704	291.801	1.33135	0.402369	3.30877	0.000937068	0.0426377	SLC35D1	solute carrier family 35 member D1
ENSG00000290606	141.366	-1.43885	0.435385	-3.30477	0.000950546	0.0431508	LOC100420587	SHC binding and spindle associated 1 pseudogene
ENSG00000299400	73.7315	1.95565	0.592305	3.30176	0.000960805	0.0435158
ENSG00000123552	154.695	-1.64379	0.498144	-3.29983	0.000967437	0.0437152	USP45	ubiquitin specific peptidase 45
ENSG00000080007	59.1152	2.80463	0.853398	3.28643	0.00101468	0.0457444	DDX43	DEAD-box helicase 43
ENSG00000107863	197.176	1.94089	0.591253	3.28268	0.00102827	0.0460397	ARHGAP21	Rho GTPase activating protein 21
ENSG00000126705	125.215	1.18245	0.360089	3.28377	0.00102429	0.0460397	AHDC1	AT-hook DNA binding motif containing 1
ENSG00000170430	300.667	1.99908	0.608966	3.28275	0.00102801	0.0460397	MGMT	O-6-methylguanine-DNA methyltransferase
ENSG00000183542	41.7219	3.18745	0.971753	3.2801	0.0010377	0.0463561	KLRC4	killer cell lectin like receptor C4
ENSG00000130813	111.202	1.24695	0.381857	3.26548	0.00109281	0.0487068	SHFL	shiftless antiviral inhibitor of ribosomal frameshifting
ENSG00000091436	1199.65	3.56453	1.09293	3.26146	0.00110841	0.0492904	MAP3K20	mitogen-activated protein kinase kinase kinase 20
ENSG00000154803	411.11	1.12351	0.344997	3.25658	0.00112763	0.0499188	FLCN	folliculin
ENSG00000293691	230.186	1.31978	0.405197	3.25712	0.00112548	0.0499188
ENSG00000179978	124.904	1.51759	0.466168	3.25545	0.00113213	0.0500051
ENSG00000109771	96.3006	2.54727	0.782638	3.25472	0.00113505	0.0500213	LRP2BP	LRP2 binding protein
ENSG00000269343	348.873	-1.46087	0.449141	-3.25259	0.00114359	0.0502844	ZNF587B	zinc finger protein 587B
ENSG00000238121	122.332	2.06542	0.635195	3.25164	0.00114742	0.0503048	LINC00426	long intergenic non-protein coding RNA 426
ENSG00000247498	46.7905	1.56261	0.480625	3.2512	0.00114918	0.0503048	GPRC5D-AS1	GPRC5D and HEBP1 antisense RNA 1
ENSG00000241956	198.497	2.73433	0.841218	3.25045	0.00115223	0.0503261	LOC102546299	uncharacterized LOC102546299
ENSG00000078687	166.572	1.99619	0.614478	3.24859	0.00115977	0.0505427	TNRC6C	trinucleotide repeat containing adaptor 6C
ENSG00000070540	111.365	1.19986	0.369467	3.24753	0.00116412	0.05062	WIPI1	WD repeat domain, phosphoinositide interacting 1
ENSG00000289009	49.1978	-1.99302	0.613826	-3.24689	0.00116674	0.0506214
ENSG00000091592	357.005	1.41227	0.435448	3.24327	0.00118167	0.0511562	NLRP1	NLR family pyrin domain containing 1
ENSG00000265100	38.0686	1.70634	0.526458	3.24117	0.00119042	0.0514214
ENSG00000254503	26.922	1.88212	0.580824	3.24043	0.00119348	0.0514402	HMGB3P29	high mobility group box 3 pseudogene 29
ENSG00000237499	324.732	1.49873	0.462628	3.2396	0.00119696	0.0514773
ENSG00000162692	146.211	-2.60819	0.805945	-3.23619	0.00121136	0.0519822	VCAM1	vascular cell adhesion molecule 1
ENSG00000101236	646.041	1.83491	0.567291	3.23452	0.00121847	0.0521736	RNF24	ring finger protein 24
ENSG00000254289	35.7995	3.16916	0.980222	3.2331	0.00122453	0.0523186	IGHV3-29	immunoglobulin heavy variable 3-29 (pseudogene)
ENSG00000280138	247.37	1.10132	0.340903	3.23059	0.00123535	0.052666
ENSG00000270550	36.4844	3.55697	1.1023	3.22687	0.00125153	0.0532402	IGHV3-30	immunoglobulin heavy variable 3-30
ENSG00000198417	198.56	1.35969	0.422061	3.22154	0.00127504	0.054123	MT1F	metallothionein 1F
ENSG00000156265	72.3693	-2.22196	0.690049	-3.22	0.0012819	0.0542967	MAP3K7CL	MAP3K7 C-terminal like
ENSG00000197324	389.238	1.03021	0.320421	3.21517	0.00130368	0.0551003	LRP10	LDL receptor related protein 10
ENSG00000300506	204.518	1.62893	0.507133	3.21204	0.00131797	0.0555842
ENSG00000247626	125.172	-1.8314	0.570835	-3.20829	0.00133526	0.0561926	MARS2	methionyl-tRNA synthetase 2, mitochondrial
ENSG00000104921	539.335	1.81103	0.564857	3.20618	0.00134508	0.0564848	FCER2	Fc epsilon receptor II
ENSG00000167543	224.137	1.60209	0.50058	3.20046	0.00137208	0.0574094	TP53I13	tumor protein p53 inducible protein 13
ENSG00000237541	191.839	-2.73691	0.855376	-3.19966	0.00137588	0.0574094	HLA-DQA1	major histocompatibility complex, class II, DQ alpha 1
ENSG00000288853	60.4102	1.73785	0.543095	3.1999	0.00137474	0.0574094
ENSG00000171617	91.8652	1.43994	0.450775	3.19437	0.00140136	0.0583482	ENC1	ectodermal-neural cortex 1
ENSG00000160789	1769.13	-3.05014	0.95532	-3.1928	0.00140902	0.058543	LMNA	lamin A/C
ENSG00000121690	72.8075	1.82654	0.572242	3.19191	0.00141337	0.0585994	DEPDC7	DEP domain containing 7
ENSG00000100154	185.314	2.21804	0.696752	3.1834	0.00145555	0.060221	TTC28	tetratricopeptide repeat domain 28
ENSG00000272221	47.025	-1.94149	0.610849	-3.17834	0.00148118	0.0611526	MICA-AS1	MICA antisense RNA 1
ENSG00000279632	92.5035	1.8883	0.595013	3.17354	0.00150591	0.0620427
ENSG00000241666	153.817	1.36102	0.429157	3.17139	0.00151713	0.0623739
ENSG00000242094	140.705	1.72934	0.545474	3.17034	0.00152263	0.0624691
ENSG00000162654	93.9291	2.92114	0.921977	3.16834	0.00153312	0.0627682	GBP4	guanylate binding protein 4
ENSG00000111335	137.424	1.30775	0.412949	3.16685	0.00154102	0.0629602	OAS2	2'-5'-oligoadenylate synthetase 2
ENSG00000173267	85.3981	-2.4037	0.75999	-3.16281	0.00156254	0.0637063	SNCG	synuclein gamma
ENSG00000297885	362.134	1.33527	0.422258	3.16221	0.00156578	0.0637063
ENSG00000287978	50.4325	1.70928	0.541065	3.1591	0.00158256	0.0642558
ENSG00000168461	1908.82	-2.08627	0.660902	-3.1567	0.00159563	0.0646527	RAB31	RAB31, member RAS oncogene family
ENSG00000151690	100.336	1.28536	0.408073	3.14984	0.00163362	0.0660556	MFSD6	major facilitator superfamily domain containing 6
ENSG00000140948	100.426	1.54967	0.493586	3.13962	0.00169169	0.0680806	ZCCHC14	zinc finger CCHC-type containing 14
ENSG00000236526	38.2389	2.23355	0.711323	3.13999	0.00168954	0.0680806	BTBD3-AS1	BTBD3 antisense RNA 1
ENSG00000238142	43.5208	1.94896	0.620847	3.1392	0.00169412	0.0680806	LOC105376805	uncharacterized LOC105376805
ENSG00000005448	677.111	-1.58484	0.505289	-3.13649	0.0017098	0.0684306	WDR54	WD repeat domain 54
ENSG00000159753	69.799	1.32017	0.420848	3.13694	0.00170723	0.0684306	CARMIL2	capping protein regulator and myosin 1 linker 2
ENSG00000111452	145.025	-1.382	0.441002	-3.13377	0.00172577	0.068929	ADGRD1	adhesion G protein-coupled receptor D1
ENSG00000182134	242.95	-1.7698	0.565347	-3.13047	0.00174525	0.069565	TDRKH	tudor and KH domain containing
ENSG00000260891	26.9091	1.76817	0.565482	3.12683	0.001767	0.0702891
ENSG00000049618	1169.92	0.908214	0.290907	3.12201	0.0017962	0.0713064	ARID1B	AT-rich interaction domain 1B
ENSG00000113369	1846.16	-2.89613	0.92867	-3.11858	0.00181724	0.0719957	ARRDC3	arrestin domain containing 3
ENSG00000176533	169.352	1.94644	0.624783	3.11539	0.00183701	0.0726323	GNG7	G protein subunit gamma 7
ENSG00000175097	20.3222	3.11477	1.00014	3.11434	0.0018436	0.072746	RAG2	recombination activating 2
ENSG00000138336	139.085	1.39102	0.446969	3.11211	0.00185756	0.0728195	TET1	tet methylcytosine dioxygenase 1
ENSG00000166949	241.983	1.8939	0.60876	3.11108	0.00186403	0.0728195	SMAD3	SMAD family member 3
ENSG00000206605	27.4848	1.60613	0.516235	3.11123	0.0018631	0.0728195	RNU6-946P	RNA, U6 small nuclear 946, pseudogene
ENSG00000232931	376.033	0.989479	0.317853	3.113	0.00185194	0.0728195
ENSG00000289574	161.545	1.47988	0.475452	3.11258	0.0018546	0.0728195
ENSG00000109458	71.3806	2.3263	0.748789	3.10675	0.00189156	0.0732519	GAB1	GRB2 associated binding protein 1
ENSG00000168679	133.048	-1.32998	0.428032	-3.10719	0.00188877	0.0732519	SLC16A4	solute carrier family 16 member 4
ENSG00000198797	39.0879	2.02316	0.65108	3.10739	0.00188749	0.0732519	BRINP2	BMP/retinoic acid inducible neural specific 2
ENSG00000232300	403.604	1.10528	0.355592	3.10828	0.00188177	0.0732519
ENSG00000286223	266.998	2.12398	0.683743	3.10641	0.00189377	0.0732519
ENSG00000296380	327.546	1.45448	0.46838	3.10534	0.00190057	0.0733703
ENSG00000144354	2064.18	1.84979	0.596104	3.10314	0.0019148	0.0737743	CDCA7	cell division cycle associated 7
ENSG00000304565	30.4497	1.67902	0.541174	3.10255	0.00191864	0.0737774
ENSG00000162298	400.288	1.01046	0.326099	3.09861	0.00194428	0.074617	SYVN1	synoviolin 1
ENSG00000204001	63.6776	3.17809	1.02634	3.09652	0.00195808	0.0749997	LCN8	lipocalin 8
ENSG00000068615	99.6347	-2.0705	0.669563	-3.09232	0.00198597	0.0759199	REEP1	receptor accessory protein 1
ENSG00000117139	588.226	0.863334	0.279341	3.09061	0.00199745	0.0760622	KDM5B	lysine demethylase 5B
ENSG00000138646	133.656	1.4459	0.467794	3.09088	0.00199561	0.0760622	HERC5	HECT and RLD domain containing E3 ubiquitin protein ligase 5
ENSG00000124587	141.089	-1.23512	0.399856	-3.08892	0.00200886	0.0763483	PEX6	peroxisomal biogenesis factor 6
ENSG00000275393	52.2463	2.1307	0.691781	3.08001	0.00206991	0.0785164
ENSG00000197951	77.7532	1.11919	0.364404	3.07129	0.00213139	0.0806924	ZNF71	zinc finger protein 71
ENSG00000163518	87.8368	2.48911	0.810815	3.06989	0.00214138	0.0809146	FCRL4	Fc receptor like 4
ENSG00000235750	160.126	1.58294	0.515866	3.06851	0.00215132	0.0811338	KIAA0040	KIAA0040
ENSG00000169442	1660.89	1.71482	0.559467	3.06509	0.00217605	0.0819087	CD52	CD52 molecule
ENSG00000140577	285.657	0.921541	0.300959	3.06202	0.00219849	0.0825948	CRTC3	CREB regulated transcription coactivator 3
ENSG00000090238	132.864	1.31793	0.430526	3.0612	0.00220453	0.0826634	YPEL3	yippee like 3
ENSG00000165312	82.4999	1.91846	0.627313	3.05821	0.00222663	0.083333	OTUD1	OTU deubiquitinase 1
ENSG00000187068	128.928	-1.56354	0.511574	-3.05633	0.00224066	0.0836984	C3orf70	chromosome 3 open reading frame 70
ENSG00000134318	420.61	1.22263	0.400152	3.05542	0.00224747	0.083793	ROCK2	Rho associated coiled-coil containing protein kinase 2
ENSG00000198865	84.5555	2.51031	0.821971	3.05401	0.00225801	0.0840263	CCDC152	coiled-coil domain containing 152
ENSG00000290121	24.6085	1.73883	0.569866	3.0513	0.00227855	0.0846299
ENSG00000137875	47.6618	2.92497	0.95892	3.05027	0.00228634	0.084759	BCL2L10	BCL2 like 10
ENSG00000109113	589.631	1.60677	0.526973	3.04905	0.00229568	0.0849443	RAB34	RAB34, member RAS oncogene family
ENSG00000082196	92.1302	-1.75291	0.575034	-3.04836	0.00230092	0.0849781	C1QTNF3	C1q and TNF related 3
ENSG00000204525	751.787	2.31677	0.76094	3.04462	0.00232972	0.0858801	HLA-C	major histocompatibility complex, class I, C
ENSG00000181019	404.205	-2.1971	0.722795	-3.03972	0.00236798	0.0871266	NQO1	NAD(P)H quinone dehydrogenase 1
ENSG00000187210	643.378	1.3991	0.460798	3.03625	0.00239539	0.08797	GCNT1	glucosaminyl (N-acetyl) transferase 1
ENSG00000100027	55.3148	1.27386	0.419744	3.03486	0.0024065	0.0882129	YPEL1	yippee like 1
ENSG00000233538	31.5008	1.68482	0.555807	3.03131	0.00243496	0.0890895
ENSG00000235888	113.604	1.58688	0.523929	3.02882	0.00245515	0.0896608
ENSG00000270640	23.9646	1.95327	0.646647	3.02061	0.00252263	0.0919542
ENSG00000197965	583.377	1.11594	0.369602	3.01931	0.0025335	0.0921789	MPZL1	myelin protein zero like 1
ENSG00000234883	313.334	1.25941	0.417301	3.018	0.00254448	0.0924072	MIR155HG	MIR155 host gene
ENSG00000294311	36.0371	-2.79814	0.928142	-3.01478	0.00257168	0.0932222
ENSG00000287070	46.0479	1.73194	0.574773	3.01326	0.0025846	0.0935176
ENSG00000234184	54.1079	4.72128	1.56776	3.01147	0.00259982	0.0938952	LINC01781	long intergenic non-protein coding RNA 1781
ENSG00000285437	992.034	1.1764	0.390809	3.01016	0.00261113	0.0941303	POLR2J3	RNA polymerase II subunit J3
ENSG00000185112	190.56	2.0455	0.680138	3.00747	0.00263431	0.0947916	FAM43A	family with sequence similarity 43 member A
ENSG00000158488	51.0441	2.20947	0.735409	3.0044	0.00266101	0.0952283	CD1E	CD1e molecule
ENSG00000180758	270.86	-2.05067	0.682362	-3.00524	0.00265368	0.0952283	GPR157	G protein-coupled receptor 157
ENSG00000248769	115.704	1.1286	0.375597	3.00482	0.00265734	0.0952283
ENSG00000197724	185.757	1.13763	0.379118	3.00073	0.0026933	0.0960334	PHF2	PHD finger protein 2
ENSG00000303405	602.816	-2.81286	0.937359	-3.00083	0.00269241	0.0960334
ENSG00000178445	112.356	1.95941	0.653879	2.99659	0.00273019	0.0968205	GLDC	glycine decarboxylase
ENSG00000211651	26.1267	3.71399	1.23906	2.99742	0.00272276	0.0968205	IGLV1-44	immunoglobulin lambda variable 1-44
ENSG00000273451	107.634	1.64354	0.5484	2.99698	0.00272666	0.0968205
ENSG00000144481	108.657	2.05886	0.687554	2.99447	0.0027492	0.0973187	TRPM8	transient receptor potential cation channel subfamily M member 8
ENSG00000074370	606.011	1.08699	0.363741	2.98836	0.00280475	0.0991062	ATP2A3	ATPase sarcoplasmic/endoplasmic reticulum Ca2+ transporting 3
ENSG00000154016	48.3382	1.27276	0.426131	2.98678	0.00281928	0.099262	GRAP	GRB2 related adaptor protein
ENSG00000267731	22.134	2.7962	0.93615	2.98692	0.00281806	0.099262
ENSG00000277734	95.0134	1.85872	0.622608	2.98538	0.00283223	0.0995391	TRAC	T cell receptor alpha constant
ENSG00000180902	60.4855	1.27204	0.426982	2.97915	0.00289052	0.101406	D2HGDH	D-2-hydroxyglutarate dehydrogenase
ENSG00000147454	2294.24	1.03429	0.347435	2.97694	0.00291142	0.101682	SLC25A37	solute carrier family 25 member 37
ENSG00000205628	79.1355	1.54152	0.517831	2.97687	0.00291208	0.101682	LINC01446	long intergenic non-protein coding RNA 1446
ENSG00000303740	55.6451	1.58738	0.533272	2.97667	0.00291394	0.101682
ENSG00000145506	22.159	2.25748	0.760167	2.96971	0.00298077	0.103829	NKD2	NKD inhibitor of WNT signaling pathway 2
ENSG00000198010	133.22	2.14167	0.721477	2.96845	0.00299306	0.104073	DLGAP2	DLG associated protein 2
ENSG00000035115	223.961	-1.09595	0.369319	-2.9675	0.00300235	0.104211	SH3YL1	SH3 and SYLF domain containing 1
ENSG00000136436	1185.1	1.58337	0.533939	2.96545	0.00302242	0.104722	CALCOCO2	calcium binding and coiled-coil domain 2
ENSG00000142621	129.925	-1.57463	0.532514	-2.95698	0.00310666	0.107451	FHAD1	forkhead associated phosphopeptide binding domain 1
ENSG00000144791	237.446	1.0954	0.370714	2.95483	0.00312843	0.108013	LIMD1	LIM domain containing 1
ENSG00000214401	55.7659	1.58941	0.538245	2.95295	0.00314753	0.108367	KANSL1-AS1	KANSL1 antisense RNA 1
ENSG00000242086	1089.26	1.02983	0.348834	2.95219	0.00315526	0.108367	SDHAP2	SDHA pseudogene 2
ENSG00000280378	76.747	1.18689	0.401985	2.95256	0.00315151	0.108367
ENSG00000301317	20.4513	2.08939	0.707903	2.95153	0.00316207	0.108412
ENSG00000128908	421.12	0.821349	0.278835	2.94564	0.00322283	0.110302	INO80	INO80 complex ATPase subunit
ENSG00000115159	295.059	1.05808	0.359683	2.9417	0.00326412	0.11152	GPD2	glycerol-3-phosphate dehydrogenase 2
ENSG00000167562	210.93	-1.28958	0.438577	-2.94038	0.00327811	0.111804	ZNF701	zinc finger protein 701
ENSG00000247157	79.8263	1.65149	0.562466	2.93616	0.00332305	0.11314	LINC01252	long intergenic non-protein coding RNA 1252
ENSG00000167613	1374.39	1.15856	0.394906	2.93377	0.00334867	0.113814	LAIR1	leukocyte associated immunoglobulin like receptor 1
ENSG00000309174	54.4404	1.8014	0.614169	2.93306	0.00335636	0.113878	TCAF1P1	TRPM8 channel associated factor 1 pseudogene 1
ENSG00000141480	608.367	1.10591	0.377547	2.92919	0.00339845	0.114909	ARRB2	arrestin beta 2
ENSG00000254319	163.653	1.29981	0.443717	2.92937	0.0033965	0.114909	LINC03021	long intergenic non-protein coding RNA 3021
ENSG00000236790	642.27	-1.24396	0.424777	-2.9285	0.00340601	0.114966	LINC00298	long intergenic non-protein coding RNA 298
ENSG00000172985	62.2412	1.85458	0.633678	2.92669	0.00342595	0.11544	SH3RF3	SH3 domain containing ring finger 3
ENSG00000124772	78.3591	2.36406	0.808055	2.92561	0.00343778	0.115506	CPNE5	copine 5
ENSG00000286153	63.6074	2.20267	0.752937	2.92544	0.00343968	0.115506	RUNX1-AS1	RUNX1 antisense RNA 1
ENSG00000137501	72.8473	1.65108	0.565041	2.92206	0.00347725	0.116568	SYTL2	synaptotagmin like 2
ENSG00000285909	53.824	1.62497	0.556218	2.92146	0.00348399	0.116595
ENSG00000132819	327.466	1.55256	0.532052	2.91806	0.00352218	0.117672	RBM38	RNA binding motif protein 38
ENSG00000186834	106.208	1.36879	0.469238	2.91706	0.00353351	0.11785	HEXIM1	HEXIM P-TEFb complex subunit 1
ENSG00000106006	129.241	1.4911	0.511271	2.91646	0.00354029	0.117875	HOXA6	homeobox A6
ENSG00000113719	387.946	1.18382	0.406641	2.91121	0.0036003	0.11967	ERGIC1	endoplasmic reticulum-golgi intermediate compartment 1
ENSG00000285646	34.9377	1.57427	0.541791	2.90568	0.00366461	0.121602
ENSG00000173083	68.0524	1.72372	0.593932	2.90222	0.00370528	0.122537	HPSE	heparanase
ENSG00000173208	74.6628	-1.6943	0.583721	-2.90258	0.00370099	0.122537	ABCD2	ATP binding cassette subfamily D member 2
ENSG00000125538	225.912	1.32423	0.457353	2.89543	0.00378645	0.124842	IL1B	interleukin 1 beta
ENSG00000242607	25.5233	2.20208	0.760567	2.89532	0.00378771	0.124842	RPS3AP34	RPS3A pseudogene 34
ENSG00000105854	432.546	1.75966	0.607907	2.89462	0.00379617	0.12491	PON2	paraoxonase 2
ENSG00000100024	122.014	-1.37498	0.475259	-2.89311	0.0038145	0.125094	UPB1	beta-ureidopropionase 1
ENSG00000265791	261.234	1.30778	0.45201	2.89325	0.00381283	0.125094
ENSG00000110651	655.594	0.957967	0.331461	2.89013	0.00385081	0.125864	CD81	CD81 molecule
ENSG00000288349	146.189	1.10762	0.383223	2.89029	0.00384891	0.125864
ENSG00000136231	428.24	-2.55941	0.88614	-2.88826	0.00387375	0.126403	IGF2BP3	insulin like growth factor 2 mRNA binding protein 3
ENSG00000290548	272.08	0.804557	0.279038	2.88332	0.00393505	0.12819
ENSG00000184887	87.0665	1.30966	0.454369	2.88237	0.00394702	0.128366	BTBD6	BTB domain containing 6
ENSG00000090924	250.608	0.925931	0.321367	2.88123	0.00396129	0.128565	PLEKHG2	pleckstrin homology and RhoGEF domain containing G2
ENSG00000186603	95.2775	-1.17479	0.407869	-2.88031	0.00397279	0.128565	HPDL	4-hydroxyphenylpyruvate dioxygenase like
ENSG00000253194	32.8946	1.78243	0.618823	2.88036	0.00397225	0.128565
ENSG00000147443	463.225	2.09064	0.726048	2.87948	0.00398326	0.128691	DOK2	docking protein 2
ENSG00000047346	223.143	1.03498	0.360272	2.87278	0.00406871	0.13102	ATOSA	atos homolog A
ENSG00000250138	262.526	1.27256	0.442941	2.87298	0.00406617	0.13102	LOC728488	POM121 membrane glycoprotein (rat) pseudogene
ENSG00000105856	722.613	-2.01653	0.702522	-2.87042	0.00409929	0.131573	HBP1	HMG-box transcription factor 1
ENSG00000196890	51.3011	-1.55224	0.540692	-2.87084	0.00409376	0.131573	H2BC26	H2B clustered histone 26
ENSG00000165029	738.999	1.15558	0.403571	2.86338	0.00419146	0.134312	ABCA1	ATP binding cassette subfamily A member 1
ENSG00000159713	31.5493	-1.86203	0.65091	-2.86066	0.00422754	0.135247	TPPP3	tubulin polymerization promoting protein family member 3
ENSG00000301477	45.3752	1.56753	0.548185	2.85949	0.00424323	0.135528
ENSG00000179715	49.9143	1.59833	0.55928	2.85784	0.00426539	0.136014	PCED1B	PC-esterase domain containing 1B
ENSG00000254350	36.6855	2.46801	0.864489	2.85488	0.00430538	0.137066
ENSG00000136732	347.953	1.55816	0.546858	2.84929	0.00438164	0.139268	GYPC	glycophorin C (Gerbich blood group)
ENSG00000111666	169.258	1.54442	0.544497	2.83642	0.00456228	0.144772	CHPT1	choline phosphotransferase 1
ENSG00000259463	70.7341	1.35589	0.478114	2.83591	0.00456958	0.144772
ENSG00000228049	484.069	1.14552	0.40485	2.8295	0.00466206	0.147464	POLR2J2	RNA polymerase II subunit J2
ENSG00000165572	185.775	-1.46567	0.518223	-2.82825	0.00468028	0.147802	KBTBD6	kelch repeat and BTB domain containing 6
ENSG00000176597	110.764	1.57459	0.557328	2.82525	0.00472434	0.148953	B3GNT5	UDP-GlcNAc:betaGal beta-1,3-N-acetylglucosaminyltransferase 5
ENSG00000280832	205.723	1.03639	0.367463	2.8204	0.00479644	0.150984	GSEC	G-quadruplex forming sequence containing lncRNA
ENSG00000083828	283.709	-1.07662	0.381803	-2.81984	0.00480475	0.151003	ZNF586	zinc finger protein 586
ENSG00000146416	145.121	-1.34871	0.478451	-2.81891	0.00481872	0.151169	AIG1	androgen induced 1
ENSG00000173678	524.274	1.07869	0.382723	2.81846	0.00482545	0.151169	SPDYE2B	speedy/RINGO cell cycle regulator family member E2B
ENSG00000171132	237.99	0.937165	0.334069	2.8053	0.00502692	0.15723	PRKCE	protein kinase C epsilon
ENSG00000277701	117.816	1.04859	0.373966	2.80398	0.00504762	0.157626	LOC100506076	uncharacterized LOC100506076
ENSG00000289276	67.1381	-1.28449	0.458705	-2.80026	0.00510621	0.159202
ENSG00000130600	26.6807	2.79467	0.999135	2.79709	0.00515656	0.160262	H19	H19 imprinted maternally expressed transcript
ENSG00000189152	104.828	1.51879	0.542916	2.79747	0.00515045	0.160262	GRAPL	GRB2 related adaptor protein like
ENSG00000171680	44.0604	1.81191	0.647928	2.79646	0.00516651	0.160317	PLEKHG5	pleckstrin homology and RhoGEF domain containing G5
ENSG00000164050	110.014	1.30939	0.468513	2.79477	0.00519366	0.160905	PLXNB1	plexin B1
ENSG00000136280	569.586	1.01276	0.362673	2.79248	0.00523059	0.161793	CCM2	CCM2 scaffold protein
ENSG00000198945	141.918	1.35938	0.487455	2.78872	0.0052916	0.163423	L3MBTL3	L3MBTL histone methyl-lysine binding protein 3
ENSG00000188191	211.066	-1.40683	0.505245	-2.78445	0.00536182	0.165331	PRKAR1B	protein kinase cAMP-dependent type I regulatory subunit beta
ENSG00000130522	57.4353	1.51574	0.544954	2.78141	0.00541233	0.166105	JUND	JunD proto-oncogene, AP-1 transcription factor subunit
ENSG00000182095	415.871	1.29121	0.464076	2.78233	0.00539694	0.166105	TNRC18	trinucleotide repeat containing 18
ENSG00000184979	89.2265	1.33787	0.480973	2.78159	0.0054093	0.166105	USP18	ubiquitin specific peptidase 18
ENSG00000128923	316.536	1.33344	0.47953	2.78073	0.00542371	0.166194	MINDY2	MINDY lysine 48 deubiquitinase 2
ENSG00000146215	49.696	1.98359	0.713987	2.77819	0.00546631	0.166201	CRIP3	cysteine rich protein 3
ENSG00000186951	181.751	1.10308	0.396893	2.77929	0.00544776	0.166201	PPARA	peroxisome proliferator activated receptor alpha
ENSG00000224237	20.9222	2.82086	1.01506	2.779	0.00545259	0.166201
ENSG00000244752	39.0785	1.61459	0.581086	2.77857	0.00545985	0.166201	CRYBB2	crystallin beta B2
ENSG00000249881	55.829	2.20565	0.793587	2.77935	0.00544684	0.166201
ENSG00000253692	22.6876	-2.33793	0.84268	-2.7744	0.00553032	0.167887	IGHEP1	immunoglobulin heavy constant epsilon P1 (pseudogene)
ENSG00000100359	40.3319	1.44252	0.520103	2.77352	0.00554531	0.168082	SGSM3	small G protein signaling modulator 3
ENSG00000078269	170.162	1.15627	0.417327	2.77067	0.00559418	0.168263	SYNJ2	synaptojanin 2
ENSG00000137766	297.629	-2.2831	0.823731	-2.77165	0.00557722	0.168263	UNC13C	unc-13 homolog C
ENSG00000150337	422.912	2.24162	0.808861	2.77133	0.0055828	0.168263	FCGR1A	Fc gamma receptor Ia
ENSG00000165271	362.21	1.12261	0.404959	2.77216	0.0055686	0.168263	NOL6	nucleolar protein 6
ENSG00000251158	188.717	1.24767	0.450269	2.77095	0.00558934	0.168263	LOC728506	POM121 membrane glycoprotein (rat) pseudogene
ENSG00000159461	792.086	1.17359	0.42372	2.76974	0.00561011	0.168484	AMFR	autocrine motility factor receptor
ENSG00000163961	1603.9	-1.41706	0.512212	-2.76654	0.00566543	0.169885	RNF168	ring finger protein 168
ENSG00000290192	157.527	1.06524	0.385371	2.76421	0.00570614	0.170657
ENSG00000296642	55.6246	1.62103	0.586466	2.76407	0.00570857	0.170657
ENSG00000135074	491.545	1.74326	0.632018	2.75825	0.0058112	0.17346	ADAM19	ADAM metallopeptidase domain 19
ENSG00000262061	96.1912	1.56723	0.568679	2.75591	0.00585291	0.17444	RPH3AL-AS1	RPH3AL antisense RNA 1
ENSG00000060558	672.826	1.35962	0.493946	2.75258	0.00591285	0.175959	GNA15	G protein subunit alpha 15
ENSG00000007545	125.249	0.865375	0.314681	2.75001	0.00595937	0.176807	CRAMP1	cramped chromatin regulator homolog 1
ENSG00000100592	543.215	-1.27653	0.464139	-2.75032	0.00595376	0.176807	DAAM1	dishevelled associated activator of morphogenesis 1
ENSG00000100099	672.602	0.898776	0.327141	2.74736	0.00600767	0.177434	HPS4	HPS4 biogenesis of lysosomal organelles complex 3 subunit 2
ENSG00000132002	4751.19	-2.52409	0.918528	-2.74797	0.00599653	0.177434	DNAJB1	DnaJ heat shock protein family (Hsp40) member B1
ENSG00000198502	4972.27	2.50325	0.911071	2.7476	0.00600338	0.177434	HLA-DRB5	major histocompatibility complex, class II, DR beta 5
ENSG00000280798	117.451	1.12472	0.409586	2.74599	0.00603287	0.177911	LINC00294	long intergenic non-protein coding RNA 294
ENSG00000206846	86.1731	1.49473	0.544487	2.74522	0.00604712	0.177946
ENSG00000251034	64.0764	2.02738	0.738587	2.74494	0.00605222	0.177946
ENSG00000141391	54.8469	-1.43355	0.522493	-2.74368	0.00607547	0.17818	PRELID3A	PRELI domain containing 3A
ENSG00000165025	3013.19	1.1889	0.433466	2.74278	0.00609221	0.17818	SYK	spleen associated tyrosine kinase
ENSG00000205238	579.284	1.10178	0.401618	2.74335	0.00608166	0.17818	SPDYE2	speedy/RINGO cell cycle regulator family member E2
ENSG00000288794	48.0322	1.33604	0.487152	2.74255	0.0060965	0.17818
ENSG00000234614	29.6231	-1.66328	0.607086	-2.73978	0.0061481	0.179154
ENSG00000289810	82.3619	1.16366	0.424695	2.73999	0.00614406	0.179154
ENSG00000155085	151.023	0.967257	0.353229	2.73833	0.00617518	0.179676	AK9	adenylate kinase 9
ENSG00000107447	40.7784	2.17873	0.797341	2.73249	0.00628569	0.181983	DNTT	DNA nucleotidylexotransferase
ENSG00000158023	265.038	1.91311	0.700211	2.73218	0.0062916	0.181983	CFAP251	cilia and flagella associated protein 251
ENSG00000176105	81.9233	-1.54275	0.564364	-2.73361	0.00626437	0.181983	YES1	YES proto-oncogene 1, Src family tyrosine kinase
ENSG00000287778	93.0322	1.89544	0.69373	2.73225	0.00629039	0.181983
ENSG00000221963	617.946	1.0938	0.400975	2.72786	0.00637475	0.184117	APOL6	apolipoprotein L6
ENSG00000118292	402.477	1.54313	0.566368	2.7246	0.00643801	0.18567	C1orf54	chromosome 1 open reading frame 54
ENSG00000115652	376.914	1.2006	0.440876	2.72321	0.00646505	0.185889	UXS1	UDP-glucuronate decarboxylase 1
ENSG00000161202	244.688	1.08296	0.397608	2.72368	0.00645594	0.185889	DVL3	dishevelled segment polarity protein 3
ENSG00000276600	79.302	-1.23032	0.451865	-2.72275	0.00647403	0.185889	RAB7B	RAB7B, member RAS oncogene family
ENSG00000004777	54.2241	1.30302	0.478979	2.72041	0.00652013	0.186666	ARHGAP33	Rho GTPase activating protein 33
ENSG00000175048	103.629	1.41695	0.520856	2.72043	0.00651979	0.186666	ZDHHC14	zinc finger DHHC-type palmitoyltransferase 14
ENSG00000121966	2915.04	2.14338	0.788165	2.71945	0.00653899	0.186933	CXCR4	C-X-C motif chemokine receptor 4
ENSG00000302389	222.206	1.08362	0.39855	2.71891	0.00654965	0.186965
ENSG00000183023	250.899	0.856208	0.315031	2.71785	0.00657073	0.187294	SLC8A1	solute carrier family 8 member A1
ENSG00000139055	82.3128	1.27849	0.47058	2.71683	0.00659104	0.187601	ERP27	endoplasmic reticulum protein 27
ENSG00000198825	128.461	0.906565	0.333877	2.71527	0.00662218	0.188214	INPP5F	inositol polyphosphate-5-phosphatase F
ENSG00000049246	81.6356	-1.15264	0.425011	-2.71203	0.0066872	0.189787	PER3	period circadian regulator 3
ENSG00000125810	163.944	1.65261	0.610417	2.70734	0.00678245	0.191658	CD93	CD93 molecule
ENSG00000246422	47.7053	1.661	0.613418	2.70778	0.00677344	0.191658	DIAPH1-AS1	DIAPH1 antisense RNA 1
ENSG00000305357	43.2716	2.31055	0.853377	2.70754	0.0067784	0.191658
ENSG00000072274	1975	-1.60086	0.591447	-2.70668	0.00679606	0.191766	TFRC	transferrin receptor
ENSG00000106541	125.993	-2.30545	0.852038	-2.70581	0.00681376	0.191989	AGR2	anterior gradient 2, protein disulphide isomerase family member
ENSG00000152894	472.676	-2.11481	0.782126	-2.70392	0.0068526	0.192807	PTPRK	protein tyrosine phosphatase receptor type K
ENSG00000059728	1460.81	-2.14427	0.793334	-2.70286	0.00687448	0.193145	MXD1	MAX dimerization protein 1
ENSG00000158234	115.163	1.02712	0.380526	2.69921	0.00695047	0.195001	FAIM	Fas apoptotic inhibitory molecule
ENSG00000142178	177.842	1.80924	0.670494	2.69837	0.00696807	0.195215	SIK1	salt inducible kinase 1
ENSG00000185875	58.0843	-1.51391	0.561616	-2.69564	0.00702541	0.196541	THNSL1	threonine synthase like 1
ENSG00000131845	86.1253	-1.02391	0.379978	-2.69464	0.00704643	0.196848	ZNF304	zinc finger protein 304
ENSG00000145687	795.433	1.13472	0.422227	2.68746	0.00719988	0.200564	SSBP2	single stranded DNA binding protein 2
ENSG00000204792	102.198	1.32644	0.493503	2.6878	0.00719247	0.200564	LINC01291	long intergenic non-protein coding RNA 1291
ENSG00000166796	41.693	-2.68898	1.00382	-2.67876	0.00738963	0.205557	LDHC	lactate dehydrogenase C
ENSG00000007237	524.241	0.901543	0.337145	2.67405	0.00749417	0.20817	GAS7	growth arrest specific 7
ENSG00000223960	409.709	0.864588	0.323456	2.67297	0.00751836	0.208547	CHROMR	cholesterol induced regulator of metabolism RNA
ENSG00000165424	85.2283	1.083	0.405241	2.67248	0.00752932	0.208556	ZCCHC24	zinc finger CCHC-type containing 24
ENSG00000256771	202.115	-1.26151	0.472339	-2.67078	0.00756749	0.209317	ZNF253	zinc finger protein 253
ENSG00000238057	30.8747	1.74724	0.654592	2.66921	0.00760292	0.210001	ZEB2-AS1	ZEB2 antisense RNA 1
ENSG00000235098	26.3846	-1.60407	0.601423	-2.66713	0.0076502	0.210714	ANKRD65	ankyrin repeat domain 65
ENSG00000286035	160.275	1.17265	0.439644	2.66728	0.00764687	0.210714
ENSG00000137497	431.069	0.87626	0.328892	2.66428	0.00771535	0.21221	NUMA1	nuclear mitotic apparatus protein 1
ENSG00000157827	140.736	1.54245	0.579069	2.66368	0.0077292	0.212293	FMNL2	formin like 2
ENSG00000110448	28.7381	-1.55547	0.584229	-2.66244	0.00775762	0.212479	CD5	CD5 molecule
ENSG00000167779	27.4709	-1.81202	0.680521	-2.6627	0.0077516	0.212479	IGFBP6	insulin like growth factor binding protein 6
ENSG00000304569	59.2375	1.17962	0.443269	2.66118	0.00778669	0.212977
ENSG00000289627	31.664	1.99043	0.748263	2.66007	0.00781239	0.213383
ENSG00000162104	204.617	1.00106	0.376537	2.65861	0.00784633	0.214012	ADCY9	adenylate cyclase 9
ENSG00000177675	278.097	1.16939	0.439955	2.65797	0.00786133	0.214123	CD163L1	CD163 molecule like 1
ENSG00000184719	281.153	-1.97598	0.743686	-2.65701	0.00788377	0.214436	RNLS	renalase, FAD dependent amine oxidase
ENSG00000177106	118.499	-1.50223	0.565811	-2.655	0.00793091	0.214668	EPS8L2	EPS8 signaling adaptor L2
ENSG00000178852	81.159	1.24675	0.469547	2.65521	0.00792592	0.214668	EFCAB13	EF-hand calcium binding domain 13
ENSG00000226471	73.2395	1.09607	0.412868	2.65478	0.00793609	0.214668
ENSG00000275131	54.0043	1.18848	0.447576	2.65537	0.00792211	0.214668
ENSG00000176320	33.4032	1.86743	0.705035	2.6487	0.00808022	0.218187
ENSG00000309050	24.0612	2.62459	0.991024	2.64836	0.00808841	0.218187
ENSG00000304732	33.0213	-3.53632	1.33613	-2.64669	0.00812833	0.218962	LOC105377276	uncharacterized LOC105377276
ENSG00000245849	92.5819	1.21994	0.461661	2.64251	0.00822941	0.221381	RAD51-AS1	RAD51 antisense RNA 1
ENSG00000291212	48.8288	1.94556	0.736527	2.64153	0.00825327	0.221719
ENSG00000223745	488.466	1.0848	0.410828	2.64052	0.00827794	0.221774
ENSG00000291091	406.192	0.776578	0.29408	2.6407	0.00827352	0.221774	SDHAP4	SDHA pseudogene 4
ENSG00000196712	727.818	0.800735	0.30362	2.6373	0.00835696	0.223586	NF1	neurofibromin 1
ENSG00000109929	219.439	1.4387	0.545915	2.63539	0.00840412	0.224541	SC5D	sterol-C5-desaturase
ENSG00000059691	628.26	-1.72595	0.65542	-2.63335	0.00845472	0.225586	GATB	glutamyl-tRNA amidotransferase subunit B
ENSG00000100968	162.656	1.22986	0.467191	2.63246	0.00847679	0.225867	NFATC4	nuclear factor of activated T cells 4
ENSG00000272489	61.762	1.24133	0.471991	2.62998	0.00853891	0.227214
ENSG00000134460	387.414	2.43058	0.924785	2.62827	0.00858205	0.228052	IL2RA	interleukin 2 receptor subunit alpha
ENSG00000185947	612.79	-1.76697	0.672579	-2.62715	0.00861025	0.228492	ZNF267	zinc finger protein 267
ENSG00000182866	152.606	1.27146	0.484477	2.62439	0.00868031	0.229729	LCK	LCK proto-oncogene, Src family tyrosine kinase
ENSG00000260708	101.355	1.45582	0.554688	2.62457	0.00867574	0.229729	TBC1D22A-DT	TBC1D22A divergent transcript
ENSG00000143554	86.4789	1.13148	0.431484	2.62231	0.00873361	0.230829	SLC27A3	solute carrier family 27 member 3
ENSG00000166845	209.194	1.2355	0.47145	2.62063	0.00877667	0.231654	C18orf54	chromosome 18 open reading frame 54
ENSG00000111344	83.5082	1.26029	0.481165	2.61924	0.00881253	0.232118	RASAL1	RAS protein activator like 1
ENSG00000258168	252.789	-1.71798	0.655961	-2.61903	0.0088179	0.232118
ENSG00000110987	568.934	0.909159	0.347438	2.61675	0.00887718	0.233365	BCL7A	BAF chromatin remodeling complex subunit BCL7A
ENSG00000071051	116.795	1.3646	0.522043	2.61396	0.00894989	0.234697	NCK2	NCK adaptor protein 2
ENSG00000159374	27.6867	-1.46053	0.558758	-2.61389	0.00895176	0.234697	M1AP	meiosis 1 associated protein
ENSG00000279059	87.12	-1.44287	0.55214	-2.61324	0.00896894	0.234833
ENSG00000296900	105.153	1.22622	0.469338	2.61266	0.00898403	0.234914
ENSG00000000457	218.677	-1.14678	0.439196	-2.61109	0.00902545	0.235536	SCYL3	SCY1 like pseudokinase 3
ENSG00000107957	126.526	-0.900667	0.344971	-2.61085	0.0090318	0.235536	SH3PXD2A	SH3 and PX domains 2A
ENSG00000174428	200.341	0.865544	0.331694	2.60947	0.0090683	0.236173	GTF2IRD2B	GTF2I repeat domain containing 2B
ENSG00000217231	59.6526	-1.6876	0.647284	-2.60721	0.00912842	0.237424	LOC100131041	FKBP prolyl isomerase 7 pseudogene
ENSG00000249790	51.3443	-1.93765	0.7436	-2.60576	0.00916701	0.238111
ENSG00000118513	872.562	0.969883	0.372478	2.60387	0.00921781	0.239114	MYB	MYB proto-oncogene, transcription factor
ENSG00000143226	542.084	1.38948	0.53392	2.60241	0.00925712	0.23952	FCGR2A	Fc gamma receptor IIa
ENSG00000289138	195.137	-1.65303	0.635197	-2.60238	0.00925787	0.23952
ENSG00000271856	62.1146	1.09579	0.421376	2.6005	0.00930868	0.240517	LINC01215	long intergenic non-protein coding RNA 1215
ENSG00000115884	29.5471	-1.5221	0.585561	-2.59939	0.00933909	0.240935	SDC1	syndecan 1
ENSG00000116852	197.698	0.980925	0.377472	2.59867	0.0093585	0.240935	KIF21B	kinesin family member 21B
ENSG00000293313	628.752	0.89405	0.344056	2.59855	0.00936171	0.240935	ZNF37BP	zinc finger protein 37B, pseudogene
ENSG00000170624	103.379	-1.50746	0.580429	-2.59715	0.00940022	0.241609	SGCD	sarcoglycan delta
ENSG00000005206	364.562	0.975762	0.376172	2.59393	0.00948862	0.243562	SPPL2B	signal peptide peptidase like 2B
ENSG00000270344	132.727	-1.35946	0.524196	-2.59341	0.00950283	0.243608
ENSG00000153253	89.5894	2.66399	1.02799	2.59145	0.0095573	0.244386	SCN3A	sodium voltage-gated channel alpha subunit 3
ENSG00000196659	46.6394	-1.28432	0.495607	-2.59142	0.00955812	0.244386	IFT70B	intraflagellar transport 70B
ENSG00000269688	74.8527	1.64598	0.635286	2.59093	0.00957168	0.244414
ENSG00000164211	305.815	-1.60641	0.622005	-2.58263	0.00980501	0.249893	STARD4	StAR related lipid transfer domain containing 4
ENSG00000272588	22.2506	1.67053	0.646894	2.58239	0.00981173	0.249893
ENSG00000149485	4328.49	-0.99407	0.385644	-2.57769	0.00994634	0.252993	FADS1	fatty acid desaturase 1
ENSG00000153071	89.5083	1.48514	0.577588	2.57129	0.0101322	0.257272	DAB2	DAB adaptor protein 2
ENSG00000174945	92.4209	1.01903	0.396359	2.57099	0.0101408	0.257272	AMZ1	archaelysin family metallopeptidase 1
ENSG00000274422	122.807	1.85018	0.719886	2.5701	0.0101668	0.257599
ENSG00000171130	131.839	1.31138	0.510344	2.56961	0.0101814	0.257637	ATP6V0E2	ATPase H+ transporting V0 subunit e2
ENSG00000147434	43.8296	1.89843	0.739075	2.56866	0.0102094	0.257678	CHRNA6	cholinergic receptor nicotinic alpha 6 subunit
ENSG00000158122	594.893	1.48087	0.576439	2.56899	0.0101994	0.257678	PRXL2C	peroxiredoxin like 2C
ENSG00000239483	29.2895	1.53292	0.597199	2.56685	0.0102627	0.258627	RPS15AP16	ribosomal protein S15a pseudogene 16
ENSG00000288928	356.806	1.32438	0.516026	2.56649	0.0102733	0.258627
ENSG00000147570	63.1723	2.39138	0.93218	2.56537	0.0103067	0.25868	DNAJC5B	DnaJ heat shock protein family (Hsp40) member C5 beta
ENSG00000232788	56.9768	1.36864	0.533566	2.56509	0.010315	0.25868	ITGA6-AS1	ITGA6 and PDK1 antisense RNA 1
ENSG00000275342	92.7417	1.17303	0.457182	2.56579	0.0102941	0.25868	PRAG1	PEAK1 related, kinase-activating pseudokinase 1
ENSG00000310496	21.5198	2.25057	0.87863	2.56145	0.0104235	0.261068
ENSG00000020426	179.123	1.42452	0.556805	2.55838	0.0105161	0.262716	MNAT1	MNAT1 component of CDK activating kinase
ENSG00000166165	135.722	-1.57048	0.61377	-2.55875	0.010505	0.262716	CKB	creatine kinase B
ENSG00000245556	124.803	-1.12124	0.438414	-2.55749	0.0105432	0.263057	SCAMP1-AS1	SCAMP1 antisense RNA 1
ENSG00000170989	72.8172	3.11585	1.21899	2.55609	0.0105855	0.263777	S1PR1	sphingosine-1-phosphate receptor 1
ENSG00000112182	161.596	1.4599	0.571445	2.55475	0.0106265	0.264463	BACH2	BTB domain and CNC homolog 2
ENSG00000115350	301.378	1.82441	0.714266	2.55424	0.0106419	0.264509	POLE4	DNA polymerase epsilon 4, accessory subunit
ENSG00000296013	22.4455	1.81203	0.709972	2.55225	0.0107029	0.265689
ENSG00000006638	29.2965	2.24074	0.879343	2.5482	0.0108282	0.26846	TBXA2R	thromboxane A2 receptor
ENSG00000287335	180.912	1.35573	0.53225	2.54717	0.01086	0.268908
ENSG00000215246	39.924	1.37401	0.5396	2.54635	0.0108857	0.269204	LINC02982	long intergenic non-protein coding RNA 2982
ENSG00000163249	196.292	1.10732	0.435443	2.54298	0.010991	0.270445	CCNYL1	cyclin Y like 1
ENSG00000173218	106.665	-0.923868	0.36325	-2.54334	0.0109798	0.270445	VANGL1	VANGL planar cell polarity protein 1
ENSG00000197892	156.907	0.825857	0.324743	2.54311	0.0109871	0.270445	KIF13B	kinesin family member 13B
ENSG00000237424	20.6502	1.62499	0.638907	2.54339	0.0109782	0.270445	FOXD2-AS1	FOXD2 adjacent opposite strand RNA 1
ENSG00000113448	328.999	1.13438	0.446804	2.53887	0.0111211	0.273304	PDE4D	phosphodiesterase 4D
ENSG00000275993	219.019	1.78954	0.705316	2.53722	0.0111736	0.274249	LOC102724428	salt inducible kinase 1B (putative)
ENSG00000131196	167.609	-0.863891	0.340584	-2.5365	0.0111967	0.274473	NFATC1	nuclear factor of activated T cells 1
ENSG00000164983	160.722	0.931596	0.367448	2.53531	0.0112346	0.275059	TMEM65	transmembrane protein 65
ENSG00000203666	200.119	-0.982978	0.388143	-2.53252	0.0113247	0.276918	EFCAB2	EF-hand calcium binding domain 2
ENSG00000189241	2987.99	-1.50926	0.596523	-2.5301	0.011403	0.278487	TSPYL1	TSPY like 1
ENSG00000151151	104.397	-1.11705	0.441962	-2.52748	0.0114883	0.280221	IPMK	inositol polyphosphate multikinase
ENSG00000112759	1363.3	-2.02493	0.80141	-2.52671	0.0115137	0.280492	SLC29A1	solute carrier family 29 member 1 (Augustine blood group)
ENSG00000130024	416.71	-1.015	0.4018	-2.52612	0.0115329	0.280569	PHF10	PHD finger protein 10
ENSG00000174799	524.579	0.793928	0.314335	2.52574	0.0115455	0.280569	CEP135	centrosomal protein 135
ENSG00000300298	106.062	1.08312	0.429297	2.523	0.0116359	0.282414
ENSG00000198420	242.373	1.09283	0.433438	2.52132	0.0116916	0.283008	TCAF1	TRPM8 channel associated factor 1
ENSG00000229192	58.1155	-2.04516	0.811262	-2.52096	0.0117036	0.283008	LOC105375268	uncharacterized LOC105375268
ENSG00000304775	24.1215	3.35631	1.33108	2.52149	0.011686	0.283008	AKR1C6P	aldo-keto reductase family 1 member C6, pseudogene
ENSG00000133030	479.729	0.797663	0.316648	2.51909	0.011766	0.284165	MPRIP	myosin phosphatase Rho interacting protein
ENSG00000133056	161.429	1.25179	0.497013	2.51862	0.0117817	0.284196	PIK3C2B	phosphatidylinositol-4-phosphate 3-kinase catalytic subunit type 2 beta
ENSG00000154914	80.7966	2.05726	0.817184	2.5175	0.011819	0.28464	USP43	ubiquitin specific peptidase 43
ENSG00000197329	173.302	-1.67268	0.664614	-2.51677	0.0118437	0.28464	PELI1	pellino E3 ubiquitin protein ligase 1
ENSG00000294469	85.9538	-2.22404	0.883652	-2.51688	0.01184	0.28464
ENSG00000144959	285.946	-1.50747	0.599189	-2.51585	0.0118747	0.285036	NCEH1	neutral cholesterol ester hydrolase 1
ENSG00000115828	26.0239	1.49832	0.596014	2.5139	0.0119404	0.285473	QPCT	glutaminyl-peptide cyclotransferase
ENSG00000163069	75.2241	2.40991	0.958755	2.51358	0.0119512	0.285473	SGCB	sarcoglycan beta
ENSG00000175611	226.358	0.78284	0.3114	2.51394	0.0119392	0.285473	ERCC6L2-AS1	ERCC6L2 antisense RNA 1
ENSG00000181751	97.329	-1.37857	0.548518	-2.51326	0.0119622	0.285473	MACIR	macrophage immunometabolism regulator
ENSG00000309168	362.135	0.960489	0.382184	2.51315	0.0119657	0.285473
ENSG00000188305	87.873	1.43682	0.571982	2.51201	0.0120046	0.286055	PEAK3	PEAK family member 3
ENSG00000023909	320.469	1.02746	0.409354	2.50996	0.0120744	0.286836	GCLM	glutamate-cysteine ligase modifier subunit
ENSG00000268756	88.3435	1.50195	0.598402	2.50992	0.0120757	0.286836
ENSG00000310052	27.4954	1.8984	0.756407	2.50976	0.0120813	0.286836
ENSG00000167548	511.122	0.970534	0.387037	2.5076	0.0121554	0.288246	KMT2D	lysine methyltransferase 2D
ENSG00000131781	133.417	1.1944	0.476723	2.50544	0.01223	0.289664	FMO5	flavin containing dimethylaniline monoxygenase 5
ENSG00000263394	35.2886	2.02197	0.807541	2.50386	0.0122846	0.290256
ENSG00000302999	29.3413	-1.55215	0.619814	-2.50421	0.0122725	0.290256
ENSG00000074657	350.704	0.870401	0.34804	2.50086	0.012389	0.291377	ZNF532	zinc finger protein 532
ENSG00000128294	588.896	1.2537	0.501152	2.50163	0.0123623	0.291377	TPST2	tyrosylprotein sulfotransferase 2
ENSG00000229447	137.308	1.03059	0.412106	2.5008	0.0123914	0.291377
ENSG00000293492	48.9518	-1.58897	0.635073	-2.50202	0.0123486	0.291377	NUDT16L2P	nudix hydrolase 16 like 2, pseudogene
ENSG00000021300	73.9078	-1.04398	0.417709	-2.49931	0.0124436	0.291722	PLEKHB1	pleckstrin homology domain containing B1
ENSG00000087495	76.045	1.4032	0.56148	2.4991	0.0124507	0.291722	PHACTR3	phosphatase and actin regulator 3
ENSG00000300355	57.5802	1.30034	0.520229	2.49955	0.012435	0.291722
ENSG00000280119	52.7574	2.07916	0.832431	2.49769	0.0125004	0.292537	LOC285097	uncharacterized FLJ38379
ENSG00000171051	369.456	-1.9601	0.785163	-2.49643	0.0125451	0.292811	FPR1	formyl peptide receptor 1
ENSG00000182950	29.2015	-2.20198	0.882152	-2.49614	0.0125552	0.292811	CIMAP1C	ciliary microtubule associated protein 1C
ENSG00000231201	45.5711	3.05554	1.22413	2.49609	0.0125569	0.292811
ENSG00000183150	38.1093	1.49395	0.599268	2.49296	0.0126685	0.295061	GPR19	G protein-coupled receptor 19
ENSG00000059122	190.34	0.889151	0.356727	2.49252	0.0126839	0.29507	FLYWCH1	FLYWCH-type zinc finger 1
ENSG00000047579	273.29	0.795988	0.319736	2.48952	0.0127915	0.296169	DTNBP1	dystrobrevin binding protein 1
ENSG00000146535	390.809	0.951229	0.382025	2.48997	0.0127756	0.296169	GNA12	G protein subunit alpha 12
ENSG00000160183	76.3101	-1.612	0.647473	-2.48968	0.0127856	0.296169	TMPRSS3	transmembrane serine protease 3
ENSG00000197217	445.139	1.10233	0.442609	2.49052	0.0127556	0.296169	ENTPD4	ectonucleoside triphosphate diphosphohydrolase 4
ENSG00000164284	233.536	-1.08402	0.435673	-2.48816	0.0128408	0.296958	GRPEL2	GrpE like 2, mitochondrial
ENSG00000265713	70.8806	1.31276	0.52774	2.48751	0.012864	0.297144	LOC100421100	RNA terminal phosphate cyclase like 1 pseudogene
ENSG00000112303	299.234	1.32551	0.533219	2.48586	0.0129238	0.298034	VNN2	vanin 2
ENSG00000173821	1515.84	1.0221	0.411209	2.48561	0.0129329	0.298034	RNF213	ring finger protein 213
ENSG00000091127	213.584	-1.03173	0.415164	-2.48512	0.0129509	0.298098	PUS7	pseudouridine synthase 7
ENSG00000146409	163.106	-1.36718	0.550678	-2.48272	0.0130382	0.299757	SLC18B1	solute carrier family 18 member B1
ENSG00000180539	88.3412	1.3721	0.552758	2.48227	0.0130547	0.299784	LINC02908	long intergenic non-protein coding RNA 2908
ENSG00000204389	1392.45	-2.67462	1.07817	-2.48071	0.013112	0.300747	HSPA1A	heat shock protein family A (Hsp70) member 1A
ENSG00000273694	26.8288	1.91165	0.770751	2.48025	0.0131292	0.300791	LOC124904641	uncharacterized LOC124904641
ENSG00000246985	86.3142	2.81697	1.13626	2.47915	0.0131696	0.301364	SOCS2-AS1	SOCS2 antisense RNA 1
ENSG00000101040	1305.03	0.936325	0.377871	2.47789	0.013216	0.302074	ZMYND8	zinc finger MYND-type containing 8
ENSG00000186350	526.507	1.11494	0.450095	2.47712	0.0132447	0.302376	RXRA	retinoid X receptor alpha
ENSG00000280670	133.883	-0.861945	0.348211	-2.47535	0.0133106	0.303528	CCDC163	CCDC163 homolog
ENSG00000160213	793.355	1.32936	0.537294	2.47418	0.0133544	0.304173	CSTB	cystatin B
ENSG00000181195	38.6785	2.82484	1.143	2.47142	0.0134579	0.306176	PENK	proenkephalin
ENSG00000285730	109.126	1.03024	0.416968	2.47079	0.0134814	0.306353
ENSG00000132199	1071.89	-1.10591	0.447787	-2.46972	0.013522	0.306566	ENOSF1	enolase superfamily member 1
ENSG00000160191	100.958	1.45181	0.58783	2.46977	0.0135199	0.306566	PDE9A	phosphodiesterase 9A
ENSG00000223601	34.2638	2.64328	1.07064	2.46889	0.0135535	0.306925	EBLN1	endogenous Bornavirus like nucleoprotein 1
ENSG00000124588	689.926	-1.3649	0.553417	-2.46632	0.0136509	0.308776	NQO2	N-ribosyldihydronicotinamide:quinone dehydrogenase 2
ENSG00000142192	359.144	1.04647	0.424378	2.46588	0.0136676	0.308797	APP	amyloid beta precursor protein
ENSG00000107242	42.5256	1.65418	0.671559	2.46319	0.0137706	0.310765	PIP5K1B	phosphatidylinositol-4-phosphate 5-kinase type 1 beta
ENSG00000077327	87.6577	2.10801	0.85713	2.45938	0.0139176	0.312385	SPAG6	sperm associated antigen 6
ENSG00000100918	141.941	1.91581	0.779406	2.45804	0.0139698	0.312385	REC8	REC8 meiotic recombination protein
ENSG00000130595	23.5881	1.65304	0.671986	2.45994	0.0138961	0.312385	TNNT3	troponin T3, fast skeletal type
ENSG00000138678	116.345	1.61813	0.657764	2.46005	0.0138917	0.312385	GPAT3	glycerol-3-phosphate acyltransferase 3
ENSG00000187231	213.1	0.829046	0.337184	2.45874	0.0139427	0.312385	SESTD1	SEC14 and spectrin domain containing 1
ENSG00000188001	96.5189	-1.02557	0.417177	-2.45836	0.0139572	0.312385	TPRG1	tumor protein p63 regulated 1
ENSG00000206560	330.285	-1.17107	0.476407	-2.45813	0.0139661	0.312385	ANKRD28	ankyrin repeat domain 28
ENSG00000236039	202.193	-1.83998	0.7483	-2.45888	0.0139373	0.312385	LINC02889	long intergenic non-protein coding RNA 2889
ENSG00000288886	172.586	1.12341	0.457946	2.45316	0.0141607	0.316293
ENSG00000157870	33.879	1.30408	0.531849	2.45198	0.0142074	0.31686	PRXL2B	peroxiredoxin like 2B
ENSG00000162430	103.813	1.06541	0.434562	2.4517	0.0142184	0.31686	SELENON	selenoprotein N
ENSG00000123739	102.145	-1.06446	0.434311	-2.45092	0.0142492	0.317187	PLA2G12A	phospholipase A2 group XIIA
ENSG00000276855	40.5798	-2.12266	0.866602	-2.44941	0.014309	0.318156
ENSG00000158825	27.0172	-2.04985	0.837931	-2.44633	0.0144321	0.319805	CDA	cytidine deaminase
ENSG00000186106	224.71	-1.15791	0.473231	-2.44682	0.0144124	0.319805	ANKRD46	ankyrin repeat domain 46
ENSG00000253829	26.0603	1.44656	0.591292	2.44643	0.0144278	0.319805
ENSG00000086062	2943.16	1.06207	0.434389	2.44497	0.0144866	0.320132	B4GALT1	beta-1,4-galactosyltransferase 1
ENSG00000249274	34.9294	1.28082	0.523909	2.44474	0.0144958	0.320132	PDLIM1P4	PDZ and LIM domain 1 pseudogene 4
ENSG00000258484	84.5493	1.82209	0.745246	2.44495	0.0144871	0.320132	SPESP1	sperm equatorial segment protein 1
ENSG00000118762	225.165	1.75762	0.719089	2.44423	0.0145163	0.320223	PKD2	polycystin 2, transient receptor potential cation channel
ENSG00000273270	80.4834	1.05621	0.432501	2.4421	0.0146021	0.321666
ENSG00000286963	42.9318	1.88525	0.772203	2.44139	0.0146309	0.321666	LOC101929386	uncharacterized LOC101929386
ENSG00000291015	248.221	1.42761	0.5847	2.44162	0.0146217	0.321666
ENSG00000257802	30.8224	1.46916	0.602316	2.43918	0.0147206	0.323277
ENSG00000125246	147.075	-1.00779	0.413389	-2.43787	0.0147741	0.323726	CLYBL	citramalyl-CoA lyase
ENSG00000222788	26.5888	1.90205	0.780197	2.43791	0.0147723	0.323726
ENSG00000225484	942.134	1.08256	0.444149	2.43737	0.0147945	0.323811	NUTM2B-AS1	NUTM2B antisense RNA 1
ENSG00000213928	151.826	0.844311	0.346713	2.43518	0.0148842	0.325411	IRF9	interferon regulatory factor 9
ENSG00000213462	194.303	0.778844	0.320072	2.43334	0.0149603	0.32671	ERV3-1	endogenous retrovirus group 3 member 1, envelope
ENSG00000276778	66.6212	2.05808	0.846025	2.43265	0.0149889	0.326971	LINC02227	long intergenic non-protein coding RNA 2227
ENSG00000128059	547.256	-1.34836	0.555232	-2.42847	0.0151627	0.329925	PPAT	phosphoribosyl pyrophosphate amidotransferase
ENSG00000166987	181.993	1.223	0.503553	2.42875	0.0151511	0.329925	MBD6	methyl-CpG binding domain protein 6
ENSG00000289353	106.839	0.940771	0.387438	2.42818	0.0151748	0.329925
ENSG00000185989	190.22	0.921729	0.380118	2.42485	0.0153146	0.332597	RASA3	RAS p21 protein activator 3
ENSG00000239291	148.831	1.11978	0.461883	2.42438	0.0153346	0.332663	RPS2P47	ribosomal protein S2 pseudogene 47
ENSG00000198933	65.2228	0.968404	0.39962	2.42331	0.0153797	0.333271	TBKBP1	TBK1 binding protein 1
ENSG00000117597	194.924	-1.00263	0.413949	-2.42211	0.0154308	0.333809	UTP25	UTP25 small subunit processome component
ENSG00000309877	111.907	-1.38584	0.572207	-2.42193	0.0154385	0.333809
ENSG00000297388	25.0861	1.48015	0.611322	2.42123	0.0154679	0.334076
ENSG00000047365	86.8093	1.83557	0.758303	2.42062	0.0154939	0.334269	ARAP2	ArfGAP with RhoGAP domain, ankyrin repeat and PH domain 2
ENSG00000013016	52.2202	1.87821	0.77621	2.41971	0.0155327	0.334739	EHD3	EH domain containing 3
ENSG00000064225	298.275	0.940755	0.389263	2.41676	0.0156595	0.3371	ST3GAL6	ST3 beta-galactoside alpha-2,3-sialyltransferase 6
ENSG00000284691	55.3151	1.16166	0.48086	2.41579	0.0157011	0.337255	LOC728743	zinc finger domain-containing protein LOC728743
ENSG00000289017	1036.69	1.27375	0.527252	2.41584	0.0156991	0.337255
ENSG00000233783	64.6394	1.08577	0.449721	2.41432	0.0157648	0.338254
ENSG00000170917	113.639	-1.15943	0.48104	-2.41027	0.0159408	0.341656	NUDT6	nudix hydrolase 6
ENSG00000100445	162.226	1.12789	0.468134	2.40933	0.0159816	0.342157	SDR39U1	short chain dehydrogenase/reductase family 39U member 1
ENSG00000154127	437.999	1.16143	0.483196	2.40364	0.0162329	0.34678	UBASH3B	ubiquitin associated and SH3 domain containing B
ENSG00000196839	1049.06	1.40699	0.585339	2.40372	0.0162293	0.34678	ADA	adenosine deaminase
ENSG00000139182	195.241	-0.907325	0.377649	-2.40256	0.0162809	0.347426	CLSTN3	calsyntenin 3
ENSG00000154930	322.805	0.874204	0.364076	2.40116	0.0163433	0.348378	ACSS1	acyl-CoA synthetase short chain family member 1
ENSG00000229644	194.373	-1.92744	0.803246	-2.39956	0.0164149	0.349524	NAMPTP1	nicotinamide phosphoribosyltransferase pseudogene 1
ENSG00000269867	22.437	1.69356	0.706133	2.39836	0.0164685	0.350286
ENSG00000085117	825.292	1.81941	0.759548	2.39539	0.0166027	0.351955	CD82	CD82 molecule
ENSG00000106733	179.87	-0.853193	0.356237	-2.39502	0.0166197	0.351955	NMRK1	nicotinamide riboside kinase 1
ENSG00000183242	54.9429	1.92315	0.803108	2.39464	0.0166367	0.351955	WT1-AS	WT1 antisense RNA
ENSG00000227188	62.8673	-1.56015	0.651419	-2.39499	0.0166206	0.351955	MGAT3-AS1	MGAT3 antisense RNA 1
ENSG00000234428	25.0656	1.34941	0.563491	2.39473	0.0166324	0.351955
ENSG00000182809	21.604	-2.01919	0.844437	-2.39116	0.0167951	0.354922	CRIP2	cysteine rich protein 2
ENSG00000187730	39.0374	1.75316	0.733507	2.3901	0.0168436	0.355565	GABRD	gamma-aminobutyric acid type A receptor subunit delta
ENSG00000086619	258.756	1.12826	0.472426	2.38823	0.0169299	0.356052	ERO1B	endoplasmic reticulum oxidoreductase 1 beta
ENSG00000091140	1786.96	-1.73064	0.724718	-2.38802	0.0169393	0.356052	DLD	dihydrolipoamide dehydrogenase
ENSG00000179344	2628.04	-2.13528	0.893804	-2.38898	0.0168951	0.356052	HLA-DQB1	major histocompatibility complex, class II, DQ beta 1
ENSG00000184014	761.494	0.755772	0.316417	2.38853	0.0169158	0.356052	DENND5A	DENN domain containing 5A
ENSG00000122378	485.664	1.07011	0.448544	2.38574	0.0170447	0.357884	PRXL2A	peroxiredoxin like 2A
ENSG00000213722	796.303	1.15833	0.485627	2.38522	0.017069	0.35801	DDAH2	DDAH family member 2, ADMA-independent
ENSG00000224383	37.135	-1.54262	0.647594	-2.38208	0.0172149	0.360686	PRR29	proline rich 29
ENSG00000185674	92.4038	1.31924	0.553943	2.38155	0.0172401	0.360828	LYG2	lysozyme g2
ENSG00000110777	59.5876	2.02997	0.852733	2.38054	0.0172872	0.36127	POU2AF1	POU class 2 homeobox associating factor 1
ENSG00000230701	36.2927	1.6201	0.680625	2.38031	0.0172981	0.36127	FBXW4P1	F-box and WD repeat domain containing 4 pseudogene 1
ENSG00000181722	389.937	0.675813	0.284078	2.37897	0.0173612	0.361831	ZBTB20	zinc finger and BTB domain containing 20
ENSG00000182810	276.84	-1.46403	0.61541	-2.37895	0.0173618	0.361831	DDX28	DEAD-box helicase 28
ENSG00000135924	68.875	0.987541	0.415208	2.37842	0.0173869	0.361968	DNAJB2	DnaJ heat shock protein family (Hsp40) member B2
ENSG00000022556	146.693	-2.31429	0.973617	-2.377	0.0174539	0.362206	NLRP2	NLR family pyrin domain containing 2
ENSG00000100462	576.727	-1.49737	0.630017	-2.37671	0.0174677	0.362206	PRMT5	protein arginine methyltransferase 5
ENSG00000158481	127.645	2.08296	0.876427	2.37665	0.0174705	0.362206	CD1C	CD1c molecule
ENSG00000184068	20.9916	1.43985	0.605842	2.37662	0.0174722	0.362206
ENSG00000121075	41.2165	-1.44809	0.609464	-2.376	0.0175014	0.362429	TBX4	T-box transcription factor 4
ENSG00000172803	77.2755	-1.04297	0.439287	-2.37422	0.017586	0.363796	SNX32	sorting nexin 32
ENSG00000293689	177.42	0.947342	0.399132	2.37351	0.0176201	0.364118
ENSG00000154451	80.3401	1.55501	0.655431	2.37251	0.0176679	0.36472	GBP5	guanylate binding protein 5
ENSG00000131626	348.297	0.804922	0.339898	2.36813	0.0178782	0.368397	PPFIA1	PTPRF interacting protein alpha 1
ENSG00000180011	394.963	0.649633	0.274336	2.36802	0.0178835	0.368397	PTGR3	prostaglandin reductase 3
ENSG00000090989	616.914	0.916752	0.387302	2.36702	0.0179319	0.369007	EXOC1	exocyst complex component 1
ENSG00000254649	21.7612	1.9271	0.814438	2.36618	0.0179729	0.369462
ENSG00000204642	202.276	1.8216	0.770191	2.36513	0.0180237	0.369731	HLA-F	major histocompatibility complex, class I, F
ENSG00000288302	30.9761	1.75162	0.740504	2.36545	0.0180083	0.369731	LOC124903386	uncharacterized LOC124903386
ENSG00000143479	69.0363	1.74393	0.737933	2.36327	0.0181146	0.371208	DYRK3	dual specificity tyrosine phosphorylation regulated kinase 3
ENSG00000137802	125.293	0.905074	0.383325	2.36111	0.0182202	0.372981	MAPKBP1	mitogen-activated protein kinase binding protein 1
ENSG00000260097	378.501	0.978343	0.414776	2.35872	0.0183379	0.375	SPDYE6	speedy/RINGO cell cycle regulator family member E6
ENSG00000007944	523.895	1.57726	0.669179	2.35701	0.0184229	0.376139	MYLIP	myosin regulatory light chain interacting protein
ENSG00000223446	22.8567	1.25294	0.531708	2.35644	0.0184512	0.376139	LOC101927993	uncharacterized LOC101927993
ENSG00000303888	35.5616	1.78938	0.759263	2.35674	0.0184362	0.376139
ENSG00000026103	444.781	-1.52177	0.646534	-2.35374	0.0185854	0.377699	FAS	Fas cell surface death receptor
ENSG00000105997	479.73	1.13775	0.483313	2.35406	0.0185694	0.377699	HOXA3	homeobox A3
ENSG00000130734	79.0036	1.04318	0.443111	2.35422	0.0185614	0.377699	ATG4D	autophagy related 4D cysteine peptidase
ENSG00000175283	188.353	-1.29928	0.553094	-2.34912	0.018818	0.382028	DOLK	dolichol kinase
ENSG00000137265	120.524	1.4739	0.627958	2.34713	0.0189189	0.383679	IRF4	interferon regulatory factor 4
ENSG00000167850	497.469	-2.12667	0.906663	-2.3456	0.0189963	0.384851	CD300C	CD300c molecule
ENSG00000128791	256.244	-1.52518	0.650745	-2.34375	0.0190911	0.386373	TWSG1	twisted gastrulation BMP signaling modulator 1
ENSG00000159147	262.704	1.53898	0.656833	2.34303	0.0191281	0.386722	DONSON	DNA replication fork stabilization factor DONSON
ENSG00000213390	415.961	-1.29709	0.553779	-2.34226	0.0191675	0.38712	ARHGAP19	Rho GTPase activating protein 19
ENSG00000178104	514.788	1.30334	0.556658	2.34137	0.0192133	0.387647	PDE4DIP	phosphodiesterase 4D interacting protein
ENSG00000104953	49.3089	0.996562	0.425931	2.33972	0.019298	0.388656	TLE6	TLE family member 6, subcortical maternal complex member
ENSG00000105717	33.8227	-1.31818	0.563508	-2.33924	0.0193228	0.388656	PBX4	PBX homeobox 4
ENSG00000229944	319.137	-1.5387	0.657731	-2.3394	0.0193145	0.388656
ENSG00000272023	41.0155	1.09923	0.470018	2.33871	0.0193507	0.388818	AFF4-DT	AFF4 divergent transcript
ENSG00000133794	311.378	-1.00624	0.430867	-2.33539	0.0195229	0.391877	BMAL1	basic helix-loop-helix ARNT like 1
ENSG00000226777	99.6931	1.69256	0.72529	2.33364	0.0196148	0.393319	FAM30A	family with sequence similarity 30 member A
ENSG00000298307	74.9733	1.00324	0.430107	2.33254	0.0196722	0.394067
ENSG00000197536	104.689	1.36065	0.583816	2.33061	0.0197737	0.395695
ENSG00000171045	114.753	-1.39191	0.597364	-2.33009	0.0198016	0.39585	TSNARE1	t-SNARE domain containing 1
ENSG00000106211	3409.71	-1.77309	0.761095	-2.32965	0.0198245	0.395904	HSPB1	heat shock protein family B (small) member 1
ENSG00000156968	225.13	-1.52827	0.656701	-2.3272	0.0199548	0.398102	MPV17L	MPV17 mitochondrial inner membrane protein like
ENSG00000119401	106.545	1.31706	0.566249	2.32594	0.0200218	0.398984	TRIM32	tripartite motif containing 32
ENSG00000260853	233.63	0.969249	0.416773	2.3256	0.0200397	0.398984	NFATC2IP-AS1	NFATC2IP antisense RNA 1
ENSG00000132334	1151.08	1.28456	0.552495	2.32502	0.0200708	0.399198	PTPRE	protein tyrosine phosphatase receptor type E
ENSG00000100473	277.931	-1.05675	0.455066	-2.32218	0.020223	0.401817	COCH	cochlin
ENSG00000133065	93.903	1.04236	0.449041	2.32131	0.0202701	0.402344	SLC41A1	solute carrier family 41 member 1
ENSG00000307917	23.22	-1.59131	0.68643	-2.31824	0.0204364	0.405236
ENSG00000131016	35.1642	1.32294	0.571006	2.31686	0.0205114	0.405712	AKAP12	A-kinase anchoring protein 12
ENSG00000171298	407.594	1.27136	0.548793	2.31666	0.0205225	0.405712	GAA	alpha glucosidase
ENSG00000221990	47.8009	-1.13682	0.490613	-2.31713	0.0204964	0.405712
ENSG00000165071	165.519	0.931555	0.402602	2.31384	0.0206767	0.408349	TMEM71	transmembrane protein 71
ENSG00000221968	74.3288	1.4252	0.61622	2.31281	0.020733	0.40905	FADS3	fatty acid desaturase 3
ENSG00000153832	90.4173	-1.11237	0.481298	-2.31119	0.0208223	0.409531	FBXO36	F-box protein 36
ENSG00000168763	208.275	0.805656	0.348593	2.31117	0.0208236	0.409531	CNNM3	cyclin and CBS domain divalent metal cation transport mediator 3
ENSG00000182827	356.314	-1.21978	0.527848	-2.31085	0.0208409	0.409531	ACBD3	acyl-CoA binding domain containing 3
ENSG00000221643	50.2066	1.39331	0.602656	2.31194	0.0207808	0.409531	SNORA77	small nucleolar RNA, H/ACA box 77
ENSG00000114166	197.001	1.02261	0.442686	2.31002	0.0208873	0.410031	KAT2B	lysine acetyltransferase 2B
ENSG00000240409	42.7483	-1.16592	0.505129	-2.30816	0.02099	0.411463	MTATP8P1	MT-ATP8 pseudogene 1
ENSG00000290999	32.2454	1.46084	0.63296	2.30794	0.0210022	0.411463
ENSG00000227066	58.4729	1.87068	0.810864	2.30702	0.0210537	0.41206	LOC117779438	uncharacterized LOC117779438
ENSG00000142949	290.408	-1.08937	0.472325	-2.30639	0.0210887	0.412334	PTPRF	protein tyrosine phosphatase receptor type F
ENSG00000128641	175.77	-1.07885	0.468163	-2.30443	0.0211984	0.414066	MYO1B	myosin IB
ENSG00000102471	118.81	1.61835	0.702629	2.30328	0.0212634	0.414223	NDFIP2	Nedd4 family interacting protein 2
ENSG00000112679	284.346	0.985315	0.42788	2.30278	0.021291	0.414223	DUSP22	dual specificity phosphatase 22
ENSG00000120896	45.7847	1.42353	0.618154	2.30288	0.0212857	0.414223	SORBS3	sorbin and SH3 domain containing 3
ENSG00000245532	1629.59	1.00678	0.437126	2.30318	0.0212685	0.414223	NEAT1	nuclear paraspeckle assembly transcript 1
ENSG00000113721	132.621	1.18644	0.516354	2.29772	0.0215778	0.41666	PDGFRB	platelet derived growth factor receptor beta
ENSG00000141965	88.1499	0.873086	0.379802	2.29879	0.0215166	0.41666	FEM1A	fem-1 homolog A
ENSG00000164010	109.962	-1.06563	0.463806	-2.29757	0.0215862	0.41666	ERMAP	erythroblast membrane associated protein (Scianna blood group)
ENSG00000172260	217.13	1.84468	0.802748	2.29795	0.0215644	0.41666	NEGR1	neuronal growth regulator 1
ENSG00000185619	379.627	0.900057	0.391688	2.29789	0.0215681	0.41666	PCGF3	polycomb group ring finger 3
ENSG00000231131	60.4463	1.54352	0.671438	2.29883	0.0215145	0.41666	LOC105378305	uncharacterized LOC105378305
ENSG00000234369	71.848	1.43119	0.622863	2.29776	0.0215756	0.41666	TATDN1P1	TatD DNase domain containing 1 pseudogene 1
ENSG00000295248	24.3932	2.00661	0.873185	2.29803	0.0215601	0.41666
ENSG00000271437	20.8811	1.62319	0.706613	2.29714	0.0216108	0.416724
ENSG00000183741	4499.73	-1.26915	0.552772	-2.29598	0.0216773	0.417597	CBX6	chromobox 6
ENSG00000082293	752.601	2.42771	1.05825	2.29408	0.021786	0.418869	COL19A1	collagen type XIX alpha 1 chain
ENSG00000295994	48.3696	1.19758	0.522001	2.2942	0.0217789	0.418869	LOC107985524	uncharacterized LOC107985524
ENSG00000117115	267.047	1.69713	0.740064	2.29322	0.0218355	0.419409	PADI2	peptidyl arginine deiminase 2
ENSG00000307942	107.183	-1.20506	0.525882	-2.29151	0.0219338	0.420885	FRG1JP	FSHD region gene 1 family member J, pseudogene
ENSG00000197822	123.021	1.04228	0.455181	2.28982	0.0220317	0.422349	OCLN	occludin
ENSG00000287697	29.4171	1.36112	0.595414	2.28601	0.0222538	0.425775	LOC105371622	uncharacterized LOC105371622
ENSG00000307950	28.3178	2.18364	0.955207	2.28604	0.0222519	0.425775
ENSG00000129667	226.503	1.08198	0.47363	2.28445	0.0223453	0.427109	RHBDF2	rhomboid 5 homolog 2
ENSG00000258740	42.2899	1.48732	0.651262	2.28375	0.0223862	0.427474
ENSG00000100320	113.008	1.65003	0.72337	2.28104	0.0225463	0.428445	RBFOX2	RNA binding fox-1 homolog 2
ENSG00000118058	712.333	0.652061	0.285755	2.28189	0.0224961	0.428445	KMT2A	lysine methyltransferase 2A
ENSG00000154040	43.3823	-1.26629	0.554981	-2.28169	0.0225075	0.428445	CABYR	calcium binding tyrosine phosphorylation regulated
ENSG00000229271	82.2659	-1.47418	0.646189	-2.28135	0.022528	0.428445
ENSG00000300760	41.1603	1.37846	0.603965	2.28234	0.022469	0.428445
ENSG00000242861	25.6415	1.7788	0.780126	2.28015	0.022599	0.429031
ENSG00000139679	272.47	1.15553	0.50693	2.27946	0.0226398	0.429351	LPAR6	lysophosphatidic acid receptor 6
ENSG00000154721	46.7226	1.50486	0.660388	2.27876	0.0226816	0.429351	JAM2	junctional adhesion molecule 2
ENSG00000170345	5062.42	1.60644	0.704856	2.27911	0.0226605	0.429351	FOS	Fos proto-oncogene, AP-1 transcription factor subunit
ENSG00000169814	297.133	-0.820057	0.359977	-2.27808	0.0227218	0.429698	BTD	biotinidase
ENSG00000105607	726.653	-1.33044	0.584457	-2.27637	0.0228238	0.431211	GCDH	glutaryl-CoA dehydrogenase
ENSG00000166035	69.2168	1.19483	0.525278	2.27466	0.0229262	0.432729	LIPC	lipase C, hepatic type
ENSG00000211649	25.719	3.1593	1.38948	2.27372	0.0229825	0.43303	IGLV7-46	immunoglobulin lambda variable 7-46
ENSG00000254521	129.307	1.65569	0.728202	2.27366	0.0229863	0.43303	SIGLEC12	sialic acid binding Ig like lectin 12
ENSG00000126602	1191.74	-1.68107	0.739559	-2.27307	0.023022	0.433287	TRAP1	TNF receptor associated protein 1
ENSG00000076554	166.281	1.65744	0.729323	2.27258	0.0230517	0.433429	TPD52	tumor protein D52
ENSG00000289519	196.856	1.09326	0.481264	2.27165	0.0231078	0.434069
ENSG00000164038	133.018	-1.15412	0.508305	-2.27054	0.0231751	0.4345	SLC9B2	solute carrier family 9 member B2
ENSG00000293363	88.2825	-1.32223	0.58231	-2.27066	0.0231679	0.4345
ENSG00000187824	41.5519	1.14102	0.502733	2.26964	0.0232297	0.435107	TMEM220	transmembrane protein 220
ENSG00000081913	113.879	0.784449	0.34582	2.26838	0.0233062	0.435984	PHLPP1	PH domain and leucine rich repeat protein phosphatase 1
ENSG00000104714	543.811	0.875693	0.386297	2.26689	0.023397	0.435984	ERICH1	glutamate rich 1
ENSG00000155307	161.592	1.06261	0.46879	2.2667	0.0234086	0.435984	SAMSN1	SAM domain, SH3 domain and nuclear localization signals 1
ENSG00000164056	32.774	1.97095	0.869169	2.26763	0.0233518	0.435984	SPRY1	sprouty RTK signaling antagonist 1
ENSG00000226899	27.3152	1.40839	0.62118	2.26729	0.0233728	0.435984
ENSG00000259250	22.2278	1.39308	0.61459	2.26668	0.0234099	0.435984
ENSG00000290831	69.1111	-1.10311	0.486874	-2.2657	0.0234698	0.436686	NSUN5P2	NSUN5 pseudogene 2
ENSG00000183010	250.868	-1.36942	0.604903	-2.26387	0.0235823	0.438363	PYCR1	pyrroline-5-carboxylate reductase 1
ENSG00000289214	37.5862	1.17329	0.518389	2.26334	0.0236148	0.438551
ENSG00000120992	1456.95	-1.50245	0.664197	-2.26205	0.0236944	0.439614	LYPLA1	lysophospholipase 1
ENSG00000068976	128.247	-0.934169	0.413189	-2.26087	0.023767	0.439684	PYGM	glycogen phosphorylase, muscle associated
ENSG00000112787	182.345	0.779191	0.344686	2.26058	0.0237851	0.439684	FBRSL1	fibrosin like 1
ENSG00000147324	116.843	1.18129	0.522571	2.26054	0.0237879	0.439684	MFHAS1	multifunctional ROCO family signaling regulator 1
ENSG00000173110	180.542	-1.73941	0.769388	-2.26077	0.0237733	0.439684	HSPA6	heat shock protein family A (Hsp70) member 6
ENSG00000131389	376.048	-1.09666	0.485227	-2.26009	0.023816	0.439788	SLC6A6	solute carrier family 6 member 6
ENSG00000115825	293.494	0.921732	0.408013	2.25907	0.0238789	0.440534	PRKD3	protein kinase D3
ENSG00000162746	51.6391	1.10378	0.489644	2.25425	0.0241807	0.445266	FCRLB	Fc receptor like B
ENSG00000295208	55.7177	0.974472	0.43222	2.25457	0.0241602	0.445266
ENSG00000023330	850.907	-1.55247	0.688925	-2.25347	0.0242293	0.445741	ALAS1	5'-aminolevulinate synthase 1
ENSG00000146067	282.974	0.930552	0.413464	2.25063	0.0244093	0.448632	FAM193B	family with sequence similarity 193 member B
ENSG00000180354	57.1322	0.969692	0.431017	2.24978	0.0244631	0.4492	MTURN	maturin, neural progenitor differentiation regulator homolog
ENSG00000167695	105.976	-1.56256	0.69487	-2.24871	0.0245309	0.450024	TLCD3A	TLC domain containing 3A
ENSG00000130635	140.973	1.87274	0.833008	2.24817	0.0245655	0.450237	COL5A1	collagen type V alpha 1 chain
ENSG00000255321	54.8017	1.08705	0.483684	2.24745	0.0246115	0.45066
ENSG00000270906	62.8644	2.07892	0.925224	2.24694	0.024644	0.450833	MTND4P35	MT-ND4 pseudogene 35
ENSG00000168026	99.785	1.37139	0.610804	2.24523	0.0247533	0.452412	TTC21A	tetratricopeptide repeat domain 21A
ENSG00000227560	22.8315	1.33963	0.596797	2.2447	0.0247873	0.452611	RPS15AP30	ribosomal protein S15a pseudogene 30
ENSG00000162591	70.866	1.03342	0.460717	2.24306	0.0248926	0.454111	MEGF6	multiple EGF like domains 6
ENSG00000198551	185.86	-1.35479	0.604421	-2.24147	0.0249954	0.455562	ZNF627	zinc finger protein 627
ENSG00000137094	57.9697	-1.48895	0.664639	-2.24024	0.0250751	0.456542	DNAJB5	DnaJ heat shock protein family (Hsp40) member B5
ENSG00000269983	69.8436	1.01488	0.453085	2.23993	0.0250957	0.456542
ENSG00000125089	251.456	0.975109	0.435764	2.2377	0.0252407	0.458753	SH3TC1	SH3 domain and tetratricopeptide repeats 1
ENSG00000121671	191.365	-1.32465	0.592377	-2.23616	0.0253414	0.460158	CRY2	cryptochrome circadian regulator 2
ENSG00000261505	24.3203	1.39822	0.625603	2.235	0.0254175	0.460687
ENSG00000299865	69.5213	1.08674	0.486233	2.23502	0.0254162	0.460687
ENSG00000123405	391.097	1.46256	0.654766	2.23372	0.0255018	0.461788	NFE2	nuclear factor, erythroid 2
ENSG00000169981	105.038	-1.44361	0.646763	-2.23206	0.0256111	0.463339	ZNF35	zinc finger protein 35
ENSG00000170092	281.094	0.845842	0.37908	2.2313	0.025661	0.463814	SPDYE5	speedy/RINGO cell cycle regulator family member E5
ENSG00000119950	318.244	1.13937	0.510807	2.23053	0.0257124	0.464315	MXI1	MAX interactor 1, dimerization protein
ENSG00000134183	57.218	1.17554	0.527417	2.22885	0.0258237	0.465896	GNAT2	G protein subunit alpha transducin 2
ENSG00000152104	342.303	1.04376	0.468789	2.2265	0.0259809	0.465971	PTPN14	protein tyrosine phosphatase non-receptor type 14
ENSG00000170919	313.785	0.778841	0.349837	2.2263	0.0259942	0.465971
ENSG00000178971	238.021	0.760374	0.341458	2.22684	0.0259578	0.465971	CTC1	CST telomere replication complex component 1
ENSG00000180549	284.776	1.99363	0.895459	2.22637	0.0259893	0.465971	FUT7	fucosyltransferase 7
ENSG00000187862	442.774	1.26666	0.568728	2.22718	0.025935	0.465971	TTC24	tetratricopeptide repeat domain 24
ENSG00000229557	44.4731	-1.62995	0.732111	-2.22636	0.0259898	0.465971	LINC00379	long intergenic non-protein coding RNA 379
ENSG00000248415	65.6275	-1.25248	0.562257	-2.2276	0.0259075	0.465971
ENSG00000081985	61.4749	1.45378	0.653327	2.22519	0.0260685	0.466876	IL12RB2	interleukin 12 receptor subunit beta 2
ENSG00000141337	103.2	0.9623	0.43266	2.22415	0.0261385	0.467703	ARSG	arylsulfatase G
ENSG00000152234	11533.4	-1.65063	0.743349	-2.22053	0.0263829	0.471646	ATP5F1A	ATP synthase F1 subunit alpha
ENSG00000241472	73.6477	1.40635	0.634	2.21822	0.02654	0.474021	PTPRG-AS1	PTPRG antisense RNA 1
ENSG00000145246	133.348	1.19981	0.541021	2.21768	0.0265769	0.47425	ATP10D	ATPase phospholipid transporting 10D (putative)
ENSG00000197978	145.731	-0.708537	0.319622	-2.2168	0.0266368	0.474885	GOLGA6L9	golgin A6 family like 9
ENSG00000135318	20.527	1.33204	0.60108	2.21607	0.0266865	0.475339	NT5E	5'-nucleotidase ecto
ENSG00000120519	147.198	-0.747551	0.337646	-2.21401	0.0268281	0.477428	SLC10A7	solute carrier family 10 member 7
ENSG00000184261	102.431	1.77306	0.801092	2.21331	0.0268764	0.477854	KCNK12	potassium two pore domain channel subfamily K member 12
ENSG00000171509	84.6089	-1.84726	0.835298	-2.2115	0.0270015	0.478776	RXFP1	relaxin family peptide receptor 1
ENSG00000207425	45.2483	-1.0776	0.487216	-2.21175	0.0269842	0.478776
ENSG00000225442	45.4484	1.35549	0.612878	2.21167	0.0269893	0.478776
ENSG00000238317	25.7367	1.67924	0.759499	2.21098	0.0270372	0.478977	SNORD11	small nucleolar RNA, C/D box 11
ENSG00000291210	69.9213	-0.922521	0.417413	-2.21009	0.0270988	0.479633	LOC727751	golgin A2 pseudogene
ENSG00000073737	136.621	-1.35454	0.613369	-2.20836	0.027219	0.481327	DHRS9	dehydrogenase/reductase 9
ENSG00000279573	35.9249	1.0177	0.46122	2.20654	0.0273462	0.48314
ENSG00000115365	481.722	-1.40675	0.637686	-2.20602	0.0273823	0.483148	LANCL1	LanC like glutathione S-transferase 1
ENSG00000141293	44.839	1.88679	0.855773	2.20478	0.0274698	0.483148	SKAP1	src kinase associated phosphoprotein 1
ENSG00000160216	454.938	0.946747	0.42933	2.20517	0.0274419	0.483148	AGPAT3	1-acylglycerol-3-phosphate O-acyltransferase 3
ENSG00000242474	106.587	-1.04214	0.472669	-2.20481	0.0274677	0.483148	LINC03015	long intergenic non-protein coding RNA 3015
ENSG00000286242	55.3122	1.09566	0.496848	2.20522	0.0274389	0.483148
ENSG00000153179	895.975	1.11701	0.506974	2.20328	0.0275749	0.484562	RASSF3	Ras association domain family member 3
ENSG00000133059	357.731	0.713776	0.324098	2.20234	0.027641	0.485289	DSTYK	dual serine/threonine and tyrosine protein kinase
ENSG00000168079	327.831	-1.79349	0.815215	-2.20002	0.0278058	0.486994	SCARA5	scavenger receptor class A member 5
ENSG00000172765	345.044	0.746418	0.339293	2.19992	0.0278126	0.486994	TMCC1	transmembrane and coiled-coil domain family 1
ENSG00000309183	28.3452	1.37721	0.62584	2.20058	0.0277655	0.486994
ENSG00000157483	144.018	-1.05742	0.481038	-2.1982	0.0279346	0.488425	MYO1E	myosin IE
ENSG00000260997	89.1602	1.27908	0.581911	2.19807	0.0279442	0.488425
ENSG00000138760	303.291	0.902488	0.410659	2.19766	0.0279735	0.488503	SCARB2	scavenger receptor class B member 2
ENSG00000165655	83.617	1.12871	0.513764	2.19693	0.0280253	0.488972	ZNF503	zinc finger protein 503
ENSG00000126870	305.772	0.813584	0.370747	2.19444	0.0282036	0.491646	DYNC2I1	dynein 2 intermediate chain 1
ENSG00000166352	186.545	-0.793969	0.362464	-2.19048	0.0284898	0.494668	IFTAP	intraflagellar transport associated protein
ENSG00000171596	113.784	1.08483	0.495292	2.19029	0.0285031	0.494668	NMUR1	neuromedin U receptor 1
ENSG00000215835	213.79	-1.17844	0.537853	-2.191	0.0284517	0.494668	LOC284685	EWS RNA binding protein 1 pseudogene
ENSG00000281404	83.04	0.894796	0.408338	2.19131	0.0284293	0.494668	LINC01176	long intergenic non-protein coding RNA 1176
ENSG00000289463	372.533	1.29866	0.592869	2.19046	0.0284906	0.494668
ENSG00000104783	790.961	-1.64212	0.750095	-2.18921	0.0285815	0.49559	KCNN4	potassium calcium-activated channel subfamily N member 4
ENSG00000259367	24.4008	1.31548	0.601692	2.1863	0.0287933	0.498822
ENSG00000052802	716.197	-1.3725	0.628018	-2.18544	0.0288566	0.499326	MSMO1	methylsterol monooxygenase 1
ENSG00000124207	1683.74	-1.22291	0.559788	-2.1846	0.0289182	0.499326	CSE1L	chromosome segregation 1 like
ENSG00000273156	217.369	0.83179	0.380766	2.18452	0.0289243	0.499326
ENSG00000288948	158.941	1.26116	0.577201	2.18495	0.0288926	0.499326
ENSG00000100731	583.616	0.743135	0.340337	2.18353	0.0289971	0.500022	PCNX1	pecanex 1
ENSG00000188171	38.7398	-1.86279	0.853208	-2.18327	0.0290156	0.500022	ZNF626	zinc finger protein 626
ENSG00000145365	422.138	-1.06365	0.487262	-2.18291	0.0290426	0.500047	TIFA	TRAF interacting protein with forkhead associated domain
ENSG00000108509	131.066	1.08121	0.495491	2.1821	0.029102	0.500631	CAMTA2	calmodulin binding transcription activator 2
ENSG00000092068	63.5306	-1.0448	0.478988	-2.18126	0.0291639	0.501255	SLC7A8	solute carrier family 7 member 8
ENSG00000159216	370.303	1.42814	0.655322	2.17929	0.0293098	0.503322	RUNX1	RUNX family transcription factor 1
ENSG00000136167	18053.5	-1.65931	0.762485	-2.17618	0.0295415	0.506018	LCP1	lymphocyte cytosolic protein 1
ENSG00000159958	86.5677	-0.945964	0.434903	-2.17511	0.0296216	0.506018	TNFRSF13C	TNF receptor superfamily member 13C
ENSG00000160961	343.768	0.769622	0.353777	2.17545	0.0295966	0.506018	ZNF333	zinc finger protein 333
ENSG00000163126	23.2357	1.41158	0.648699	2.17602	0.0295537	0.506018	ANKRD23	ankyrin repeat domain 23
ENSG00000169047	49.928	1.19889	0.550863	2.17639	0.0295259	0.506018	IRS1	insulin receptor substrate 1
ENSG00000304961	65.8198	0.972619	0.447148	2.17516	0.029618	0.506018
ENSG00000163378	92.0054	0.830059	0.38175	2.17436	0.0296785	0.50614	EOGT	EGF domain specific O-linked N-acetylglucosamine transferase
ENSG00000198792	133.745	0.751967	0.345839	2.17433	0.0296803	0.50614	TMEM184B	transmembrane protein 184B
ENSG00000279103	23.7277	1.38511	0.637475	2.1728	0.0297953	0.50766
ENSG00000140941	1066.78	1.1323	0.521283	2.17215	0.0298445	0.507947	MAP1LC3B	microtubule associated protein 1 light chain 3 beta
ENSG00000198178	122.982	1.30833	0.602391	2.17189	0.029864	0.507947	CLEC4C	C-type lectin domain family 4 member C
ENSG00000234630	25.6539	1.44852	0.667093	2.17139	0.0299018	0.50815
ENSG00000203485	394.482	0.721636	0.33266	2.16929	0.0300604	0.510403	INF2	inverted formin 2
ENSG00000033011	550.234	-1.08955	0.502377	-2.16879	0.0300988	0.510612	ALG1	ALG1 chitobiosyldiphosphodolichol beta-mannosyltransferase
ENSG00000143476	746.896	-1.44597	0.667023	-2.1678	0.0301742	0.511449	DTL	denticleless E3 ubiquitin protein ligase homolog
ENSG00000116062	1320.3	1.18245	0.545701	2.16686	0.0302459	0.511916	MSH6	mutS homolog 6
ENSG00000164002	169.737	-1.11481	0.514588	-2.16641	0.0302801	0.511916	EXO5	exonuclease 5
ENSG00000223525	20.083	1.59209	0.734865	2.1665	0.0302728	0.511916
ENSG00000171488	1317.26	-1.61622	0.746452	-2.1652	0.0303722	0.513031	LRRC8C	leucine rich repeat containing 8 VRAC subunit C
ENSG00000077454	43.3358	0.965878	0.446762	2.16195	0.030622	0.516805	LRCH4	leucine rich repeats and calponin homology domain containing 4
ENSG00000271601	266.352	0.820094	0.37947	2.16116	0.0306833	0.517258	LIX1L	limb and CNS expressed 1 like
ENSG00000303116	23.6852	1.66118	0.768738	2.16092	0.0307016	0.517258
ENSG00000155850	243.326	0.771378	0.357082	2.16022	0.0307553	0.517718	SLC26A2	solute carrier family 26 member 2
ENSG00000105287	165.769	0.685104	0.317255	2.15947	0.0308136	0.518255	PRKD2	protein kinase D2
ENSG00000170482	40.5905	1.10054	0.509788	2.15882	0.0308639	0.518656	SLC23A1	solute carrier family 23 member 1
ENSG00000113916	484.592	-1.52795	0.707972	-2.15821	0.0309116	0.519013	BCL6	BCL6 transcription repressor
ENSG00000177548	344.328	0.893244	0.414026	2.15746	0.0309698	0.519546	RABEP2	rabaptin, RAB GTPase binding effector protein 2
ENSG00000039523	170.248	1.16977	0.542361	2.1568	0.0310211	0.519962	RIPOR1	RHO family interacting cell polarization regulator 1
ENSG00000300906	39.6526	-1.59307	0.738763	-2.15639	0.0310529	0.520049
ENSG00000233873	82.1574	-1.93763	0.898916	-2.15552	0.0311212	0.52075	RPL7P44	ribosomal protein L7 pseudogene 44
ENSG00000204428	58.5196	1.05405	0.489122	2.15498	0.0311637	0.521016	LY6G5C	lymphocyte antigen 6 family member G5C
ENSG00000287288	167.77	0.789311	0.366403	2.15421	0.0312236	0.521572	FRG1BP	FSHD region gene 1 family member B, pseudogene
ENSG00000100804	2974	-1.31727	0.612208	-2.15168	0.0314229	0.524062	PSMB5	proteasome 20S subunit beta 5
ENSG00000176222	20.6456	-1.37392	0.638548	-2.15164	0.0314261	0.524062	ZNF404	zinc finger protein 404
ENSG00000288905	316.996	-0.607171	0.282266	-2.15106	0.0314717	0.524377	LSP1P5	LSP1 pseudogene 5
ENSG00000073111	814.663	-1.34003	0.623192	-2.15027	0.0315339	0.524685	MCM2	minichromosome maintenance complex component 2
ENSG00000228118	31.2162	-1.5428	0.717532	-2.15015	0.0315437	0.524685
ENSG00000139719	418.045	-0.974397	0.453538	-2.14844	0.0316791	0.525155	VPS33A	VPS33A core subunit of CORVET and HOPS complexes
ENSG00000143878	132.467	1.85908	0.865013	2.14919	0.0316191	0.525155	RHOB	ras homolog family member B
ENSG00000288780	62.0149	1.84984	0.860967	2.14856	0.0316692	0.525155
ENSG00000290948	50.9662	-0.902799	0.420125	-2.14889	0.0316435	0.525155	GOLGA2P10	GOLGA2 pseudogene 10
ENSG00000179104	96.1708	-1.30678	0.608447	-2.14774	0.0317348	0.525635	TMTC2	transmembrane O-mannosyltransferase targeting cadherins 2
ENSG00000123989	55.6748	1.70454	0.794034	2.14669	0.0318184	0.52592	CHPF	chondroitin polymerizing factor
ENSG00000141298	476.77	0.701938	0.32704	2.14633	0.0318463	0.52592	SSH2	slingshot protein phosphatase 2
ENSG00000144451	122.173	1.51824	0.707418	2.14617	0.0318593	0.52592	SPAG16	sperm associated antigen 16
ENSG00000291143	35.4481	1.16164	0.541035	2.14707	0.031788	0.52592
ENSG00000106266	413.331	-0.957969	0.446598	-2.14504	0.0319499	0.526972	SNX8	sorting nexin 8
ENSG00000249592	188.735	0.742233	0.346141	2.14431	0.0320082	0.527046	PCGF3-AS1	PCGF3 antisense RNA 1
ENSG00000304176	599.257	0.57213	0.266776	2.14461	0.031984	0.527046	PMS2P5	PMS1 homolog 2, mismatch repair system component pseudogene 5
ENSG00000134317	110.311	-0.867947	0.404903	-2.14359	0.0320656	0.527549	GRHL1	grainyhead like transcription factor 1
ENSG00000054392	81.015	0.830953	0.387981	2.14174	0.0322145	0.529111	HHAT	hedgehog acyltransferase
ENSG00000236060	288.484	-1.74475	0.814541	-2.142	0.0321932	0.529111
ENSG00000293669	138.549	0.771017	0.360106	2.14108	0.0322675	0.529538	PLEKHM1P1	pleckstrin homology and RUN domain containing M1 pseudogene 1
ENSG00000100330	256.736	0.734561	0.343349	2.1394	0.0324031	0.530875	MTMR3	myotubularin related protein 3
ENSG00000130449	118.526	1.51576	0.70849	2.13942	0.0324015	0.530875	ZSWIM6	zinc finger SWIM-type containing 6
ENSG00000234423	107.428	2.23339	1.045	2.13722	0.0325804	0.533333	LINC01250	long intergenic non-protein coding RNA 1250
ENSG00000099194	1819.74	-0.771441	0.361088	-2.13644	0.0326439	0.533929	SCD	stearoyl-CoA desaturase
ENSG00000160223	552.303	0.946464	0.443088	2.13606	0.0326741	0.533977	ICOSLG	inducible T cell costimulator ligand
ENSG00000114923	49.7075	1.18313	0.554129	2.13512	0.0327513	0.534793	SLC4A3	solute carrier family 4 member 3
ENSG00000119508	72.8957	1.63018	0.76412	2.13341	0.0328915	0.536612	NR4A3	nuclear receptor subfamily 4 group A member 3
ENSG00000130590	64.8288	-1.11435	0.522442	-2.13296	0.0329279	0.536612	SAMD10	sterile alpha motif domain containing 10
ENSG00000180398	789.607	-1.2631	0.592239	-2.13276	0.0329448	0.536612	MCFD2	multiple coagulation factor deficiency 2, ER cargo receptor complex subunit
ENSG00000033178	1329.08	-0.99934	0.468678	-2.13225	0.0329862	0.536841	UBA6	ubiquitin like modifier activating enzyme 6
ENSG00000100448	1930.64	1.72559	0.811034	2.12765	0.0333663	0.540336	CTSG	cathepsin G
ENSG00000156675	683.274	-1.46291	0.687435	-2.12806	0.0333318	0.540336	RAB11FIP1	RAB11 family interacting protein 1
ENSG00000163214	225.404	-0.866528	0.407134	-2.12836	0.0333074	0.540336	DHX57	DExH-box helicase 57
ENSG00000183044	133.534	1.05252	0.494665	2.12773	0.0333593	0.540336	ABAT	4-aminobutyrate aminotransferase
ENSG00000253818	21.9085	3.8613	1.81379	2.12886	0.0332662	0.540336	IGLV1-41	immunoglobulin lambda variable 1-41 (pseudogene)
ENSG00000287979	23.8308	1.52547	0.716685	2.12851	0.0332945	0.540336
ENSG00000125744	79.7484	-0.778566	0.366061	-2.12688	0.0334303	0.540926	RTN2	reticulon 2
ENSG00000112079	621.212	0.900031	0.423356	2.12594	0.0335082	0.541739	STK38	serine/threonine kinase 38
ENSG00000061938	180.131	0.964411	0.454056	2.12399	0.0336709	0.54392	TNK2	tyrosine kinase non receptor 2
ENSG00000110455	233.21	1.04136	0.49051	2.12301	0.0337529	0.544117	ACCS	1-aminocyclopropane-1-carboxylate synthase homolog (inactive)
ENSG00000152454	51.4594	-1.57243	0.74098	-2.12209	0.0338301	0.544117	ZNF256	zinc finger protein 256
ENSG00000163818	415.432	-1.22814	0.579035	-2.12101	0.0339214	0.544117	LZTFL1	leucine zipper transcription factor like 1
ENSG00000164116	60.1645	2.54122	1.19838	2.12054	0.0339605	0.544117	GUCY1A1	guanylate cyclase 1 soluble subunit alpha 1
ENSG00000171643	32.7554	1.7407	0.82015	2.12242	0.0338025	0.544117	S100Z	S100 calcium binding protein Z
ENSG00000173273	301.209	0.764894	0.360429	2.12218	0.0338229	0.544117	TNKS	tankyrase
ENSG00000183117	167.734	1.69531	0.799104	2.12151	0.0338791	0.544117	CSMD1	CUB and Sushi multiple domains 1
ENSG00000184937	90.7261	1.54349	0.727556	2.12147	0.033882	0.544117	WT1	WT1 transcription factor
ENSG00000269609	373.996	-1.09086	0.514272	-2.12118	0.0339067	0.544117	C10orf95-AS1	C10orf95 antisense RNA 1
ENSG00000279416	35.3171	1.39423	0.657426	2.12074	0.0339439	0.544117
ENSG00000218350	30.7707	-1.72531	0.813746	-2.12021	0.0339884	0.544119
ENSG00000239569	392.982	0.758861	0.358004	2.1197	0.0340314	0.544363	LHFPL3-AS2	LHFPL3 antisense RNA 2
ENSG00000111860	100.96	1.55295	0.733424	2.11739	0.0342264	0.547037	CEP85L	centrosomal protein 85 like
ENSG00000198468	141.046	-0.739352	0.349247	-2.11699	0.0342609	0.547142	FLVCR1-DT	FLVCR1 divergent transcript
ENSG00000036530	65.3184	1.60597	0.759414	2.11475	0.034451	0.549169	CYP46A1	cytochrome P450 family 46 subfamily A member 1
ENSG00000145014	100.69	0.771286	0.364695	2.11488	0.0344403	0.549169	TMEM44	transmembrane protein 44
ENSG00000261560	73.5954	1.19209	0.563768	2.11451	0.0344718	0.549169
ENSG00000163958	84.0507	-1.0346	0.489389	-2.11405	0.0345107	0.549342	ZDHHC19	zinc finger DHHC-type palmitoyltransferase 19
ENSG00000181798	82.0312	0.898816	0.425466	2.11254	0.0346399	0.550173	LINC00471	long intergenic non-protein coding RNA 471
ENSG00000200488	27.0248	1.41361	0.669114	2.11266	0.0346303	0.550173
ENSG00000290368	22.811	1.18353	0.560261	2.11246	0.0346471	0.550173
ENSG00000100219	862.85	0.957211	0.453205	2.11209	0.0346785	0.550227	XBP1	X-box binding protein 1
ENSG00000077782	135.969	1.44278	0.683414	2.11113	0.0347611	0.551091	FGFR1	fibroblast growth factor receptor 1
ENSG00000162543	67.5236	-1.69459	0.802831	-2.11077	0.0347917	0.551131	UBXN10	UBX domain protein 10
ENSG00000133069	41.4516	1.59688	0.756931	2.10968	0.0348862	0.552182	TMCC2	transmembrane and coiled-coil domain family 2
ENSG00000198169	73.1272	0.878243	0.416443	2.10891	0.0349521	0.552779	ZNF251	zinc finger protein 251
ENSG00000198846	342.064	-1.25518	0.595409	-2.10809	0.0350234	0.55346	TOX	thymocyte selection associated high mobility group box
ENSG00000198719	80.9248	1.57197	0.746159	2.10675	0.0351392	0.553729	DLL1	delta like canonical Notch ligand 1
ENSG00000198794	62.9716	0.955153	0.453262	2.10729	0.0350928	0.553729	SCAMP5	secretory carrier membrane protein 5
ENSG00000213625	599.789	1.01732	0.482805	2.1071	0.0351085	0.553729	LEPROT	leptin receptor overlapping transcript
ENSG00000268362	271.559	0.7843	0.372308	2.10659	0.0351534	0.553729
ENSG00000108622	360.807	-1.36513	0.648392	-2.1054	0.0352563	0.554325	ICAM2	intercellular adhesion molecule 2
ENSG00000230709	20.1812	1.88575	0.895768	2.10518	0.035276	0.554325	LOC284191	uncharacterized LOC284191
ENSG00000265315	51.7601	0.948826	0.450606	2.10567	0.0352334	0.554325	RN7SL199P	RNA, 7SL, cytoplasmic 199, pseudogene
ENSG00000198961	1145.34	-1.27524	0.606023	-2.10428	0.035354	0.555105	PJA2	praja ring finger ubiquitin ligase 2
ENSG00000162490	76.0731	1.47464	0.701142	2.1032	0.035448	0.555712	DRAXIN	dorsal inhibitory axon guidance protein
ENSG00000253123	42.6691	-1.59331	0.757566	-2.10319	0.0354492	0.555712	LOC100507403	uncharacterized LOC100507403
ENSG00000027001	200.524	-1.21266	0.577675	-2.0992	0.0357989	0.560745	MIPEP	mitochondrial intermediate peptidase
ENSG00000253831	22.9782	1.14229	0.544287	2.09869	0.0358445	0.561011	ETV3L	ETS variant transcription factor 3 like
ENSG00000079432	175.176	0.970658	0.462797	2.09737	0.0359606	0.562379	CIC	capicua transcriptional repressor
ENSG00000110080	134.369	1.15898	0.552733	2.09681	0.0360101	0.562403	ST3GAL4	ST3 beta-galactoside alpha-2,3-sialyltransferase 4
ENSG00000122224	566.768	1.18651	0.56589	2.09671	0.0360195	0.562403	LY9	lymphocyte antigen 9
ENSG00000170627	1092.2	-2.25418	1.07533	-2.09626	0.0360594	0.562578	GTSF1	gametocyte specific factor 1
ENSG00000085733	100.187	2.29007	1.09461	2.09213	0.0364266	0.564666	CTTN	cortactin
ENSG00000094804	780.724	-1.31634	0.629193	-2.09211	0.0364284	0.564666	CDC6	cell division cycle 6
ENSG00000106415	130.35	0.76657	0.366283	2.09284	0.0363638	0.564666	GLCCI1	glucocorticoid induced 1
ENSG00000107140	128.181	1.11315	0.532023	2.0923	0.0364114	0.564666	TESK1	testis associated actin remodelling kinase 1
ENSG00000124688	483.805	-1.08217	0.517276	-2.09205	0.036434	0.564666	MAD2L1BP	MAD2L1 binding protein
ENSG00000158161	1687.81	-1.15195	0.550576	-2.09226	0.0364151	0.564666	EYA3	EYA transcriptional coactivator and phosphatase 3
ENSG00000178297	26.3132	1.12006	0.535131	2.09305	0.0363443	0.564666	TMPRSS9	transmembrane serine protease 9
ENSG00000231393	46.8107	1.16891	0.558794	2.09185	0.0364523	0.564666
ENSG00000260809	42.6386	-1.37077	0.654539	-2.09425	0.0362379	0.564666	VPS35P1	VPS35 pseudogene 1
ENSG00000156738	244.733	-1.9962	0.954719	-2.09088	0.0365391	0.565562	MS4A1	membrane spanning 4-domains A1
ENSG00000170903	219.434	-1.06124	0.507751	-2.09009	0.0366098	0.56591	MSANTD4	Myb/SANT DNA binding domain containing 4 with coiled-coils
ENSG00000237765	111.72	0.755593	0.361586	2.08966	0.0366481	0.56591	FAM200B	family with sequence similarity 200 member B
ENSG00000265411	50.8938	0.920327	0.440391	2.08979	0.0366365	0.56591	RN7SL656P	RNA, 7SL, cytoplasmic 656, pseudogene
ENSG00000099942	1174.26	-1.02092	0.488841	-2.08844	0.0367581	0.567163	CRKL	CRK like proto-oncogene, adaptor protein
ENSG00000085840	328.58	-1.29827	0.622277	-2.08632	0.0369499	0.567443	ORC1	origin recognition complex subunit 1
ENSG00000089127	359.397	0.821333	0.393436	2.08759	0.0368345	0.567443	OAS1	2'-5'-oligoadenylate synthetase 1
ENSG00000128203	52.6758	1.12099	0.537307	2.08632	0.0369497	0.567443	ASPHD2	aspartate beta-hydroxylase domain containing 2
ENSG00000136770	2355.78	1.32553	0.635328	2.08637	0.0369453	0.567443	DNAJC1	DnaJ heat shock protein family (Hsp40) member C1
ENSG00000234028	24.1027	1.51977	0.72797	2.08769	0.036826	0.567443	EIF2AK3-DT	EIF2AK3 divergent transcript
ENSG00000250305	109.229	1.35077	0.647342	2.08665	0.0369202	0.567443	TRMT9B	tRNA methyltransferase 9B (putative)
ENSG00000256229	33.8497	-1.62826	0.781282	-2.08408	0.0371526	0.570109	ZNF486	zinc finger protein 486
ENSG00000308608	25.6783	1.48235	0.711497	2.08342	0.0372128	0.570587
ENSG00000014641	4949.88	-1.54285	0.741023	-2.08206	0.0373372	0.571666	MDH1	malate dehydrogenase 1
ENSG00000198093	109.427	-0.975342	0.468605	-2.08137	0.0373998	0.571666	ZNF649	zinc finger protein 649
ENSG00000204161	43.0715	1.53716	0.738469	2.08155	0.0373835	0.571666	TMEM273	transmembrane protein 273
ENSG00000279529	37.8249	1.15896	0.556726	2.08173	0.0373667	0.571666	LOC105372295	uncharacterized LOC105372295
ENSG00000082269	343.884	-0.846702	0.407075	-2.07996	0.0375289	0.572302	FAM135A	family with sequence similarity 135 member A
ENSG00000260236	50.2351	1.19162	0.572733	2.08059	0.0374714	0.572302	PTPN23-DT	PTPN23 divergent transcript
ENSG00000280214	31.9076	1.18523	0.569751	2.08026	0.0375014	0.572302
ENSG00000170476	224.171	1.2431	0.597763	2.07959	0.0375631	0.572377	MZB1	marginal zone B and B1 cell specific protein
ENSG00000162676	87.9512	0.833334	0.400856	2.07888	0.037628	0.572478	GFI1	growth factor independent 1 transcriptional repressor
ENSG00000173926	158.101	1.081	0.519985	2.0789	0.0376264	0.572478	MARCHF3	membrane associated ring-CH-type finger 3
ENSG00000105792	41.7898	-1.17434	0.565254	-2.07754	0.037752	0.573563	CFAP69	cilia and flagella associated protein 69
ENSG00000262265	92.9931	0.96363	0.463847	2.07747	0.0377579	0.573563
ENSG00000105255	21.9403	-1.86735	0.899166	-2.07676	0.0378239	0.574052	FSD1	fibronectin type III and SPRY domain containing 1
ENSG00000136738	497.355	-1.61303	0.776853	-2.07636	0.0378605	0.574052	STAM	signal transducing adaptor molecule
ENSG00000184574	45.1847	1.16751	0.562338	2.07617	0.0378779	0.574052	LPAR5	lysophosphatidic acid receptor 5
ENSG00000119599	307.719	-0.924523	0.445385	-2.07578	0.0379142	0.574159	DCAF4	DDB1 and CUL4 associated factor 4
ENSG00000167550	91.7004	-1.39031	0.67038	-2.07391	0.0380877	0.575986	RHEBL1	RHEB like 1
ENSG00000286735	36.7367	-1.116	0.53813	-2.07385	0.0380936	0.575986
ENSG00000146776	173.463	0.914876	0.441371	2.0728	0.0381904	0.577005	ATXN7L1	ataxin 7 like 1
ENSG00000149639	286.147	0.805981	0.388979	2.07204	0.0382615	0.577633	MTCL2	microtubule crosslinking factor 2
ENSG00000106723	688.407	0.869328	0.419762	2.071	0.0383586	0.578654	SPIN1	spindlin 1
ENSG00000152785	30.0153	1.54953	0.748458	2.0703	0.0384244	0.579202	BMP3	bone morphogenetic protein 3
ENSG00000136193	611.411	-1.49033	0.72043	-2.06867	0.0385773	0.581059	SCRN1	secernin 1
ENSG00000128965	102.389	-1.0104	0.488605	-2.06792	0.0386478	0.581674	CHAC1	ChaC glutathione specific gamma-glutamylcyclotransferase 1
ENSG00000106333	52.9362	-1.03569	0.500957	-2.06742	0.0386941	0.581926	PCOLCE	procollagen C-endopeptidase enhancer
ENSG00000204390	23.7364	-1.56967	0.75946	-2.06682	0.0387507	0.582329	HSPA1L	heat shock protein family A (Hsp70) member 1 like
ENSG00000137801	739.78	2.16143	1.04604	2.06628	0.0388016	0.582649	THBS1	thrombospondin 1
ENSG00000139289	56.3457	-1.42733	0.690892	-2.06593	0.0388351	0.582672	PHLDA1	pleckstrin homology like domain family A member 1
ENSG00000197147	253.678	-0.839995	0.406652	-2.06564	0.0388626	0.582672	LRRC8B	leucine rich repeat containing 8 VRAC subunit B
ENSG00000089351	280.556	0.905662	0.438574	2.06502	0.0389214	0.583108	GRAMD1A	GRAM domain containing 1A
ENSG00000291006	32.6938	1.29148	0.625576	2.06447	0.0389732	0.583437	LOC730101	uncharacterized LOC730101
ENSG00000169385	5152.35	-1.40778	0.682121	-2.06382	0.0390344	0.583908	RNASE2	ribonuclease A family member 2
ENSG00000151883	1131.31	0.92188	0.44681	2.06325	0.0390891	0.584281	PARP8	poly(ADP-ribose) polymerase family member 8
ENSG00000102678	43.2306	1.81206	0.879453	2.06044	0.0393569	0.586942	FGF9	fibroblast growth factor 9
ENSG00000117877	145.852	-1.20102	0.582767	-2.0609	0.0393129	0.586942	POLR1G	RNA polymerase I subunit G
ENSG00000228590	175.968	1.48185	0.719153	2.06054	0.0393467	0.586942	MIR4432HG	MIR4432 host gene
ENSG00000197162	88.479	0.830667	0.403233	2.06002	0.0393969	0.587092	ZNF785	zinc finger protein 785
ENSG00000105926	137.514	1.33234	0.646869	2.05968	0.0394289	0.587123	PALS2	protein associated with LIN7 2, MAGUK p55 family member
ENSG00000228696	938.242	-0.666364	0.323796	-2.05797	0.0395926	0.589113	ARL17A	ARF like GTPase 17A
ENSG00000072210	349.743	0.883333	0.429528	2.05652	0.0397324	0.590745	ALDH3A2	aldehyde dehydrogenase 3 family member A2
ENSG00000151917	132.637	-1.28048	0.622806	-2.05599	0.0397834	0.591054	BEND6	BEN domain containing 6
ENSG00000234274	27.0239	-1.23592	0.601626	-2.0543	0.0399463	0.593026
ENSG00000125503	114.525	0.729852	0.355521	2.05291	0.0400812	0.59361	PPP1R12C	protein phosphatase 1 regulatory subunit 12C
ENSG00000146918	970.922	-1.13874	0.554578	-2.05335	0.0400383	0.59361	NCAPG2	non-SMC condensin II complex subunit G2
ENSG00000197665	33.7456	1.55549	0.757797	2.05265	0.0401067	0.59361
ENSG00000298322	40.6085	2.03421	0.990886	2.05292	0.0400803	0.59361
ENSG00000169554	4372.95	1.0059	0.490295	2.05162	0.0402069	0.594644	ZEB2	zinc finger E-box binding homeobox 2
ENSG00000196814	118.205	1.33713	0.652199	2.05019	0.0403459	0.596249	MVB12B	multivesicular body subunit 12B
ENSG00000183431	3545.61	-1.46978	0.717216	-2.04928	0.0404343	0.596487	SF3A3	splicing factor 3a subunit 3
ENSG00000184384	34.2153	1.36521	0.666293	2.04897	0.0404649	0.596487	MAML2	mastermind like transcriptional coactivator 2
ENSG00000275835	291.879	-0.857329	0.418458	-2.04878	0.0404836	0.596487	TUBGCP5	tubulin gamma complex component 5
ENSG00000282100	50.8079	1.13973	0.556115	2.04945	0.0404183	0.596487
ENSG00000267394	208.937	-0.925605	0.452006	-2.04777	0.0405825	0.597495	ATXN7L3-AS1	ATXN7L3 antisense RNA 1
ENSG00000288792	36.902	1.13594	0.554864	2.04724	0.0406345	0.597811
ENSG00000072071	90.2523	0.818376	0.400102	2.04542	0.0408137	0.597881	ADGRL1	adhesion G protein-coupled receptor L1
ENSG00000131504	1382.78	0.84668	0.413768	2.04627	0.0407301	0.597881	DIAPH1	diaphanous related formin 1
ENSG00000151748	156.763	1.03788	0.507363	2.04564	0.0407916	0.597881	SAV1	salvador family WW domain containing protein 1
ENSG00000188916	44.3242	1.69616	0.829254	2.04541	0.0408145	0.597881	INSYN2A	inhibitory synaptic factor 2A
ENSG00000196547	274.406	0.749928	0.366418	2.04665	0.0406926	0.597881	MAN2A2	mannosidase alpha class 2A member 2
ENSG00000290427	36.492	1.75865	0.859836	2.04533	0.0408221	0.597881
ENSG00000236498	29.4328	1.4652	0.716828	2.044	0.0409533	0.599008
ENSG00000253492	23.1619	1.34847	0.659842	2.04362	0.0409907	0.599008	CDH12P3	cadherin 12 pseudogene 3
ENSG00000254335	23.1619	1.34847	0.659842	2.04362	0.0409907	0.599008	CDH12P1	cadherin 12 pseudogene 1
ENSG00000132383	1935.43	-1.24722	0.610801	-2.04194	0.0411573	0.600995	RPA1	replication protein A1
ENSG00000165801	208.978	0.841094	0.412001	2.04149	0.0412025	0.601205	ARHGEF40	Rho guanine nucleotide exchange factor 40
ENSG00000302079	27.9044	1.7509	0.857787	2.04118	0.041233	0.601205
ENSG00000229859	55.9912	-1.95222	0.956657	-2.04067	0.0412837	0.601496	PGA3	pepsinogen A3
ENSG00000175198	218.223	-1.19921	0.58799	-2.03951	0.0413995	0.602289	PCCA	propionyl-CoA carboxylase subunit alpha
ENSG00000258875	55.7983	-0.969826	0.475517	-2.03952	0.0413983	0.602289
ENSG00000233016	183.175	1.16794	0.573468	2.03662	0.0416878	0.606034	SNHG7	small nucleolar RNA host gene 7
ENSG00000173020	1224.98	0.927313	0.455538	2.03564	0.0417862	0.607014	GRK2	G protein-coupled receptor kinase 2
ENSG00000103066	249.342	0.792438	0.389353	2.03527	0.0418236	0.607108	PLA2G15	phospholipase A2 group XV
ENSG00000172469	196.521	-0.996614	0.489767	-2.03487	0.0418636	0.607239	MANEA	mannosidase endo-alpha
ENSG00000169991	109.722	-1.16746	0.573829	-2.0345	0.0419009	0.60733	IFFO2	intermediate filament family orphan 2
ENSG00000105662	75.4962	0.82847	0.407412	2.0335	0.0420024	0.608045	CRTC1	CREB regulated transcription coactivator 1
ENSG00000237440	114.491	-1.24727	0.61339	-2.0334	0.0420122	0.608045	ZNF737	zinc finger protein 737
ENSG00000224315	21.049	-1.42695	0.702041	-2.03258	0.042095	0.608794	RPL7P7	ribosomal protein L7 pseudogene 7
ENSG00000131061	191.93	-1.11354	0.548191	-2.03129	0.0422255	0.610232	ZNF341	zinc finger protein 341
ENSG00000166171	325.045	-1.49525	0.736452	-2.03034	0.0423224	0.611182	DPCD	deleted in primary ciliary dyskinesia homolog (mouse)
ENSG00000158985	5999.43	-1.75848	0.866496	-2.02942	0.0424154	0.612071	CDC42SE2	CDC42 small effector 2
ENSG00000177335	68.7503	0.984296	0.485086	2.02912	0.0424464	0.612071	LY6S-AS1	LY6S antisense RNA 1
ENSG00000109684	178.688	1.6138	0.795488	2.02869	0.0424903	0.612254	CLNK	cytokine dependent hematopoietic cell linker
ENSG00000100220	2138.76	-1.43057	0.705429	-2.02794	0.0425659	0.612444	RTCB	RNA 2',3'-cyclic phosphate and 5'-OH ligase
ENSG00000285857	47.1492	0.941266	0.464111	2.02811	0.0425494	0.612444
ENSG00000201428	52.2704	1.51615	0.747857	2.02733	0.042629	0.612902
ENSG00000104361	135.211	-1.29794	0.640448	-2.02661	0.0427025	0.612903	NIPAL2	NIPA like domain containing 2
ENSG00000159388	473.41	1.27287	0.628142	2.02641	0.0427229	0.612903	BTG2	BTG anti-proliferation factor 2
ENSG00000259238	32.8398	1.42185	0.701558	2.02671	0.0426925	0.612903
ENSG00000105967	259.191	1.12409	0.55524	2.02452	0.0429172	0.614342	TFEC	transcription factor EC
ENSG00000145982	286.476	-1.24355	0.614121	-2.02493	0.0428749	0.614342	FARS2	phenylalanyl-tRNA synthetase 2, mitochondrial
ENSG00000289523	141.106	1.35491	0.66922	2.02461	0.042907	0.614342
ENSG00000229677	73.0046	1.0513	0.519496	2.02368	0.0430028	0.615119	RPL17P28	ribosomal protein L17 pseudogene 28
ENSG00000177169	151.927	0.771307	0.381241	2.02315	0.0430579	0.615458	ULK1	unc-51 like autophagy activating kinase 1
ENSG00000076003	2152.54	-1.3469	0.666039	-2.02226	0.0431493	0.616315	MCM6	minichromosome maintenance complex component 6
ENSG00000175087	170.29	-1.03371	0.511331	-2.02161	0.0432171	0.616834	PDIK1L	PDLIM1 interacting kinase 1 like
ENSG00000149418	236.514	0.927008	0.459291	2.01835	0.043555	0.621206	ST14	ST14 transmembrane serine protease matriptase
ENSG00000167470	201.955	1.13872	0.564729	2.0164	0.0437586	0.623216	MIDN	midnolin
ENSG00000169692	1173.76	1.00981	0.500803	2.01639	0.0437596	0.623216	AGPAT2	1-acylglycerol-3-phosphate O-acyltransferase 2
ENSG00000064012	1004.89	-1.25826	0.624595	-2.01453	0.0439542	0.625533	CASP8	caspase 8
ENSG00000196177	277.153	-1.19966	0.59564	-2.01406	0.0440031	0.625776	ACADSB	acyl-CoA dehydrogenase short/branched chain
ENSG00000152804	166.613	0.748431	0.371954	2.01216	0.0442029	0.628162	HHEX	hematopoietically expressed homeobox
ENSG00000147364	195.092	0.870523	0.433044	2.01024	0.0444057	0.630587	FBXO25	F-box protein 25
ENSG00000154898	73.6859	-1.04079	0.518054	-2.00904	0.0445325	0.631929
ENSG00000158863	141.801	0.713621	0.355499	2.00738	0.0447095	0.633982	FHIP2B	FHF complex subunit HOOK interacting protein 2B
ENSG00000144645	116.488	1.28543	0.641046	2.00521	0.0449409	0.636804	OSBPL10	oxysterol binding protein like 10
ENSG00000023228	1240.95	-1.21359	0.605908	-2.00293	0.0451848	0.638008	NDUFS1	NADH:ubiquinone oxidoreductase core subunit S1
ENSG00000116151	81.9231	0.976116	0.487166	2.00366	0.0451061	0.638008	MORN1	MORN repeat containing 1
ENSG00000135549	223.685	1.67798	0.837388	2.00382	0.0450889	0.638008	PKIB	cAMP-dependent protein kinase inhibitor beta
ENSG00000157224	79.6287	-1.17018	0.584246	-2.00289	0.0451886	0.638008	CLDN12	claudin 12
ENSG00000202058	49.826	1.25116	0.62458	2.0032	0.0451561	0.638008	RN7SKP80	RN7SK pseudogene 80
ENSG00000161960	393.431	1.11633	0.557499	2.00239	0.0452424	0.638309	EIF4A1	eukaryotic translation initiation factor 4A1
ENSG00000090565	70.1161	0.91486	0.457226	2.00089	0.0454039	0.640127	RAB11FIP3	RAB11 family interacting protein 3
ENSG00000134352	553.321	-1.2602	0.630511	-1.99869	0.0456414	0.642551	IL6ST	interleukin 6 cytokine family signal transducer
ENSG00000294754	26.7668	1.16445	0.582545	1.9989	0.0456189	0.642551
ENSG00000198466	261.002	0.735338	0.368071	1.99782	0.0457366	0.64343	ZNF587	zinc finger protein 587
ENSG00000171456	489.477	0.746949	0.374142	1.99643	0.0458871	0.645083	ASXL1	ASXL transcriptional regulator 1
ENSG00000160883	481.711	1.46775	0.735364	1.99595	0.0459396	0.645228	HK3	hexokinase 3
ENSG00000231439	62.3548	0.84145	0.421625	1.99573	0.0459631	0.645228	WASIR2	WASH and IL9R antisense RNA 2
ENSG00000135144	96.0865	1.36995	0.686759	1.9948	0.0460649	0.64527	DTX1	deltex E3 ubiquitin ligase 1
ENSG00000213290	37.8107	-1.50482	0.754226	-1.99518	0.0460231	0.64527	PGK1P2	phosphoglycerate kinase 1, pseudogene 2
ENSG00000249245	20.0782	-1.33085	0.667086	-1.99503	0.04604	0.64527
ENSG00000228366	23.4262	-1.18881	0.596108	-1.99429	0.0461206	0.64559
ENSG00000136960	284.818	-0.948207	0.475693	-1.99332	0.0462268	0.646024	ENPP2	ectonucleotide pyrophosphatase/phosphodiesterase 2
ENSG00000168427	54.8675	-1.23498	0.619628	-1.9931	0.0462504	0.646024	KLHL30	kelch like family member 30
ENSG00000272462	83.5286	-0.77293	0.387745	-1.9934	0.0462179	0.646024	LINC02980	long intergenic non-protein coding RNA 2980
ENSG00000111276	210.514	0.699447	0.351129	1.99199	0.0463717	0.646796	CDKN1B	cyclin dependent kinase inhibitor 1B
ENSG00000235472	109.831	-1.44654	0.726162	-1.99204	0.0463666	0.646796	EIF4A1P7	eukaryotic translation initiation factor 4A1 pseudogene 7
ENSG00000229727	131.075	-0.908761	0.456291	-1.99162	0.0464124	0.646834	LOC100506274	uncharacterized LOC100506274
ENSG00000253846	42.7954	1.40695	0.706522	1.99137	0.0464404	0.646834	PCDHGA10	protocadherin gamma subfamily A, 10
ENSG00000108370	210.459	0.864281	0.434224	1.99041	0.0465463	0.647411	RGS9	regulator of G protein signaling 9
ENSG00000237763	41.0871	1.56265	0.785095	1.99039	0.0465479	0.647411	AMY1A	amylase alpha 1A
ENSG00000288881	76.354	1.02129	0.513299	1.98965	0.0466291	0.648082
ENSG00000105982	27.5903	1.03069	0.518137	1.98923	0.0466755	0.648267	RNF32	ring finger protein 32
ENSG00000109814	418.528	-1.28366	0.645537	-1.98851	0.0467548	0.648908	UGDH	UDP-glucose 6-dehydrogenase
ENSG00000165323	117.123	1.47912	0.744217	1.98749	0.0468683	0.650025	FAT3	FAT atypical cadherin 3
ENSG00000101367	4180.09	-1.527	0.769241	-1.98508	0.0471357	0.650186	MAPRE1	microtubule associated protein RP/EB family member 1
ENSG00000120832	172.824	-0.932284	0.469193	-1.987	0.0469227	0.650186	MTERF2	mitochondrial transcription termination factor 2
ENSG00000152256	645.74	0.887476	0.446975	1.98552	0.047087	0.650186	PDK1	pyruvate dehydrogenase kinase 1
ENSG00000163219	699.006	0.851499	0.428799	1.98577	0.0470585	0.650186	ARHGAP25	Rho GTPase activating protein 25
ENSG00000177697	246.77	-1.12421	0.56626	-1.98532	0.0471088	0.650186	CD151	CD151 molecule (Raph blood group)
ENSG00000239941	104.79	0.833986	0.419944	1.98594	0.0470395	0.650186
ENSG00000243716	2267.31	0.823483	0.414601	1.98621	0.0470103	0.650186	NPIPB5	nuclear pore complex interacting protein family member B5
ENSG00000297373	25.594	1.17384	0.591356	1.98499	0.0471452	0.650186
ENSG00000123124	196.424	0.840067	0.423283	1.98464	0.0471841	0.650265	WWP1	WW domain containing E3 ubiquitin protein ligase 1
ENSG00000138757	2806.12	-1.44122	0.726687	-1.98328	0.0473367	0.651452	G3BP2	G3BP stress granule assembly factor 2
ENSG00000251602	30.9943	0.923908	0.465814	1.98343	0.0473199	0.651452	MTA1-DT	MTA1 divergent transcript
ENSG00000143815	2459.31	-1.21679	0.613885	-1.98211	0.0474669	0.65233	LBR	lamin B receptor
ENSG00000181007	122.335	-0.713037	0.359721	-1.98219	0.0474575	0.65233	ZFP82	ZFP82 zinc finger protein
ENSG00000165097	260.294	0.663418	0.33511	1.9797	0.047737	0.654719	KDM1B	lysine demethylase 1B
ENSG00000171160	41.2035	-1.19893	0.605717	-1.97935	0.0477761	0.654719	MORN4	MORN repeat containing 4
ENSG00000240038	73.8074	1.00565	0.507967	1.97975	0.0477316	0.654719	AMY2B	amylase alpha 2B
ENSG00000241163	1706.35	-1.57137	0.793993	-1.97907	0.0478078	0.654719	LINC00877	long intergenic non-protein coding RNA 877
ENSG00000272447	34.2689	0.942797	0.47631	1.97938	0.0477733	0.654719	LOC642361	uncharacterized LOC642361
ENSG00000083817	51.72	-1.08575	0.548832	-1.97828	0.0478967	0.655114	ZNF416	zinc finger protein 416
ENSG00000141753	243.101	-0.934066	0.472205	-1.9781	0.047918	0.655114	IGFBP4	insulin like growth factor binding protein 4
ENSG00000235045	116.418	-1.58502	0.801351	-1.97793	0.0479368	0.655114
ENSG00000181472	231.918	-1.27145	0.643143	-1.97693	0.0480496	0.656199	ZBTB2	zinc finger and BTB domain containing 2
ENSG00000108883	1820.65	-1.27784	0.646486	-1.97659	0.0480882	0.656268	EFTUD2	elongation factor Tu GTP binding domain containing 2
ENSG00000171174	236.961	-1.35445	0.685875	-1.97478	0.048293	0.658604	RBKS	ribokinase
ENSG00000140853	396.847	0.798179	0.404322	1.97412	0.0483685	0.658607	NLRC5	NLR family CARD domain containing 5
ENSG00000146476	514.243	-1.29384	0.65587	-1.97271	0.0485282	0.658607	ARMT1	acidic residue methyltransferase 1
ENSG00000160606	21.6375	-1.20902	0.612612	-1.97355	0.0484327	0.658607	TLCD1	TLC domain containing 1
ENSG00000168334	72.7556	-1.08868	0.551588	-1.97373	0.048413	0.658607	XIRP1	xin actin binding repeat containing 1
ENSG00000179639	367.1	2.13462	1.08161	1.97356	0.0484312	0.658607	FCER1A	Fc epsilon receptor Ia
ENSG00000184381	75.5127	0.941401	0.477189	1.97281	0.0485176	0.658607	PLA2G6	phospholipase A2 group VI
ENSG00000288990	147.455	-1.33896	0.678587	-1.97315	0.048478	0.658607
ENSG00000148690	186.611	0.649313	0.329245	1.97213	0.0485949	0.659056	FRA10AC1	FRA10A associated CGG repeat 1
ENSG00000166394	101.08	1.28888	0.653862	1.97119	0.0487027	0.660061	CYB5R2	cytochrome b5 reductase 2
ENSG00000152061	741.241	0.710745	0.360774	1.97005	0.0488323	0.660067	RABGAP1L	RAB GTPase activating protein 1 like
ENSG00000153060	31.5026	-1.47501	0.748578	-1.97042	0.0487906	0.660067	TEKT5	tektin 5
ENSG00000173085	254.365	1.22383	0.621074	1.9705	0.0487812	0.660067	COQ2	coenzyme Q2, polyprenyltransferase
ENSG00000233830	182.777	-1.31923	0.669658	-1.97001	0.0488377	0.660067
ENSG00000271553	34.6589	1.65181	0.83868	1.96954	0.0488917	0.66034
ENSG00000289443	267.691	0.955564	0.48525	1.96922	0.0489278	0.660374
ENSG00000169184	40.0078	1.10226	0.55983	1.96892	0.0489622	0.660383	MN1	MN1 proto-oncogene, transcriptional regulator
ENSG00000233912	147.79	0.586676	0.298068	1.96826	0.0490377	0.660662
ENSG00000294159	30.5933	1.00176	0.508984	1.96815	0.0490502	0.660662
ENSG00000138095	2054.19	-1.10151	0.559871	-1.96744	0.0491323	0.66086	LRPPRC	leucine rich pentatricopeptide repeat containing
ENSG00000258525	23.6475	-1.13115	0.574934	-1.96745	0.0491314	0.66086	LOC100506071	uncharacterized LOC100506071
ENSG00000170374	71.1657	-1.51107	0.768453	-1.96638	0.0492545	0.661885	SP7	Sp7 transcription factor
ENSG00000302895	145.322	0.883733	0.449463	1.9662	0.0492761	0.661885
ENSG00000111696	388.737	-0.903934	0.460002	-1.96507	0.0494065	0.663183	NT5DC3	5'-nucleotidase domain containing 3
ENSG00000076928	711.341	0.876712	0.446643	1.96289	0.0496585	0.665655	ARHGEF1	Rho guanine nucleotide exchange factor 1
ENSG00000187626	291.237	-0.691119	0.352084	-1.96294	0.0496534	0.665655	ZKSCAN4	zinc finger with KRAB and SCAN domains 4
ENSG00000285410	90.419	0.850504	0.433453	1.96216	0.0497438	0.666343	GABPB1-IT1	GABPB1 intronic transcript
ENSG00000168209	2289.57	1.26232	0.643555	1.96148	0.0498228	0.666526	DDIT4	DNA damage inducible transcript 4
ENSG00000294592	67.3956	0.939573	0.479017	1.96146	0.0498254	0.666526
ENSG00000033627	267.371	0.857619	0.437518	1.96019	0.0499736	0.668052	ATP6V0A1	ATPase H+ transporting V0 subunit a1
ENSG00000067704	1105.59	-1.38715	0.707968	-1.95933	0.0500737	0.668229	IARS2	isoleucyl-tRNA synthetase 2, mitochondrial
ENSG00000164076	23.8356	-1.71451	0.875104	-1.9592	0.050089	0.668229	CAMKV	CaM kinase like vesicle associated
ENSG00000170190	95.8784	0.903334	0.461013	1.95946	0.0500595	0.668229	SLC16A5	solute carrier family 16 member 5
ENSG00000090432	431.517	-1.28922	0.658154	-1.95884	0.0501312	0.668337	MUL1	mitochondrial E3 ubiquitin protein ligase 1
ENSG00000148926	68.349	1.11904	0.571554	1.95789	0.0502429	0.669371	ADM	adrenomedullin
ENSG00000144455	517.129	-1.1467	0.585909	-1.95714	0.0503314	0.670095	SUMF1	sulfatase modifying factor 1
ENSG00000205683	140.928	-0.734113	0.375254	-1.95631	0.0504285	0.670932	DPF3	double PHD fingers 3
ENSG00000168827	719.986	-0.99571	0.50933	-1.95494	0.0505901	0.672625	GFM1	G elongation factor mitochondrial 1
ENSG00000106299	104.493	0.754972	0.386357	1.95408	0.0506915	0.67264	WASL	WASP like actin nucleation promoting factor
ENSG00000166341	69.4285	1.05041	0.537553	1.95405	0.0506949	0.67264	DCHS1	dachsous cadherin-related 1
ENSG00000261369	31.2728	1.14148	0.584034	1.95448	0.0506444	0.67264
ENSG00000278828	332.936	-1.64062	0.839843	-1.95348	0.0507627	0.67264	H3C10	H3 clustered histone 10
ENSG00000291233	328.056	0.945829	0.484105	1.95377	0.0507288	0.67264	LOC653513	phosphodiesterase 4D interacting protein-like
ENSG00000289154	32.2337	1.25152	0.641332	1.95144	0.0510048	0.675392
ENSG00000054983	393.658	-1.06611	0.546476	-1.95089	0.0510705	0.675401	GALC	galactosylceramidase
ENSG00000197122	107.12	0.982725	0.503741	1.95085	0.0510743	0.675401	SRC	SRC proto-oncogene, non-receptor tyrosine kinase
ENSG00000263535	86.14	-1.14919	0.589171	-1.95052	0.0511141	0.67547
ENSG00000111110	84.8665	1.56953	0.805286	1.94903	0.0512918	0.676157	PPM1H	protein phosphatase, Mg2+/Mn2+ dependent 1H
ENSG00000113504	332.803	-0.643815	0.330307	-1.94914	0.0512785	0.676157	SLC12A7	solute carrier family 12 member 7
ENSG00000160013	78.929	-0.897942	0.460804	-1.94864	0.0513384	0.676157	PTGIR	prostaglandin I2 receptor
ENSG00000161558	153.812	-0.836899	0.429369	-1.94913	0.0512793	0.676157	TMEM143	transmembrane protein 143
ENSG00000227946	34.443	1.02919	0.528081	1.94892	0.0513052	0.676157
ENSG00000108106	141.904	0.993081	0.509862	1.94775	0.0514454	0.677111	UBE2S	ubiquitin conjugating enzyme E2 S
ENSG00000096093	271.837	0.680181	0.349833	1.9443	0.0518594	0.679823	EFHC1	EF-hand domain containing 1
ENSG00000136051	921.099	0.680435	0.349851	1.94493	0.0517839	0.679823	WASHC4	WASH complex subunit 4
ENSG00000157379	127.759	0.672713	0.34589	1.94487	0.0517901	0.679823	DHRS1	dehydrogenase/reductase 1
ENSG00000173171	128.217	-1.31346	0.675391	-1.94474	0.051806	0.679823	MTX1	metaxin 1
ENSG00000260280	134.977	0.975836	0.501839	1.94452	0.0518328	0.679823	SLX1B-SULT1A4	SLX1B-SULT1A4 readthrough (NMD candidate)
ENSG00000309281	29.921	1.09538	0.562977	1.94569	0.0516926	0.679823
ENSG00000102595	389.34	-0.917805	0.4723	-1.94326	0.0519842	0.680549	UGGT2	UDP-glucose glycoprotein glucosyltransferase 2
ENSG00000196275	110.974	0.691203	0.355668	1.94339	0.0519687	0.680549	GTF2IRD2	GTF2I repeat domain containing 2
ENSG00000049192	76.4937	1.38831	0.714981	1.94174	0.0521688	0.680919	ADAMTS6	ADAM metallopeptidase with thrombospondin type 1 motif 6
ENSG00000104880	471.543	0.83972	0.432436	1.94184	0.0521569	0.680919	ARHGEF18	Rho/Rac guanine nucleotide exchange factor 18
ENSG00000162433	773.136	-0.878044	0.452295	-1.94131	0.0522208	0.680919	AK4	adenylate kinase 4
ENSG00000168404	195.07	1.01054	0.520494	1.94151	0.0521968	0.680919	MLKL	mixed lineage kinase domain like pseudokinase
ENSG00000198837	567.382	0.905803	0.466586	1.94134	0.0522167	0.680919	DENND4B	DENN domain containing 4B
ENSG00000258102	59.8178	0.792356	0.408057	1.94178	0.0521637	0.680919	MAP1LC3B2	microtubule associated protein 1 light chain 3 beta 2
ENSG00000115085	68.8784	1.58086	0.814574	1.94071	0.0522929	0.680954	ZAP70	zeta chain of T cell receptor associated protein kinase 70
ENSG00000290689	83.6969	-0.799183	0.411795	-1.94073	0.0522908	0.680954	GOLGA2P7	GOLGA2 pseudogene 7
ENSG00000139636	481.747	0.78833	0.406432	1.93964	0.0524239	0.682207	LMBR1L	limb development membrane protein 1 like
ENSG00000267270	68.0306	-1.01362	0.522677	-1.93928	0.0524672	0.682317	PARD6G-AS1	PARD6G antisense RNA 1
ENSG00000100106	404.274	0.920114	0.474532	1.93899	0.0525024	0.682323	TRIOBP	TRIO and F-actin binding protein
ENSG00000148680	57.9698	1.21654	0.627515	1.93866	0.0525421	0.682387	HTR7	5-hydroxytryptamine receptor 7
ENSG00000095015	649.941	-1.04636	0.540857	-1.93464	0.0530345	0.685151	MAP3K1	mitogen-activated protein kinase kinase kinase 1
ENSG00000118507	217.735	0.695667	0.359467	1.93527	0.0529568	0.685151	AKAP7	A-kinase anchoring protein 7
ENSG00000167384	147.589	-0.812265	0.419462	-1.93644	0.0528134	0.685151	ZNF180	zinc finger protein 180
ENSG00000169398	387.887	1.78265	0.921409	1.9347	0.0530277	0.685151	PTK2	protein tyrosine kinase 2
ENSG00000253853	205.183	0.705564	0.364561	1.93538	0.0529433	0.685151
ENSG00000254004	231.266	-0.805228	0.416136	-1.93501	0.052989	0.685151	ZNF260	zinc finger protein 260
ENSG00000254206	785.097	0.78016	0.402966	1.93604	0.0528625	0.685151	NPIPB11	nuclear pore complex interacting protein family member B11
ENSG00000307107	302.896	1.30298	0.673219	1.93545	0.0529346	0.685151
ENSG00000144736	757.407	-1.38524	0.716316	-1.93384	0.0531327	0.685847	SHQ1	SHQ1, H/ACA ribonucleoprotein assembly factor
ENSG00000146410	272.091	-1.07531	0.556107	-1.93363	0.0531583	0.685847	MTFR2	mitochondrial fission regulator 2
ENSG00000204300	26.6762	2.7358	1.41529	1.93303	0.0532325	0.686352	TMEM225	transmembrane protein 225
ENSG00000104903	28.3904	0.98429	0.509478	1.93196	0.0533644	0.687602	LYL1	LYL1 basic helix-loop-helix family member
ENSG00000101391	818.365	-0.983846	0.509422	-1.9313	0.053446	0.687758	CDK5RAP1	CDK5RAP1 mitochondrial tRNA methylthiotransferase
ENSG00000115425	131.774	0.957753	0.495913	1.93129	0.0534467	0.687758	PECR	peroxisomal trans-2-enoyl-CoA reductase
ENSG00000254469	90.0075	0.715906	0.370862	1.93038	0.0535593	0.68833	XNDC1N	XRCC1 N-terminal domain containing 1, N-terminal like
ENSG00000272400	27.3567	1.06307	0.550711	1.93037	0.0535613	0.68833
ENSG00000184612	239.481	-1.56274	0.809876	-1.9296	0.0536558	0.689055
ENSG00000226394	22.9577	-1.71095	0.886803	-1.92934	0.0536881	0.689055
ENSG00000260691	99.2727	-1.00656	0.522091	-1.92794	0.0538631	0.690849	ANKRD20A1	ankyrin repeat domain 20 family member A1
ENSG00000173848	306.715	-1.15312	0.598825	-1.92563	0.0541504	0.69408	NET1	neuroepithelial cell transforming 1
ENSG00000310471	52.2414	1.28417	0.667135	1.9249	0.0542413	0.694791
ENSG00000152382	398.266	-1.25362	0.651597	-1.92391	0.0543653	0.695925	TADA1	transcriptional adaptor 1
ENSG00000102900	1778.28	-1.20704	0.627789	-1.92268	0.0545203	0.696545	NUP93	nucleoporin 93
ENSG00000108239	154.476	-1.00416	0.522133	-1.92318	0.0544572	0.696545	TBC1D12	TBC1 domain family member 12
ENSG00000227028	121.811	0.874881	0.455005	1.92279	0.0545061	0.696545
ENSG00000240891	90.7162	0.797998	0.415194	1.92199	0.0546072	0.697202	PLCXD2	phosphatidylinositol specific phospholipase C X domain containing 2
ENSG00000008128	103.571	0.899425	0.468633	1.91925	0.0549524	0.701153	CDK11A	cyclin dependent kinase 11A
ENSG00000125821	348.397	-1.14106	0.594917	-1.91802	0.0551086	0.702013	DTD1	D-aminoacyl-tRNA deacylase 1
ENSG00000137959	80.3551	1.65838	0.864695	1.91787	0.0551273	0.702013	IFI44L	interferon induced protein 44 like
ENSG00000246451	100.721	0.925929	0.48272	1.91815	0.055092	0.702013
ENSG00000220506	57.8451	0.941492	0.490997	1.91751	0.0551732	0.702143
ENSG00000144827	866.573	-1.27224	0.663759	-1.91672	0.0552735	0.702962	ABHD10	abhydrolase domain containing 10, depalmitoylase
ENSG00000254012	56.9482	-1.11077	0.57981	-1.91575	0.0553972	0.70408	RPL10P8	ribosomal protein L10 pseudogene 8
ENSG00000171135	527.292	-1.15065	0.60103	-1.91446	0.0555617	0.705412	JAGN1	jagunal homolog 1
ENSG00000289528	561.455	0.987348	0.515758	1.91436	0.055574	0.705412
ENSG00000163281	127.087	1.07317	0.560746	1.91382	0.0556433	0.7055	GNPDA2	glucosamine-6-phosphate deaminase 2
ENSG00000257883	200.669	1.57956	0.825376	1.91374	0.0556528	0.7055
ENSG00000138279	1653.99	-1.29476	0.676689	-1.91337	0.055701	0.705654	ANXA7	annexin A7
ENSG00000198363	756.349	-0.963926	0.503979	-1.91263	0.0557952	0.706391	ASPH	aspartate beta-hydroxylase
ENSG00000310537	350.324	0.629537	0.329196	1.91234	0.0558321	0.706402	PMS2P2	PMS1 homolog 2, mismatch repair system component pseudogene 2
ENSG00000196187	282.088	0.81681	0.427239	1.91183	0.0558976	0.706775	TMEM63A	transmembrane protein 63A
ENSG00000100596	1222.16	-1.10188	0.576781	-1.91039	0.0560824	0.707802	SPTLC2	serine palmitoyltransferase long chain base subunit 2
ENSG00000248019	140.202	0.842722	0.441091	1.91054	0.056064	0.707802
ENSG00000268043	1421.75	0.860606	0.450495	1.91036	0.0560871	0.707802	NBPF12	NBPF member 12
ENSG00000010295	268.37	0.817837	0.428239	1.90977	0.056163	0.708217	IFFO1	intermediate filament family orphan 1
ENSG00000137507	38.448	1.95711	1.02491	1.90954	0.0561922	0.708217	LRRC32	leucine rich repeat containing 32
ENSG00000183785	29.1796	1.57206	0.823489	1.90903	0.0562584	0.708596	TUBA8	tubulin alpha 8
ENSG00000086200	225.728	-0.890206	0.466681	-1.90753	0.0564524	0.710583	IPO11	importin 11
ENSG00000167107	310.719	-0.975504	0.511612	-1.90672	0.0565563	0.711435	ACSF2	acyl-CoA synthetase family member 2
ENSG00000185262	76.4815	1.28453	0.673914	1.90608	0.0566404	0.71172	UBALD2	UBA like domain containing 2
ENSG00000291154	811.739	0.555853	0.291635	1.90599	0.0566516	0.71172	PMS2P4	PMS1 homolog 2, mismatch repair system component pseudogene 4
ENSG00000114354	1202.54	-1.041	0.546414	-1.90515	0.0567605	0.712631	TFG	trafficking from ER to golgi regulator
ENSG00000135823	280.799	0.539839	0.283509	1.90413	0.0568929	0.713837	STX6	syntaxin 6
ENSG00000307365	25.2936	1.18769	0.624341	1.9023	0.0571314	0.716371
ENSG00000035720	435.934	-1.39148	0.732385	-1.89993	0.0574423	0.716455	STAP1	signal transducing adaptor family member 1
ENSG00000048392	342.845	-1.23657	0.65107	-1.89929	0.057526	0.716455	RRM2B	ribonucleotide reductase regulatory TP53 inducible subunit M2B
ENSG00000049323	97.0673	-1.70839	0.899583	-1.89909	0.057553	0.716455	LTBP1	latent transforming growth factor beta binding protein 1
ENSG00000124422	1247.67	0.845635	0.445462	1.89833	0.0576524	0.716455	USP22	ubiquitin specific peptidase 22
ENSG00000139629	394.771	0.849469	0.447542	1.89808	0.0576861	0.716455	GALNT6	polypeptide N-acetylgalactosaminyltransferase 6
ENSG00000147437	22.7542	1.22739	0.646597	1.89823	0.057666	0.716455	GNRH1	gonadotropin releasing hormone 1
ENSG00000160336	295.056	-0.842187	0.443078	-1.90077	0.0573328	0.716455	ZNF761	zinc finger protein 761
ENSG00000164904	419.278	-1.27865	0.672381	-1.90167	0.0572139	0.716455	ALDH7A1	aldehyde dehydrogenase 7 family member A1
ENSG00000181104	56.1503	0.950436	0.500285	1.89979	0.0574607	0.716455	F2R	coagulation factor II thrombin receptor
ENSG00000181409	78.0156	-0.786987	0.414234	-1.89986	0.0574512	0.716455	AATK	apoptosis associated tyrosine kinase
ENSG00000228889	54.7011	-0.843781	0.444371	-1.89882	0.0575881	0.716455	UBAC2-AS1	UBAC2 antisense RNA 1
ENSG00000229183	46.7722	-1.80985	0.952376	-1.90035	0.0573871	0.716455	PGA4	pepsinogen A4
ENSG00000254996	50.171	0.971558	0.511288	1.90022	0.0574045	0.716455	ANKHD1-EIF4EBP3	ANKHD1-EIF4EBP3 readthrough
ENSG00000257790	168.732	-1.36361	0.717781	-1.89976	0.057465	0.716455	EIF4A1P4	eukaryotic translation initiation factor 4A1 pseudogene 4
ENSG00000269293	141.472	0.670895	0.3534	1.8984	0.0576433	0.716455	ZSCAN16-AS1	ZSCAN16 antisense RNA 1
ENSG00000148488	405.836	-1.73194	0.912649	-1.89771	0.0577349	0.716607	ST8SIA6	ST8 alpha-N-acetyl-neuraminide alpha-2,8-sialyltransferase 6
ENSG00000141101	376.171	-1.17574	0.619656	-1.89741	0.0577744	0.716643	NOB1	NIN1 (RPN12) binding protein 1 homolog
ENSG00000198963	120.188	-1.80421	0.951036	-1.8971	0.0578151	0.716695	RORB	RAR related orphan receptor B
ENSG00000058804	582.318	-1.01638	0.535849	-1.89677	0.0578587	0.716705	NDC1	NDC1 transmembrane nucleoporin
ENSG00000174876	41.8583	1.65172	0.870912	1.89654	0.057889	0.716705	AMY1B	amylase alpha 1B
ENSG00000179598	74.385	-1.17039	0.617329	-1.8959	0.0579735	0.717298	PLD6	phospholipase D family member 6
ENSG00000128536	72.2506	1.57557	0.831173	1.8956	0.0580127	0.717331	CDHR3	cadherin related family member 3
ENSG00000173465	470.147	-1.29048	0.681072	-1.89478	0.0581222	0.718232	ZNRD2	zinc ribbon domain containing 2
ENSG00000100439	122.12	1.00321	0.531	1.88928	0.0588546	0.719499	ABHD4	abhydrolase domain containing 4, N-acyl phospholipase B
ENSG00000103168	141.925	0.947201	0.501959	1.88701	0.0591591	0.719499	TAF1C	TATA-box binding protein associated factor, RNA polymerase I subunit C
ENSG00000106608	184.411	0.756301	0.400317	1.88925	0.0588577	0.719499	URGCP	upregulator of cell proliferation
ENSG00000132305	1479.91	-1.16584	0.61743	-1.88821	0.0589973	0.719499	IMMT	inner membrane mitochondrial protein
ENSG00000137713	629.979	-1.07609	0.569125	-1.89077	0.0586545	0.719499	PPP2R1B	protein phosphatase 2 scaffold subunit Abeta
ENSG00000159200	168.45	0.826846	0.437679	1.88916	0.0588702	0.719499	RCAN1	regulator of calcineurin 1
ENSG00000162396	70.137	-1.06405	0.562843	-1.89049	0.058693	0.719499	PARS2	prolyl-tRNA synthetase 2, mitochondrial
ENSG00000164124	346.73	-1.10813	0.587034	-1.88768	0.0590695	0.719499	TMEM144	transmembrane protein 144
ENSG00000170160	166.545	-1.29954	0.687485	-1.89028	0.05872	0.719499	CCDC144A	coiled-coil domain containing 144A
ENSG00000170542	660.953	-1.11511	0.589135	-1.89279	0.0583858	0.719499	SERPINB9	serpin family B member 9
ENSG00000173064	426.381	0.621727	0.328742	1.89123	0.0585932	0.719499	HECTD4	HECT domain E3 ubiquitin protein ligase 4
ENSG00000173559	1028.73	-1.22901	0.650978	-1.88795	0.0590327	0.719499	NABP1	nucleic acid binding protein 1
ENSG00000183742	243.707	-1.48924	0.78728	-1.89162	0.0585411	0.719499	MACC1	MET transcriptional regulator MACC1
ENSG00000185198	103.885	1.35306	0.716725	1.88783	0.0590487	0.719499	PRSS57	serine protease 57
ENSG00000188732	67.8701	1.05381	0.558382	1.88725	0.0591267	0.719499	FAM221A	family with sequence similarity 221 member A
ENSG00000204305	49.7431	0.94812	0.502304	1.88754	0.0590876	0.719499	AGER	advanced glycosylation end-product specific receptor
ENSG00000214300	605.134	0.736773	0.389069	1.89368	0.0582676	0.719499	SPDYE3	speedy/RINGO cell cycle regulator family member E3
ENSG00000224078	1127.49	1.07784	0.569814	1.89156	0.0585496	0.719499
ENSG00000224957	57.3994	1.44244	0.762791	1.891	0.0586237	0.719499	LINC01266	long intergenic non-protein coding RNA 1266
ENSG00000227698	23.1647	1.24627	0.659151	1.89072	0.0586614	0.719499
ENSG00000232587	113.818	0.877327	0.464338	1.88942	0.0588361	0.719499	EEF1A1P3	eukaryotic translation elongation factor 1 alpha 1 pseudogene 3
ENSG00000256356	35.7384	-1.12161	0.594177	-1.88767	0.0590708	0.719499
ENSG00000278068	22.9222	-1.12808	0.597861	-1.88686	0.0591786	0.719499
ENSG00000280007	127.374	1.29654	0.685236	1.89211	0.0584764	0.719499
ENSG00000289216	29.8409	1.30126	0.687951	1.89149	0.0585583	0.719499
ENSG00000305893	21.6838	1.295	0.686173	1.88728	0.0591226	0.719499
ENSG00000103544	606.511	-1.08469	0.575107	-1.88607	0.0592856	0.720353	VPS35L	VPS35 endosomal protein sorting factor like
ENSG00000156219	39.4632	-1.00982	0.535536	-1.88563	0.059345	0.720628	ART3	ADP-ribosyltransferase 3 (inactive)
ENSG00000150768	540.16	-1.21766	0.646015	-1.88488	0.0594459	0.721407	DLAT	dihydrolipoamide S-acetyltransferase
ENSG00000197961	1142.07	-0.899119	0.477265	-1.8839	0.0595785	0.722569	ZNF121	zinc finger protein 121
ENSG00000261801	49.6177	-0.776175	0.412385	-1.88216	0.0598145	0.724659	LOXL1-AS1	LOXL1 antisense RNA 1
ENSG00000303324	120.228	-1.06747	0.567173	-1.88208	0.0598247	0.724659	LOC105374263	uncharacterized LOC105374263
ENSG00000176473	99.9053	-0.720118	0.382751	-1.88143	0.0599137	0.725289	WDR25	WD repeat domain 25
ENSG00000187733	40.8035	1.68648	0.896541	1.8811	0.0599583	0.725381	AMY1C	amylase alpha 1C
ENSG00000063046	3864.34	-1.47592	0.784868	-1.88046	0.0600449	0.72598	EIF4B	eukaryotic translation initiation factor 4B
ENSG00000163029	982.684	0.831228	0.442233	1.87962	0.0601603	0.726481	SMC6	structural maintenance of chromosomes 6
ENSG00000290710	23.214	1.6337	0.869132	1.8797	0.0601497	0.726481	HLA-V	major histocompatibility complex, class I, V (pseudogene)
ENSG00000042429	273.888	0.888512	0.473003	1.87845	0.0603194	0.727953	MED17	mediator complex subunit 17
ENSG00000204832	163.945	-1.23133	0.655773	-1.87768	0.0604246	0.728774	ST8SIA6-AS1	ST8SIA6 antisense RNA 1
ENSG00000213599	122.141	0.963201	0.513127	1.87712	0.0605017	0.729256	SLX1A-SULT1A3	SLX1A-SULT1A3 readthrough (NMD candidate)
ENSG00000279623	53.4694	1.20779	0.643596	1.87662	0.0605696	0.729626
ENSG00000109158	54.7365	2.04508	1.09	1.87622	0.0606256	0.729646	GABRA4	gamma-aminobutyric acid type A receptor subunit alpha4
ENSG00000145386	904.378	-1.20803	0.643915	-1.87607	0.0606457	0.729646	CCNA2	cyclin A2
ENSG00000127325	69.0236	1.9754	1.05371	1.8747	0.0608336	0.731458	BEST3	bestrophin 3
ENSG00000118242	27.8276	1.35357	0.722239	1.87413	0.0609119	0.73195	MREG	melanoregulin
ENSG00000085377	506.984	-0.97796	0.522124	-1.87304	0.0610624	0.732413	PREP	prolyl endopeptidase
ENSG00000136521	923.997	-1.31949	0.704446	-1.87308	0.0610567	0.732413	NDUFB5	NADH:ubiquinone oxidoreductase subunit B5
ENSG00000162896	144.759	0.807125	0.430827	1.87343	0.0610088	0.732413	PIGR	polymeric immunoglobulin receptor
ENSG00000117090	56.1696	1.44945	0.77401	1.87266	0.061116	0.732608	SLAMF1	signaling lymphocytic activation molecule family member 1
ENSG00000133639	547.02	0.990391	0.529488	1.87047	0.0614185	0.732949	BTG1	BTG anti-proliferation factor 1
ENSG00000149150	272.307	0.89005	0.475912	1.8702	0.0614561	0.732949	SLC43A1	solute carrier family 43 member 1
ENSG00000162735	558.633	-1.12727	0.602531	-1.8709	0.0613596	0.732949	PEX19	peroxisomal biogenesis factor 19
ENSG00000164880	389.933	0.729115	0.389555	1.87166	0.0612532	0.732949	INTS1	integrator complex subunit 1
ENSG00000164961	478.374	-0.972754	0.519897	-1.87105	0.0613378	0.732949	WASHC5	WASH complex subunit 5
ENSG00000166289	29.9243	-1.01173	0.540886	-1.8705	0.0614142	0.732949	PLEKHF1	pleckstrin homology and FYVE domain containing 1
ENSG00000176871	501.573	0.648441	0.346476	1.87153	0.0612711	0.732949	WSB2	WD repeat and SOCS box containing 2
ENSG00000177432	35.9931	0.886109	0.473849	1.87002	0.0614809	0.732949	NAP1L5	nucleosome assembly protein 1 like 5
ENSG00000264364	100.912	0.815991	0.435982	1.87162	0.0612598	0.732949	DYNLL2	dynein light chain LC8-type 2
ENSG00000171848	2250.05	-1.18004	0.631124	-1.86974	0.0615198	0.732968	RRM2	ribonucleotide reductase regulatory subunit M2
ENSG00000177736	22.1322	1.04693	0.560636	1.8674	0.0618464	0.735581	FXNP2	frataxin pseudogene 2
ENSG00000237604	26.7277	-1.27649	0.683681	-1.86709	0.0618892	0.735581
ENSG00000243156	167.602	1.09108	0.58426	1.86746	0.0618379	0.735581	MICAL3	microtubule associated monooxygenase, calponin and LIM domain containing 3
ENSG00000290569	345.567	0.594895	0.318588	1.86729	0.0618618	0.735581
ENSG00000279583	343.379	0.709896	0.380428	1.86604	0.0620351	0.736869
ENSG00000189091	1818.2	-1.14753	0.615116	-1.86555	0.0621041	0.737241	SF3B3	splicing factor 3b subunit 3
ENSG00000164713	168.787	0.829916	0.445031	1.86485	0.0622026	0.737704	BRI3	brain protein I3
ENSG00000305951	27.6395	-1.80176	0.966226	-1.86474	0.0622183	0.737704
ENSG00000305805	24.4778	1.10156	0.590829	1.86443	0.0622618	0.737774
ENSG00000005187	109.804	-0.740047	0.39729	-1.86274	0.0624992	0.739158	ACSM3	acyl-CoA synthetase medium chain family member 3
ENSG00000108840	356.648	0.591615	0.317779	1.86172	0.0626424	0.739158	HDAC5	histone deacetylase 5
ENSG00000116120	1285.12	-1.1342	0.609199	-1.86179	0.0626333	0.739158	FARSB	phenylalanyl-tRNA synthetase subunit beta
ENSG00000118971	260.462	1.22266	0.656427	1.86259	0.0625195	0.739158	CCND2	cyclin D2
ENSG00000154359	232.002	-1.33178	0.715333	-1.86176	0.0626367	0.739158	LONRF1	LON peptidase N-terminal domain and ring finger 1
ENSG00000210156	61.0632	-1.18344	0.635607	-1.8619	0.0626169	0.739158
ENSG00000289564	47.2006	0.974745	0.523185	1.8631	0.0624486	0.739158
ENSG00000138777	1281.32	-1.29743	0.698201	-1.85825	0.0631342	0.743259	PPA2	inorganic pyrophosphatase 2
ENSG00000166847	852.437	-0.936906	0.504203	-1.85819	0.0631415	0.743259	DCTN5	dynactin subunit 5
ENSG00000180573	1206.83	-1.37778	0.741202	-1.85884	0.0630498	0.743259	H2AC6	H2A clustered histone 6
ENSG00000279175	152.526	-1.0062	0.54142	-1.85845	0.0631051	0.743259
ENSG00000198873	53.7455	1.47855	0.795988	1.8575	0.0632394	0.743964	GRK5	G protein-coupled receptor kinase 5
ENSG00000172954	483.43	-0.869874	0.468472	-1.85683	0.063335	0.744641	LCLAT1	lysocardiolipin acyltransferase 1
ENSG00000156398	245.281	-0.693703	0.373706	-1.85628	0.063414	0.745123	SFXN2	sideroflexin 2
ENSG00000116157	863.813	-1.44504	0.778578	-1.856	0.063454	0.745147	GPX7	glutathione peroxidase 7
ENSG00000144840	575.854	-1.17878	0.635384	-1.85522	0.0635651	0.746006	RABL3	RAB, member of RAS oncogene family like 3
ENSG00000213463	631.303	-0.757887	0.408583	-1.85491	0.0636085	0.746068	SYNJ2BP	synaptojanin 2 binding protein
ENSG00000259494	159.257	-0.798597	0.431521	-1.85065	0.0642194	0.752783	MRPL46	mitochondrial ribosomal protein L46
ENSG00000079385	87.3482	0.926491	0.500744	1.85023	0.0642804	0.753005	CEACAM1	CEA cell adhesion molecule 1
ENSG00000138175	381.473	-0.942677	0.509652	-1.84965	0.0643642	0.753005	ARL3	ARF like GTPase 3
ENSG00000160953	918.995	0.695466	0.376146	1.84892	0.0644687	0.753005	PWWP3A	PWWP domain containing 3A, DNA repair factor
ENSG00000205356	423.151	0.780193	0.421789	1.84972	0.0643537	0.753005	TECPR1	tectonin beta-propeller repeat containing 1
ENSG00000254244	42.558	-1.03497	0.559637	-1.84937	0.0644051	0.753005
ENSG00000291114	78.6483	-1.32031	0.714	-1.84917	0.0644328	0.753005	SIGLEC17P	sialic acid binding Ig like lectin 17, pseudogene
ENSG00000112511	120.135	0.853268	0.461863	1.84745	0.0646823	0.754603	PHF1	PHD finger protein 1
ENSG00000137166	81.427	1.0178	0.550923	1.84745	0.0646824	0.754603	FOXP4	forkhead box P4
ENSG00000131467	2156.45	-1.29164	0.699342	-1.84694	0.064756	0.755012	PSME3	proteasome activator subunit 3
ENSG00000095932	285.695	1.01125	0.547728	1.84626	0.0648542	0.755707	SMIM24	small integral membrane protein 24
ENSG00000111671	83.1315	-0.926039	0.50194	-1.84492	0.0650493	0.757097	SPSB2	splA/ryanodine receptor domain and SOCS box containing 2
ENSG00000176771	63.1877	2.21551	1.20088	1.8449	0.0650517	0.757097	NCKAP5	NCK associated protein 5
ENSG00000240003	100.638	-1.34279	0.727939	-1.84464	0.0650892	0.757097	RPL7P24	ribosomal protein L7 pseudogene 24
ENSG00000095209	1795.96	-1.40921	0.764827	-1.84252	0.0653996	0.757673	TMEM38B	transmembrane protein 38B
ENSG00000103528	111.35	1.21534	0.659631	1.84245	0.0654092	0.757673	SYT17	synaptotagmin 17
ENSG00000109066	212.397	0.665531	0.360966	1.84375	0.0652192	0.757673	TMEM104	transmembrane protein 104
ENSG00000117360	696.792	0.623982	0.338511	1.84331	0.0652833	0.757673	PRPF3	pre-mRNA processing factor 3
ENSG00000136840	199.572	0.842776	0.457307	1.84291	0.0653418	0.757673	ST6GALNAC4	ST6 N-acetylgalactosaminide alpha-2,6-sialyltransferase 4
ENSG00000163138	137.906	-0.811406	0.440381	-1.84251	0.0654006	0.757673	PACRGL	parkin coregulated like
ENSG00000290613	58.6048	1.631	0.884993	1.84296	0.0653353	0.757673	LPAL2	lipoprotein(a) like 2 (pseudogene)
ENSG00000112697	1643.16	-1.4053	0.762905	-1.84204	0.0654687	0.757915	TMEM30A	transmembrane protein 30A
ENSG00000033327	219.414	0.68884	0.374221	1.84073	0.0656609	0.759242	GAB2	GRB2 associated binding protein 2
ENSG00000088970	293.87	-0.928165	0.504195	-1.84088	0.0656385	0.759242	KIZ	kizuna centrosomal protein
ENSG00000296401	44.8992	0.919294	0.499686	1.83974	0.0658059	0.760471
ENSG00000232527	325.993	-0.496572	0.270031	-1.83895	0.0659229	0.761375	LINC02802	long intergenic non-protein coding RNA 2802
ENSG00000114742	493.71	-1.11016	0.604351	-1.83695	0.0662178	0.763218	WDR48	WD repeat domain 48
ENSG00000120210	70.5997	1.48421	0.80808	1.83671	0.0662521	0.763218	INSL6	insulin like 6
ENSG00000155252	157.191	-0.919814	0.500829	-1.83658	0.0662714	0.763218	PI4K2A	phosphatidylinositol 4-kinase type 2 alpha
ENSG00000170265	79.6091	0.843086	0.458829	1.83747	0.06614	0.763218	ZNF282	zinc finger protein 282
ENSG00000181929	42.0902	0.750671	0.408741	1.83654	0.0662771	0.763218	PRKAG1	protein kinase AMP-activated non-catalytic subunit gamma 1
ENSG00000167202	235.493	0.647751	0.352886	1.83558	0.0664195	0.763515	TBC1D2B	TBC1 domain family member 2B
ENSG00000173262	137.338	1.04051	0.566755	1.83591	0.0663711	0.763515	SLC2A14	solute carrier family 2 member 14
ENSG00000290057	35.1129	0.975835	0.531622	1.83558	0.0664197	0.763515
ENSG00000169228	202.024	1.22356	0.666741	1.83513	0.0664858	0.763827	RAB24	RAB24, member RAS oncogene family
ENSG00000196776	3371.1	0.852463	0.46462	1.83475	0.0665422	0.764027	CD47	CD47 molecule
ENSG00000114054	1001.35	-1.19197	0.649775	-1.83444	0.0665889	0.764117	PCCB	propionyl-CoA carboxylase subunit beta
ENSG00000006530	762.45	-0.969158	0.529039	-1.83192	0.0669632	0.765898	AGK	acylglycerol kinase
ENSG00000099204	162.133	-1.11152	0.606463	-1.83279	0.0668335	0.765898	ABLIM1	actin binding LIM protein 1
ENSG00000136111	174.536	-0.945472	0.516085	-1.83201	0.0669504	0.765898	TBC1D4	TBC1 domain family member 4
ENSG00000151702	527.317	0.720962	0.393577	1.83182	0.0669785	0.765898	FLI1	Fli-1 proto-oncogene, ETS transcription factor
ENSG00000171502	218.413	1.03999	0.567539	1.83245	0.0668844	0.765898	COL24A1	collagen type XXIV alpha 1 chain
ENSG00000299115	65.4973	0.779229	0.425121	1.83296	0.0668089	0.765898
ENSG00000082438	58.0997	1.14098	0.623068	1.83124	0.0670654	0.766445	COBLL1	cordon-bleu WH2 repeat protein like 1
ENSG00000148057	161.579	0.897648	0.490355	1.83061	0.0671589	0.767067	IDNK	IDNK gluconokinase
ENSG00000163945	186.501	0.577559	0.315578	1.83016	0.0672259	0.767384	UVSSA	UV stimulated scaffold protein A
ENSG00000153561	2580.58	-1.02464	0.559943	-1.8299	0.0672653	0.767388	RMND5A	required for meiotic nuclear division 5 homolog A
ENSG00000010292	673.779	-1.15655	0.632148	-1.82956	0.0673162	0.767522	NCAPD2	non-SMC condensin I complex subunit D2
ENSG00000111679	4488	-1.11225	0.608142	-1.82893	0.0674099	0.767679	PTPN6	protein tyrosine phosphatase non-receptor type 6
ENSG00000120709	349.437	0.906384	0.495687	1.82854	0.0674683	0.767679	FAM53C	family with sequence similarity 53 member C
ENSG00000183161	173.299	-1.01105	0.552966	-1.82842	0.0674865	0.767679	FANCF	FA complementation group F
ENSG00000213025	67.3718	1.35698	0.742157	1.82843	0.0674857	0.767679
ENSG00000198522	1064.63	-1.30781	0.715637	-1.82748	0.0676281	0.768844	GPN1	GPN-loop GTPase 1
ENSG00000149292	99.7439	-0.734253	0.401854	-1.82716	0.0676755	0.768936	TTC12	tetratricopeptide repeat domain 12
ENSG00000104447	1393.48	-1.28806	0.705651	-1.82535	0.0679481	0.771586	TRPS1	transcriptional repressor GATA binding 1
ENSG00000137252	43.4317	1.80746	0.990556	1.82469	0.0680483	0.772277	HCRTR2	hypocretin receptor 2
ENSG00000179021	349.578	-0.96883	0.531038	-1.82441	0.0680904	0.772308	C3orf38	chromosome 3 open reading frame 38
ENSG00000251562	27.3735	0.953368	0.52269	1.82396	0.0681575	0.772623
ENSG00000140525	1498.77	-1.01231	0.555184	-1.82337	0.0682472	0.773192	FANCI	FA complementation group I
ENSG00000206675	41.9701	1.20432	0.660882	1.82229	0.0684111	0.774602	RNU6-32P	RNA, U6 small nuclear 32, pseudogene
ENSG00000127220	28.186	1.081	0.593327	1.82194	0.0684645	0.774759	ABHD8	abhydrolase domain containing 8
ENSG00000100412	1116.94	-1.23015	0.675588	-1.82085	0.0686293	0.775048	ACO2	aconitase 2
ENSG00000110435	531.13	-1.26562	0.694972	-1.8211	0.0685911	0.775048	PDHX	pyruvate dehydrogenase complex component X
ENSG00000129566	378.95	0.624724	0.343118	1.82073	0.0686481	0.775048	TEP1	telomerase associated protein 1
ENSG00000242522	20.0793	1.07562	0.590648	1.82108	0.0685942	0.775048	KLHL6-AS1	KLHL6 antisense RNA 1
ENSG00000145214	125.721	0.987945	0.542737	1.8203	0.0687132	0.775337	DGKQ	diacylglycerol kinase theta
ENSG00000167986	1636.3	-0.940711	0.517128	-1.81911	0.0688953	0.776944	DDB1	damage specific DNA binding protein 1
ENSG00000204252	1123.18	-1.63131	0.897076	-1.81847	0.0689922	0.777589	HLA-DOA	major histocompatibility complex, class II, DO alpha
ENSG00000138709	285.862	-1.10886	0.609993	-1.81782	0.069091	0.778255	LARP1B	La ribonucleoprotein 1B
ENSG00000184454	40.7554	-1.48114	0.81525	-1.81679	0.0692487	0.778824	NCMAP	non-compact myelin associated protein
ENSG00000188856	117.352	-1.19302	0.656691	-1.81672	0.0692606	0.778824	RPSAP47	ribosomal protein SA pseudogene 47
ENSG00000213918	336.773	0.698419	0.384341	1.81719	0.0691888	0.778824	DNASE1	deoxyribonuclease 1
ENSG00000101189	111.607	0.859256	0.473425	1.81498	0.0695269	0.77954	MRGBP	MRG domain binding protein
ENSG00000188677	425.933	-0.95023	0.523572	-1.8149	0.0695395	0.77954	PARVB	parvin beta
ENSG00000227740	48.8051	1.13872	0.627392	1.81501	0.0695231	0.77954	LINC02803	long intergenic non-protein coding RNA 2803
ENSG00000234568	35.7009	-1.26901	0.699157	-1.81505	0.069516	0.77954
ENSG00000272144	104.803	0.726577	0.400203	1.81552	0.0694438	0.77954
ENSG00000289312	31.0281	0.98403	0.542241	1.81475	0.0695627	0.77954	LOC124901408	uncharacterized LOC124901408
ENSG00000117308	530.289	-1.17588	0.648088	-1.81438	0.0696198	0.779651	GALE	UDP-galactose-4-epimerase
ENSG00000261052	128.662	1.03914	0.572793	1.81417	0.0696522	0.779651	SULT1A3	sulfotransferase family 1A member 3
ENSG00000167232	482.241	-0.855808	0.471828	-1.81381	0.0697066	0.779815	ZNF91	zinc finger protein 91
ENSG00000283118	36.5377	1.13155	0.624049	1.81323	0.0697961	0.780372
ENSG00000152217	85.4763	1.29945	0.717309	1.81157	0.070053	0.782202	SETBP1	SET binding protein 1
ENSG00000159140	4039.79	1.00631	0.555625	1.81114	0.0701193	0.782202	SON	SON DNA and RNA binding protein
ENSG00000163827	45.7318	1.88997	1.04346	1.81125	0.0701027	0.782202	LRRC2	leucine rich repeat containing 2
ENSG00000187010	38.7073	1.09764	0.605832	1.81179	0.0700187	0.782202	RHD	Rh blood group D antigen
ENSG00000111554	457.165	-1.03788	0.573332	-1.81026	0.0702557	0.783277	MDM1	Mdm1 nuclear protein
ENSG00000126461	71.385	0.917952	0.507203	1.80983	0.0703215	0.783566	SCAF1	SR-related CTD associated factor 1
ENSG00000296209	39.8024	-0.990363	0.547455	-1.80903	0.0704463	0.78451
ENSG00000291053	58.5273	0.841437	0.465411	1.80794	0.0706155	0.785948	CATSPER2P1	CATSPER2 pseudogene 1
ENSG00000145675	543.467	0.667906	0.36964	1.80691	0.0707768	0.787011	PIK3R1	phosphoinositide-3-kinase regulatory subunit 1
ENSG00000257307	70.4079	-1.14611	0.634328	-1.80681	0.0707913	0.787011	LOC644584	EWS RNA binding protein 1 pseudogene
ENSG00000176148	152.013	0.652853	0.361439	1.80626	0.0708776	0.787524	TCP11L1	t-complex 11 like 1
ENSG00000117593	525.994	-1.08902	0.603009	-1.80598	0.0709217	0.787568	DARS2	aspartyl-tRNA synthetase 2, mitochondrial
ENSG00000114520	1240.51	-1.17657	0.651836	-1.805	0.0710741	0.788137	SNX4	sorting nexin 4
ENSG00000184428	661.496	0.962639	0.533243	1.80525	0.0710352	0.788137	TOP1MT	DNA topoisomerase I mitochondrial
ENSG00000196305	2558.78	-0.938079	0.519746	-1.80488	0.0710935	0.788137	IARS1	isoleucyl-tRNA synthetase 1
ENSG00000173530	111.263	0.71783	0.397806	1.80447	0.0711574	0.7884	TNFRSF10D	TNF receptor superfamily member 10d
ENSG00000183763	274.384	-0.892939	0.495068	-1.80367	0.0712832	0.789348	TRAIP	TRAF interacting protein
ENSG00000102575	505.578	-1.85595	1.02932	-1.80309	0.0713738	0.78945	ACP5	acid phosphatase 5, tartrate resistant
ENSG00000150782	150.665	1.36967	0.759731	1.80284	0.0714132	0.78945	IL18	interleukin 18
ENSG00000205413	412.183	0.869762	0.482416	1.80293	0.0713991	0.78945	SAMD9	sterile alpha motif domain containing 9
ENSG00000279410	51.5439	0.874904	0.485442	1.80228	0.0715007	0.789972
ENSG00000205084	125.557	-0.977306	0.542453	-1.80164	0.0716016	0.790196	TMEM231	transmembrane protein 231
ENSG00000288852	128.834	-1.18545	0.657941	-1.80176	0.071583	0.790196
ENSG00000134308	6050.21	-1.21676	0.675562	-1.80111	0.0716851	0.790673	YWHAQ	tyrosine 3-monooxygenase/tryptophan 5-monooxygenase activation protein theta
ENSG00000115540	324.101	-0.961068	0.534153	-1.79924	0.0719814	0.793049	MOB4	MOB family member 4, phocein
ENSG00000290839	48.0878	0.778905	0.432849	1.79949	0.0719419	0.793049
ENSG00000051620	266.29	0.700809	0.389999	1.79695	0.072343	0.7948	HEBP2	heme binding protein 2
ENSG00000117020	178.394	0.801918	0.446149	1.79742	0.0722685	0.7948	AKT3	AKT serine/threonine kinase 3
ENSG00000239763	36.7835	0.989175	0.550389	1.79723	0.0722992	0.7948
ENSG00000291050	101.163	0.871135	0.484778	1.79698	0.0723392	0.7948	TEKT4P2	tektin 4 pseudogene 2
ENSG00000310204	26.8574	1.00401	0.558443	1.79787	0.0721976	0.7948	LOC124903669	uncharacterized LOC124903669
ENSG00000197599	42.9019	0.808704	0.450593	1.79475	0.0726928	0.798196	CCDC154	coiled-coil domain containing 154
ENSG00000289129	49.0642	0.881539	0.491343	1.79414	0.0727907	0.798823
ENSG00000124787	281.383	-1.13661	0.633656	-1.79373	0.0728565	0.799096	RPP40	ribonuclease P/MRP subunit p40
ENSG00000128050	2097.64	-1.20789	0.673491	-1.79348	0.0728969	0.799096	PAICS	phosphoribosylaminoimidazole carboxylase and phosphoribosylaminoimidazolesuccinocarboxamide synthase
ENSG00000246889	50.6706	1.21835	0.67948	1.79307	0.0729619	0.799361
ENSG00000170004	628.8	0.985963	0.5502	1.79201	0.0731318	0.800774	CHD3	chromodomain helicase DNA binding protein 3
ENSG00000006327	57.3171	-1.22994	0.687209	-1.78977	0.0734912	0.802036	TNFRSF12A	TNF receptor superfamily member 12A
ENSG00000078900	61.093	1.17903	0.658461	1.79059	0.0733597	0.802036	TP73	tumor protein p73
ENSG00000107554	112.97	-0.697597	0.389524	-1.7909	0.0733098	0.802036	DNMBP	dynamin binding protein
ENSG00000116731	805.7	-0.818319	0.457223	-1.78976	0.0734924	0.802036	PRDM2	PR/SET domain 2
ENSG00000155100	346.447	-1.02246	0.571212	-1.78999	0.0734555	0.802036	OTUD6B	OTU deubiquitinase 6B
ENSG00000174206	220.853	-0.958568	0.535512	-1.79	0.0734536	0.802036	KICS2	KICSTOR subunit 2
ENSG00000068137	69.364	-0.927106	0.518155	-1.78925	0.0735752	0.802275	PLEKHH3	pleckstrin homology, MyTH4 and FERM domain containing H3
ENSG00000285163	33.1613	-1.0263	0.573637	-1.78912	0.0735961	0.802275
ENSG00000290880	728.991	1.02033	0.570494	1.7885	0.0736961	0.802473	PDCD6IPP2	PDCD6IP pseudogene 2
ENSG00000302270	20.4423	1.42221	0.795177	1.78854	0.073689	0.802473
ENSG00000133055	118.586	1.00927	0.564528	1.78781	0.0738064	0.803229	MYBPH	myosin binding protein H
ENSG00000279789	137.224	0.619113	0.346377	1.7874	0.0738734	0.803512
ENSG00000107742	170.845	1.02692	0.575034	1.78583	0.0741262	0.805814	SPOCK2	SPARC (osteonectin), cwcv and kazal like domains proteoglycan 2
ENSG00000112742	457.199	-1.10507	0.619027	-1.78517	0.0742339	0.806538	TTK	TTK protein kinase
ENSG00000155304	291.047	-0.936558	0.524878	-1.78434	0.074369	0.806665	HSPA13	heat shock protein family A (Hsp70) member 13
ENSG00000229956	85.8991	1.18562	0.66435	1.78463	0.0743211	0.806665	ZRANB2-DT	ZRANB2 divergent transcript
ENSG00000253295	38.8124	1.24703	0.698789	1.78456	0.0743319	0.806665	LOC101928093	uncharacterized LOC101928093
ENSG00000101400	84.2972	-1.10081	0.617053	-1.78398	0.0744276	0.806854	SNTA1	syntrophin alpha 1
ENSG00000166123	262.352	0.735703	0.412583	1.78316	0.0745595	0.807821	GPT2	glutamic--pyruvic transaminase 2
ENSG00000183826	116.674	0.595492	0.333998	1.78292	0.0745992	0.807821	BTBD9	BTB domain containing 9
ENSG00000083123	267.629	-1.12887	0.633908	-1.78082	0.0749422	0.809642	BCKDHB	branched chain keto acid dehydrogenase E1 subunit beta
ENSG00000137575	2097.58	-1.06875	0.599971	-1.78133	0.0748578	0.809642	SDCBP	syndecan binding protein
ENSG00000171806	113.23	-0.924073	0.518742	-1.78137	0.0748517	0.809642	METTL18	methyltransferase 18, RPL3 N3(tau)-histidine
ENSG00000174839	139.509	0.719167	0.403825	1.78089	0.074931	0.809642	DENND6A	DENN domain containing 6A
ENSG00000243943	346.333	-0.960545	0.539442	-1.78063	0.0749737	0.809642	ZNF512	zinc finger protein 512
ENSG00000225971	28.8446	-1.16841	0.656282	-1.78035	0.0750179	0.809673
ENSG00000263766	132.647	0.722256	0.405889	1.77944	0.0751669	0.810835	KPNB1-DT	KPNB1 divergent transcript
ENSG00000005339	658.805	0.750478	0.421918	1.77873	0.0752842	0.811461	CREBBP	CREB binding protein
ENSG00000177272	159.818	-0.80459	0.452376	-1.77859	0.0753077	0.811461	KCNA3	potassium voltage-gated channel subfamily A member 3
ENSG00000108828	236.97	-0.637483	0.35863	-1.77755	0.0754776	0.811654	VAT1	vesicle amine transport 1
ENSG00000141255	24.2619	-1.40721	0.791711	-1.77742	0.0754988	0.811654	SPATA22	spermatogenesis associated 22
ENSG00000148450	73.7915	0.784102	0.440958	1.77818	0.0753747	0.811654	MSRB2	methionine sulfoxide reductase B2
ENSG00000186314	182.259	1.15664	0.650814	1.77722	0.0755325	0.811654	PRELID2	PRELI domain containing 2
ENSG00000253457	83.3314	-0.998809	0.561856	-1.7777	0.0754538	0.811654	SMIM18	small integral membrane protein 18
ENSG00000096264	55.7693	1.93114	1.08766	1.7755	0.0758161	0.812032	NCR2	natural cytotoxicity triggering receptor 2
ENSG00000100802	130.868	0.719555	0.405226	1.77569	0.075784	0.812032	C14orf93	chromosome 14 open reading frame 93
ENSG00000137312	1210.44	0.959699	0.54048	1.77564	0.0757923	0.812032	FLOT1	flotillin 1
ENSG00000163864	126.233	1.28161	0.721553	1.77618	0.0757031	0.812032	NMNAT3	nicotinamide nucleotide adenylyltransferase 3
ENSG00000175471	423.727	1.00081	0.56343	1.77629	0.0756856	0.812032	MCTP1	multiple C2 and transmembrane domain containing 1
ENSG00000236144	75.2975	-0.737665	0.415197	-1.77666	0.0756236	0.812032	TMEM147-AS1	TMEM147 antisense RNA 1
ENSG00000243449	266.246	1.19773	0.674755	1.77506	0.0758886	0.812364	NICOL1	NELL2 interacting cell ontogeny regulator 1
ENSG00000104884	431.328	-1.01028	0.570005	-1.7724	0.0763283	0.814847	ERCC2	ERCC excision repair 2, TFIIH core complex helicase subunit
ENSG00000164604	99.5561	-1.11175	0.627052	-1.77298	0.0762323	0.814847	GPR85	G protein-coupled receptor 85
ENSG00000176595	125.948	2.00873	1.13306	1.77283	0.0762563	0.814847	KBTBD11	kelch repeat and BTB domain containing 11
ENSG00000236680	46.8274	-0.947626	0.534437	-1.77313	0.0762071	0.814847	PSMC3P1	proteasome 26S subunit, ATPase 3 pseudogene 1
ENSG00000293455	96.8082	1.63377	0.921671	1.77262	0.0762912	0.814847
ENSG00000089012	67.5594	-1.14308	0.645228	-1.7716	0.0764615	0.815825	SIRPG	signal regulatory protein gamma
ENSG00000143851	1808.78	0.802646	0.453148	1.77127	0.0765164	0.815967	PTPN7	protein tyrosine phosphatase non-receptor type 7
ENSG00000079257	51.9916	1.15264	0.651289	1.76979	0.0767626	0.816458	LXN	latexin
ENSG00000117479	69.927	-1.0019	0.566208	-1.76949	0.0768122	0.816458	SLC19A2	solute carrier family 19 member 2
ENSG00000124406	289.255	-0.83764	0.473354	-1.76958	0.0767965	0.816458	ATP8A1	ATPase phospholipid transporting 8A1
ENSG00000161681	42.1603	1.04526	0.590697	1.76954	0.076803	0.816458	SHANK1	SH3 and multiple ankyrin repeat domains 1
ENSG00000260192	99.4683	-1.22408	0.691747	-1.76954	0.0768033	0.816458	LINC02240	long intergenic non-protein coding RNA 2240
ENSG00000262580	53.1714	1.07105	0.605241	1.76963	0.0767895	0.816458
ENSG00000118473	101.128	1.20018	0.67903	1.76749	0.0771459	0.817807	SGIP1	SH3GL interacting endocytic adaptor 1
ENSG00000118496	101.472	-0.793807	0.44921	-1.76712	0.0772084	0.817807	FBXO30	F-box protein 30
ENSG00000118689	387.748	0.572646	0.324127	1.76673	0.0772728	0.817807	FOXO3	forkhead box O3
ENSG00000130508	339.792	1.77876	1.00593	1.76828	0.0770144	0.817807	PXDN	peroxidasin
ENSG00000174684	115.943	-0.996859	0.564234	-1.76675	0.0772704	0.817807	B4GAT1	beta-1,4-glucuronyltransferase 1
ENSG00000182578	500.615	0.912745	0.516201	1.7682	0.0770279	0.817807	CSF1R	colony stimulating factor 1 receptor
ENSG00000253716	58.9045	-1.03877	0.587863	-1.76703	0.077223	0.817807	MINCR	MYC-induced long non-coding RNA
ENSG00000287958	41.3679	-0.951644	0.53846	-1.76734	0.077171	0.817807
ENSG00000138670	2859.63	-1.87609	1.06255	-1.76565	0.0774543	0.819132	RASGEF1B	RasGEF domain family member 1B
ENSG00000204084	1611.65	-1.26756	0.717966	-1.76549	0.0774815	0.819132	INPP5B	inositol polyphosphate-5-phosphatase B
ENSG00000197713	842.076	-1.28747	0.729707	-1.76436	0.0776707	0.82069	RPE	ribulose-5-phosphate-3-epimerase
ENSG00000100522	206.196	-1.24787	0.707808	-1.763	0.0779007	0.822599	GNPNAT1	glucosamine-phosphate N-acetyltransferase 1
ENSG00000294531	211.654	0.529981	0.300648	1.76279	0.0779353	0.822599	LOC105372733	uncharacterized LOC105372733
ENSG00000002919	361.863	-1.11108	0.630387	-1.76253	0.0779801	0.822629	SNX11	sorting nexin 11
ENSG00000285130	20.8576	1.13749	0.645481	1.76224	0.0780287	0.822699
ENSG00000100129	1735.3	-1.3118	0.745062	-1.76066	0.0782955	0.823741	EIF3L	eukaryotic translation initiation factor 3 subunit L
ENSG00000170340	192.368	0.90961	0.516567	1.76087	0.0782597	0.823741	B3GNT2	UDP-GlcNAc:betaGal beta-1,3-N-acetylglucosaminyltransferase 2
ENSG00000171847	25.6294	-1.30609	0.741795	-1.76071	0.0782871	0.823741	FAM90A1	family with sequence similarity 90 member A1
ENSG00000259248	83.874	-1.07667	0.611504	-1.7607	0.0782891	0.823741	USP3-AS1	USP3 antisense RNA 1
ENSG00000132423	284.661	-1.26155	0.716912	-1.75969	0.0784599	0.825028	COQ3	coenzyme Q3, methyltransferase
ENSG00000186153	248.829	0.930357	0.529043	1.75857	0.0786514	0.826598	WWOX	WW domain containing oxidoreductase
ENSG00000106089	37.3851	1.48177	0.843134	1.75746	0.0788403	0.826921	STX1A	syntaxin 1A
ENSG00000133619	72.152	0.711008	0.404452	1.75795	0.0787555	0.826921	KRBA1	KRAB-A domain containing 1
ENSG00000136628	2188.12	-1.19684	0.68108	-1.75727	0.0788724	0.826921	EPRS1	glutamyl-prolyl-tRNA synthetase 1
ENSG00000140265	233.934	-0.738005	0.420002	-1.75715	0.0788929	0.826921	ZSCAN29	zinc finger and SCAN domain containing 29
ENSG00000142867	1104.06	-1.04628	0.595341	-1.75744	0.0788425	0.826921	BCL10	BCL10 immune signaling adaptor
ENSG00000106628	2339.81	-1.13451	0.646181	-1.75571	0.0791378	0.827531	POLD2	DNA polymerase delta 2, accessory subunit
ENSG00000126368	33.5279	-0.897295	0.510878	-1.75638	0.0790236	0.827531	NR1D1	nuclear receptor subfamily 1 group D member 1
ENSG00000127084	415.579	0.698492	0.39771	1.75629	0.0790396	0.827531	FGD3	FYVE, RhoGEF and PH domain containing 3
ENSG00000166965	264.239	0.624121	0.355448	1.75587	0.0791109	0.827531	RCCD1	RCC1 domain containing 1
ENSG00000185909	38.306	0.941845	0.53649	1.75557	0.0791621	0.827531	KLHDC8B	kelch domain containing 8B
ENSG00000027697	2359.5	-1.27302	0.725365	-1.75501	0.0792582	0.827802	IFNGR1	interferon gamma receptor 1
ENSG00000105643	241	0.747514	0.426132	1.75419	0.0793988	0.827802	ARRDC2	arrestin domain containing 2
ENSG00000112144	130.977	0.620894	0.3541	1.75344	0.0795257	0.827802	CILK1	ciliogenesis associated kinase 1
ENSG00000118276	21.557	1.08251	0.61716	1.75402	0.0794272	0.827802	B4GALT6	beta-1,4-galactosyltransferase 6
ENSG00000163635	516.78	0.664255	0.378735	1.75388	0.0794515	0.827802	ATXN7	ataxin 7
ENSG00000175591	187.876	0.809082	0.461056	1.75484	0.0792859	0.827802	P2RY2	purinergic receptor P2Y2
ENSG00000214357	75.8195	0.885361	0.504916	1.75348	0.0795193	0.827802	NEURL1B	neuralized E3 ubiquitin protein ligase 1B
ENSG00000261786	42.3793	-1.23547	0.704484	-1.75373	0.0794773	0.827802
ENSG00000101310	1443.27	-1.28738	0.734373	-1.75303	0.0795974	0.828108	SEC23B	SEC23 homolog B, COPII coat complex component
ENSG00000157470	58.6753	-1.11872	0.638351	-1.75252	0.0796843	0.828573	FAM81A	family with sequence similarity 81 member A
ENSG00000119203	1246.25	-1.16251	0.663514	-1.75205	0.0797659	0.828982	CPSF3	cleavage and polyadenylation specific factor 3
ENSG00000276043	2847.23	0.73473	0.41963	1.7509	0.0799628	0.830148	UHRF1	ubiquitin like with PHD and ring finger domains 1
ENSG00000289507	394.428	0.979725	0.55949	1.75111	0.0799278	0.830148
ENSG00000299818	82.9559	0.770518	0.440272	1.7501	0.0801018	0.831152
ENSG00000039319	286.124	0.610386	0.348999	1.74896	0.0802976	0.832497	ZFYVE16	zinc finger FYVE-type containing 16
ENSG00000293957	53.9265	1.09404	0.625573	1.74885	0.0803164	0.832497
ENSG00000174600	69.2556	1.06042	0.606645	1.74801	0.0804617	0.833563	CMKLR1	chemerin chemokine-like receptor 1
ENSG00000124225	77.1047	0.883839	0.505905	1.74705	0.0806292	0.834126	PMEPA1	prostate transmembrane protein, androgen induced 1
ENSG00000188486	225.671	1.03901	0.59475	1.74696	0.0806437	0.834126	H2AX	H2A.X variant histone
ENSG00000287733	29.7231	1.00765	0.576647	1.74743	0.0805633	0.834126
ENSG00000095397	47.3414	0.897465	0.51427	1.74512	0.0809632	0.8343	WHRN	whirlin
ENSG00000113108	167.536	0.729024	0.417464	1.74632	0.080756	0.8343	APBB3	amyloid beta precursor protein binding family B member 3
ENSG00000151332	279.388	-1.07922	0.617894	-1.74662	0.080704	0.8343	MBIP	MAP3K12 binding inhibitory protein 1
ENSG00000170779	443.688	-0.961323	0.551006	-1.74467	0.0810424	0.8343	CDCA4	cell division cycle associated 4
ENSG00000184432	1115.41	-0.999502	0.572436	-1.74605	0.0808022	0.8343	COPB2	COPI coat complex subunit beta 2
ENSG00000185344	468.387	0.571653	0.327658	1.74466	0.0810434	0.8343	ATP6V0A2	ATPase H+ transporting V0 subunit a2
ENSG00000236423	69.612	1.35409	0.775984	1.745	0.0809847	0.8343	LINC01134	long intergenic non-protein coding RNA 1134
ENSG00000278993	50.7673	1.02952	0.589885	1.7453	0.0809334	0.8343
ENSG00000290077	31.7938	1.03348	0.592271	1.74495	0.0809936	0.8343
ENSG00000183617	612.816	-1.37018	0.785537	-1.74426	0.0811144	0.834593	MRPL54	mitochondrial ribosomal protein L54
ENSG00000130035	23.3845	2.13062	1.22218	1.74329	0.0812825	0.835884	GALNT8	polypeptide N-acetylgalactosaminyltransferase 8
ENSG00000125834	207.844	-0.558202	0.32027	-1.74291	0.0813494	0.836133	STK35	serine/threonine kinase 35
ENSG00000156273	524.685	-0.939034	0.539057	-1.74199	0.0815095	0.83734	BACH1	BTB domain and CNC homolog 1
ENSG00000137642	354.191	1.10079	0.632398	1.74067	0.0817421	0.838851	SORL1	sortilin related receptor 1
ENSG00000270231	1273.46	0.900413	0.517216	1.74088	0.0817041	0.838851	NBPF8	NBPF member 8
ENSG00000105223	894.556	0.767059	0.440796	1.74017	0.0818296	0.83931	PLD3	phospholipase D family member 3
ENSG00000142583	165.383	0.793497	0.456108	1.73971	0.0819095	0.83969	SLC2A5	solute carrier family 2 member 5
ENSG00000268785	49.9489	-1.48836	0.855858	-1.73903	0.0820302	0.840488	RPL7P50	ribosomal protein L7 pseudogene 50
ENSG00000090376	1071.6	-1.17795	0.67799	-1.73742	0.0823131	0.842506	IRAK3	interleukin 1 receptor associated kinase 3
ENSG00000123104	545.995	0.770413	0.443396	1.73753	0.0822941	0.842506	ITPR2	inositol 1,4,5-trisphosphate receptor type 2
ENSG00000014824	733.99	-1.00292	0.577641	-1.73623	0.0825231	0.844194	SLC30A9	solute carrier family 30 member 9
ENSG00000214803	28.7589	0.894261	0.515128	1.736	0.082564	0.844194	LOC101927588	uncharacterized LOC101927588
ENSG00000140382	662.291	-1.05027	0.605288	-1.73515	0.0827141	0.845287	HMG20A	high mobility group 20A
ENSG00000146070	22.5509	1.48574	0.857561	1.73252	0.0831805	0.846064	PLA2G7	phospholipase A2 group VII
ENSG00000149591	48.2256	0.870092	0.501647	1.73447	0.082835	0.846064	TAGLN	transgelin
ENSG00000163687	61.9201	0.849784	0.490623	1.73205	0.0832647	0.846064	DNASE1L3	deoxyribonuclease 1L3
ENSG00000165702	75.1401	1.062	0.613105	1.73216	0.0832451	0.846064	GFI1B	growth factor independent 1B transcriptional repressor
ENSG00000198218	91.2376	0.652042	0.376401	1.73231	0.0832192	0.846064	QRICH1	glutamine rich 1
ENSG00000198406	524.02	-1.21408	0.700775	-1.73248	0.0831885	0.846064
ENSG00000200091	32.3085	1.2867	0.742223	1.73358	0.0829927	0.846064
ENSG00000213713	21.0939	1.07258	0.618943	1.73293	0.0831084	0.846064
ENSG00000268218	35.7555	0.980161	0.565632	1.73286	0.0831205	0.846064
ENSG00000288956	41.4354	-0.978515	0.564238	-1.73422	0.0828783	0.846064
ENSG00000310059	69.4358	-1.22264	0.705864	-1.73212	0.083252	0.846064	LOC124902696	uncharacterized LOC124902696
ENSG00000169246	945.669	0.774671	0.447333	1.73176	0.0833172	0.846159	NPIPB3	nuclear pore complex interacting protein family member B3
ENSG00000136830	131.001	0.838976	0.484689	1.73096	0.0834592	0.847163	NIBAN2	niban apoptosis regulator 2
ENSG00000288869	22.9441	-1.38552	0.80072	-1.73034	0.0835701	0.84785	SMANTIS	SMARCA4 interacting SWI/SNF chromatin remodeling complex scaffold lncRNA
ENSG00000181450	161.235	-0.638913	0.36937	-1.72974	0.083677	0.848495	ZNF678	zinc finger protein 678
ENSG00000178093	25.1121	-0.984544	0.569468	-1.72888	0.08383	0.849607	TSSK6	testis specific serine kinase 6
ENSG00000124491	1390.54	1.25768	0.727905	1.72781	0.0840229	0.851123	F13A1	coagulation factor XIII A chain
ENSG00000104549	1073.75	-1.18283	0.685412	-1.72572	0.0843974	0.854052	SQLE	squalene epoxidase
ENSG00000230084	79.6564	0.753883	0.436853	1.72571	0.0843993	0.854052
ENSG00000288994	242.696	1.24253	0.72017	1.72533	0.0844687	0.854315
ENSG00000004534	5457.39	1.02614	0.595555	1.72299	0.0848896	0.855116	RBM6	RNA binding motif protein 6
ENSG00000100714	1306.25	-1.09839	0.637416	-1.72319	0.0848535	0.855116	MTHFD1	methylenetetrahydrofolate dehydrogenase, cyclohydrolase and formyltetrahydrofolate synthetase 1
ENSG00000121964	248.29	-0.640029	0.371472	-1.72295	0.0848968	0.855116	GTDC1	glycosyltransferase like domain containing 1
ENSG00000136144	223.15	0.693868	0.402539	1.72373	0.0847571	0.855116	RCBTB1	RCC1 and BTB domain containing protein 1
ENSG00000234771	124.257	0.648775	0.376515	1.7231	0.0848697	0.855116
ENSG00000273117	34.5315	0.936629	0.543386	1.72369	0.0847637	0.855116	INSIG1-DT	INSIG1 divergent transcript
ENSG00000278963	353.929	0.915102	0.530734	1.72422	0.0846684	0.855116
ENSG00000306181	52.7073	0.85984	0.498627	1.72442	0.0846327	0.855116
ENSG00000167522	1552.17	0.863275	0.501139	1.72263	0.0849559	0.855272	ANKRD11	ankyrin repeat domain containing 11
ENSG00000140386	551.932	0.592406	0.344199	1.72112	0.0852299	0.85715	SCAPER	S-phase cyclin A associated protein in the ER
ENSG00000197124	37.9906	-1.63973	0.952619	-1.72129	0.0851981	0.85715	ZNF682	zinc finger protein 682
ENSG00000185728	579.633	-1.01941	0.592493	-1.72054	0.0853335	0.857753	YTHDF3	YTH N6-methyladenosine RNA binding protein F3
ENSG00000166851	1089.45	-1.12875	0.656493	-1.71936	0.0855482	0.85859	PLK1	polo like kinase 1
ENSG00000213903	120.626	0.861871	0.501232	1.7195	0.0855228	0.85859	LTB4R	leukotriene B4 receptor
ENSG00000214973	29.4255	-1.35693	0.789068	-1.71967	0.0854933	0.85859
ENSG00000162402	625.531	0.699759	0.407102	1.71888	0.0856363	0.859035	USP24	ubiquitin specific peptidase 24
ENSG00000116260	755.46	-0.767824	0.44678	-1.71857	0.0856923	0.859148	QSOX1	quiescin sulfhydryl oxidase 1
ENSG00000287149	27.4195	-1.27081	0.739559	-1.71834	0.0857352	0.859148
ENSG00000238133	25.9251	2.05287	1.19495	1.71795	0.0858059	0.859418	MAP3K20-AS1	MAP3K20 antisense RNA 1
ENSG00000236140	52.9779	1.08095	0.629326	1.71763	0.0858646	0.859567
ENSG00000106479	85.5127	0.784802	0.457268	1.71629	0.0861099	0.860704	ZNF862	zinc finger protein 862
ENSG00000160551	950.754	0.731712	0.426245	1.71664	0.0860441	0.860704	TAOK1	TAO kinase 1
ENSG00000227663	49.184	-1.32887	0.774237	-1.71636	0.0860965	0.860704
ENSG00000054654	214.125	1.09226	0.636572	1.71584	0.0861908	0.861073	SYNE2	spectrin repeat containing nuclear envelope protein 2
ENSG00000223695	36.218	0.994462	0.580072	1.71438	0.0864595	0.863318	MYH9-DT	MYH9 divergent transcript
ENSG00000153107	720.209	-0.799143	0.466323	-1.71371	0.0865819	0.863661	ANAPC1	anaphase promoting complex subunit 1
ENSG00000306026	28.3081	1.24729	0.727778	1.71384	0.086559	0.863661
ENSG00000198909	576.544	0.867325	0.506735	1.71159	0.0869717	0.866668	MAP3K3	mitogen-activated protein kinase kinase kinase 3
ENSG00000245648	46.6389	0.987026	0.57661	1.71177	0.0869382	0.866668	KLRK1-AS1	KLRK1 antisense RNA 1
ENSG00000149548	169.177	0.70986	0.415045	1.71032	0.0872067	0.867687	CCDC15	coiled-coil domain containing 15
ENSG00000237082	38.9692	1.14808	0.671221	1.71043	0.0871865	0.867687
ENSG00000286302	20.6671	1.12303	0.656585	1.71041	0.0871901	0.867687
ENSG00000050767	162.098	-0.651001	0.380866	-1.70926	0.0874019	0.86792	COL23A1	collagen type XXIII alpha 1 chain
ENSG00000085719	681.391	0.786688	0.460336	1.70894	0.0874619	0.86792	CPNE3	copine 3
ENSG00000133895	100.004	0.791372	0.463127	1.70876	0.0874954	0.86792	MEN1	menin 1
ENSG00000232176	53.1041	-1.07562	0.629473	-1.70876	0.0874957	0.86792	RPS6P10	ribosomal protein S6 pseudogene 10
ENSG00000290763	555.216	0.589488	0.344839	1.70946	0.0873659	0.86792	SDHAP1	SDHA pseudogene 1
ENSG00000310270	26.4026	-1.22403	0.71601	-1.70951	0.0873565	0.86792
ENSG00000086827	300.87	-1.02292	0.59888	-1.70805	0.0876271	0.8683	ZW10	zw10 kinetochore protein
ENSG00000166313	147.9	1.32667	0.776891	1.70766	0.0876991	0.8683	APBB1	amyloid beta precursor protein binding family B member 1
ENSG00000196735	2840.76	-1.77774	1.04099	-1.70774	0.0876847	0.8683	HLA-DQA1	major histocompatibility complex, class II, DQ alpha 1
ENSG00000214773	52.113	0.810547	0.474671	1.7076	0.0877111	0.8683
ENSG00000278002	22.6575	0.920343	0.539088	1.70722	0.0877805	0.868549
ENSG00000113580	1743.29	0.744839	0.436465	1.70653	0.08791	0.869144	NR3C1	nuclear receptor subfamily 3 group C member 1
ENSG00000165985	33.129	0.948322	0.555736	1.70642	0.0879293	0.869144	C1QL3	complement C1q like 3
ENSG00000092850	44.1457	-1.48753	0.872424	-1.70505	0.0881852	0.870587	TEKT2	tektin 2
ENSG00000151247	2312.51	-0.974861	0.571968	-1.7044	0.0883067	0.870587	EIF4E	eukaryotic translation initiation factor 4E
ENSG00000154429	298.409	-0.81118	0.475986	-1.70421	0.0883416	0.870587	CCSAP	centriole, cilia and spindle associated protein
ENSG00000186111	154.551	0.645898	0.378968	1.70436	0.0883141	0.870587	PIP5K1C	phosphatidylinositol-4-phosphate 5-kinase type 1 gamma
ENSG00000213370	59.9472	-1.36985	0.803305	-1.70527	0.0881446	0.870587
ENSG00000307096	28.5668	1.04711	0.614388	1.70431	0.0883233	0.870587
ENSG00000197157	1863.92	-1.0156	0.596024	-1.70395	0.0883901	0.870627	SND1	staphylococcal nuclease and tudor domain containing 1
ENSG00000240622	148.937	-1.46848	0.862289	-1.70301	0.0885664	0.871926
ENSG00000176903	177.378	-0.911877	0.535669	-1.70231	0.0886965	0.872768	PNMA1	PNMA family member 1
ENSG00000139505	496.828	-1.05077	0.617584	-1.70142	0.0888639	0.873538	MTMR6	myotubularin related protein 6
ENSG00000167657	179.272	0.918065	0.539513	1.70165	0.0888203	0.873538	DAPK3	death associated protein kinase 3
ENSG00000182010	48.4171	1.18138	0.694918	1.70003	0.0891249	0.874789	RTKN2	rhotekin 2
ENSG00000259994	20.1504	1.1488	0.675645	1.7003	0.0890743	0.874789
ENSG00000286138	34.3551	1.02909	0.605317	1.70009	0.0891143	0.874789
[truncated: 17,613 more rows]

## Sheet: CB96_vs_CB102_inVitro
Differential gene expression data: in vitro CB96 relative to in vitro CB102
ensembl	baseMean	log2FoldChange	lfcSE	stat	pvalue	padj	SYMBOL	GENENAME
ENSG00000177675	278.097	5.46719	0.537493	10.1717	2.65354e-24	5.20385e-20	CD163L1	CD163 molecule like 1
ENSG00000162599	1811.52	-5.59776	0.584168	-9.58244	9.47784e-22	9.2935e-18	NFIA	nuclear factor I A
ENSG00000163412	323.471	-5.61261	0.665128	-8.43839	3.21734e-17	2.10318e-13	EIF4E3	eukaryotic translation initiation factor 4E family member 3
ENSG00000166825	284.96	4.40444	0.528783	8.3294	8.12546e-17	3.98371e-13	ANPEP	alanyl aminopeptidase, membrane
ENSG00000170891	279.534	10.05	1.26094	7.9702	1.58416e-15	5.19417e-12	CYTL1	cytokine like 1
ENSG00000189223	405.37	4.58714	0.575564	7.96981	1.58916e-15	5.19417e-12	PAX8-AS1	PAX8 antisense RNA 1
ENSG00000163421	215.512	-7.54483	0.950171	-7.9405	2.01374e-15	5.64164e-12	PROK2	prokineticin 2
ENSG00000100453	821.231	6.2362	0.790177	7.89216	2.97011e-15	7.28085e-12	GZMB	granzyme B
ENSG00000008517	81.3496	4.19623	0.565962	7.41433	1.22246e-13	2.66373e-10	IL32	interleukin 32
ENSG00000138829	125.882	-3.84931	0.521225	-7.38513	1.52302e-13	2.98679e-10	FBN2	fibrillin 2
ENSG00000177335	68.7503	4.68332	0.640663	7.31012	2.66914e-13	4.75858e-10	LY6S-AS1	LY6S antisense RNA 1
ENSG00000129195	106.525	4.88048	0.678312	7.19503	6.2448e-13	1.02056e-09	PIMREG	PICALM interacting mitotic regulator
ENSG00000100450	38.7719	5.02181	0.715432	7.01927	2.23025e-12	3.36441e-09	GZMH	granzyme H
ENSG00000137875	47.6618	7.63582	1.11624	6.84067	7.88221e-12	1.10413e-08	BCL2L10	BCL2 like 10
ENSG00000167483	515.957	4.49204	0.659573	6.81053	9.7243e-12	1.27136e-08	NIBAN3	niban apoptosis regulator 3
ENSG00000166780	118.765	3.37929	0.506436	6.67269	2.51154e-11	3.07836e-08	BMERB1	bMERB domain containing 1
ENSG00000104154	432.443	3.61516	0.55582	6.5042	7.81091e-11	9.01057e-08	SLC30A4	solute carrier family 30 member 4
ENSG00000100721	3643.79	6.93241	1.07275	6.46227	1.03145e-10	1.07138e-07	TCL1A	TCL1 family AKT coactivator A
ENSG00000137078	703.187	4.83636	0.750068	6.4479	1.13413e-10	1.07138e-07	SIT1	signaling threshold regulating transmembrane adaptor 1
ENSG00000162894	337.959	3.7323	0.578996	6.44615	1.14727e-10	1.07138e-07	FCMR	Fc mu receptor
ENSG00000187772	314.395	-10.4146	1.6127	-6.45789	1.06175e-10	1.07138e-07	LIN28B	lin-28 homolog B
ENSG00000108551	308.507	4.79094	0.754806	6.34724	2.1921e-10	1.95406e-07	RASD1	ras related dexamethasone induced 1
ENSG00000168899	203.738	3.51823	0.560523	6.27669	3.45855e-10	2.84436e-07	VAMP5	vesicle associated membrane protein 5
ENSG00000171724	213.848	5.13821	0.818749	6.27569	3.48093e-10	2.84436e-07	VAT1L	vesicle amine transport 1 like
ENSG00000079385	87.3482	-3.74392	0.602356	-6.21546	5.11731e-10	4.01422e-07	CEACAM1	CEA cell adhesion molecule 1
ENSG00000172232	608.765	-2.83474	0.456963	-6.20344	5.52434e-10	4.16684e-07	AZU1	azurocidin 1
ENSG00000132185	912.516	4.60343	0.74391	6.18815	6.0873e-10	4.42141e-07	FCRLA	Fc receptor like A
ENSG00000187068	128.928	3.82495	0.62841	6.08672	1.15247e-09	8.0718e-07	C3orf70	chromosome 3 open reading frame 70
ENSG00000170837	51.6368	-6.93377	1.14236	-6.06972	1.28137e-09	8.66517e-07	GPR27	G protein-coupled receptor 27
ENSG00000288839	349.682	3.98361	0.658631	6.04832	1.46362e-09	9.56768e-07
ENSG00000185304	668.378	-2.35899	0.396744	-5.94587	2.74985e-09	1.73959e-06	RGPD2	RANBP2 like and GRIP domain containing 2
ENSG00000214357	75.8195	3.6438	0.616378	5.91164	3.38724e-09	2.07585e-06	NEURL1B	neuralized E3 ubiquitin protein ligase 1B
ENSG00000198865	84.5555	5.90741	1.00825	5.85905	4.65517e-09	2.76644e-06	CCDC152	coiled-coil domain containing 152
ENSG00000187627	649.376	-2.29396	0.394829	-5.81	6.24719e-09	3.60334e-06	RGPD1	RANBP2 like and GRIP domain containing 1
ENSG00000162843	67.8244	3.74587	0.656532	5.70555	1.1597e-08	6.49798e-06	WDR64	WD repeat domain 64
ENSG00000301105	51.347	-5.5735	0.978331	-5.69694	1.21974e-08	6.64455e-06	LOC124904614	uncharacterized LOC124904614
ENSG00000205628	79.1355	3.66567	0.645863	5.67562	1.38189e-08	7.32438e-06	LINC01446	long intergenic non-protein coding RNA 1446
ENSG00000146416	145.121	-3.49201	0.617623	-5.65394	1.56808e-08	8.09253e-06	AIG1	androgen induced 1
ENSG00000102471	118.81	4.84392	0.860608	5.62848	1.818e-08	8.69582e-06	NDFIP2	Nedd4 family interacting protein 2
ENSG00000172594	38.6865	-3.56022	0.632183	-5.63162	1.78523e-08	8.69582e-06	SMPDL3A	sphingomyelin phosphodiesterase acid like 3A
ENSG00000248429	58.9834	-4.52539	0.803651	-5.63105	1.79118e-08	8.69582e-06	GASK1B-AS1	GASK1B antisense RNA 1
ENSG00000204792	102.198	3.41012	0.61134	5.5781	2.43153e-08	1.10895e-05	LINC01291	long intergenic non-protein coding RNA 1291
ENSG00000294153	73.4148	5.53635	0.991888	5.58163	2.38274e-08	1.10895e-05
ENSG00000111644	38.1056	-3.57691	0.644685	-5.54831	2.88441e-08	1.28559e-05	ACRBP	acrosin binding protein
ENSG00000214456	83.0476	-3.01431	0.544654	-5.53436	3.12367e-08	1.3613e-05	PLIN5	perilipin 5
ENSG00000204642	202.276	5.42071	0.980985	5.52579	3.28015e-08	1.39841e-05	HLA-F	major histocompatibility complex, class I, F
ENSG00000186891	74.9918	4.23506	0.775922	5.45809	4.81279e-08	2.00816e-05	TNFRSF18	TNF receptor superfamily member 18
ENSG00000135074	491.545	4.23683	0.777979	5.44595	5.153e-08	2.10532e-05	ADAM19	ADAM metallopeptidase domain 19
ENSG00000103485	690.443	2.42702	0.450242	5.39048	7.02701e-08	2.78078e-05	QPRT	quinolinate phosphoribosyltransferase
ENSG00000259462	220.151	-8.60311	1.59646	-5.38888	7.08985e-08	2.78078e-05	CPEB1-AS1	CPEB1 antisense RNA 1
ENSG00000113448	328.999	-2.88248	0.536371	-5.37404	7.69929e-08	2.9606e-05	PDE4D	phosphodiesterase 4D
ENSG00000113721	132.621	3.36899	0.628138	5.36346	8.16441e-08	3.07908e-05	PDGFRB	platelet derived growth factor receptor beta
ENSG00000258875	55.7983	3.03016	0.567331	5.34108	9.2392e-08	3.41868e-05
ENSG00000126467	40.859	-3.2753	0.616452	-5.31314	1.07751e-07	3.91315e-05	TSKS	testis specific serine kinase substrate
ENSG00000259953	246.384	1.95468	0.371104	5.26721	1.38512e-07	4.93883e-05
ENSG00000121440	55.1748	3.88468	0.746707	5.20241	1.96721e-07	6.88911e-05	PDZRN3	PDZ domain containing ring finger 3
ENSG00000213190	201.197	2.99874	0.589282	5.0888	3.60335e-07	0.000123974	MLLT11	MLLT11 transcription factor 7 cofactor
ENSG00000171132	237.99	2.07638	0.410566	5.05737	4.25088e-07	0.000143731	PRKCE	protein kinase C epsilon
ENSG00000106537	198.038	3.3096	0.660614	5.00989	5.44606e-07	0.000181022	TSPAN13	tetraspanin 13
ENSG00000183691	472.708	5.63452	1.13366	4.97021	6.68799e-07	0.000218597	NOG	noggin
ENSG00000049247	109.051	5.93519	1.19553	4.96449	6.88809e-07	0.000220298	UTS2	urotensin 2
ENSG00000296811	21.247	-6.64435	1.33895	-4.96234	6.96472e-07	0.000220298
ENSG00000076554	166.281	4.36376	0.881276	4.95164	7.35908e-07	0.000225835	TPD52	tumor protein D52
ENSG00000251129	61.9382	-7.30371	1.4751	-4.95135	7.37007e-07	0.000225835	LINC02506	long intergenic non-protein coding RNA 2506
ENSG00000102445	416.86	2.74596	0.556833	4.9314	8.16437e-07	0.000246325	RUBCNL	rubicon like autophagy enhancer
ENSG00000247498	46.7905	2.77151	0.563124	4.92166	8.58128e-07	0.000254981	GPRC5D-AS1	GPRC5D and HEBP1 antisense RNA 1
ENSG00000128641	175.77	2.78732	0.568867	4.89976	9.59528e-07	0.000276897	MYO1B	myosin IB
ENSG00000188822	599.905	4.01292	0.819024	4.89964	9.60124e-07	0.000276897	CNR2	cannabinoid receptor 2
ENSG00000287480	36.2596	-4.18142	0.856703	-4.88083	1.05641e-06	0.00030025
ENSG00000125810	163.944	3.55562	0.730232	4.86917	1.12067e-06	0.000313964	CD93	CD93 molecule
ENSG00000100968	162.656	2.85222	0.588683	4.84508	1.2656e-06	0.000342391	NFATC4	nuclear factor of activated T cells 4
ENSG00000185686	81.3992	3.49615	0.721796	4.84369	1.27452e-06	0.000342391	PRAME	PRAME nuclear receptor transcriptional regulator
ENSG00000226965	201.11	-8.46155	1.74588	-4.84658	1.25608e-06	0.000342391
ENSG00000286388	68.6001	-3.07469	0.635295	-4.83978	1.29982e-06	0.000344469
ENSG00000232628	20.9485	3.40504	0.708138	4.80844	1.52116e-06	0.000397752	LOC101927143	uncharacterized LOC101927143
ENSG00000080709	241.949	-5.44374	1.13893	-4.77969	1.75569e-06	0.000447154	KCNN2	potassium calcium-activated channel subfamily N member 2
ENSG00000188404	626.35	3.65681	0.764883	4.78088	1.74533e-06	0.000447154	SELL	selectin L
ENSG00000232557	28.7726	4.33516	0.909694	4.76552	1.88371e-06	0.000473609
ENSG00000104921	539.335	3.08658	0.649387	4.75306	2.00358e-06	0.000476123	FCER2	Fc epsilon receptor II
ENSG00000107957	126.526	-2.05607	0.432556	-4.75331	2.0011e-06	0.000476123	SH3PXD2A	SH3 and PX domains 2A
ENSG00000136048	127.77	-2.24886	0.472501	-4.75949	1.94086e-06	0.000476123	DRAM1	DNA damage regulated autophagy modulator 1
ENSG00000173546	107.625	2.04703	0.430931	4.75026	2.03157e-06	0.000476123	CSPG4	chondroitin sulfate proteoglycan 4
ENSG00000213463	631.303	2.37868	0.499947	4.75786	1.95656e-06	0.000476123	SYNJ2BP	synaptojanin 2 binding protein
ENSG00000278600	99.0671	2.72242	0.573203	4.74948	2.03938e-06	0.000476123
ENSG00000237945	220.85	-1.84293	0.388782	-4.74027	2.13431e-06	0.000492423	LINC00649	long intergenic non-protein coding RNA 649
ENSG00000125910	133.705	3.17695	0.671311	4.73245	2.21826e-06	0.00050584	S1PR4	sphingosine-1-phosphate receptor 4
ENSG00000105369	221.794	3.61617	0.765897	4.72148	2.34131e-06	0.000527764	CD79A	CD79a molecule
ENSG00000286212	29.1995	-5.69097	1.21201	-4.69549	2.65966e-06	0.000592711
ENSG00000100290	175.63	2.59596	0.556499	4.66481	3.08896e-06	0.000680648	BIK	BCL2 interacting killer
ENSG00000160505	38.739	3.38581	0.727963	4.65108	3.30199e-06	0.000719505	NLRP4	NLR family pyrin domain containing 4
ENSG00000154611	61.0542	-7.80638	1.68491	-4.6331	3.60226e-06	0.00076787	PSMA8	proteasome 20S subunit alpha 8
ENSG00000272221	47.025	-3.52695	0.761114	-4.63393	3.58781e-06	0.00076787	MICA-AS1	MICA antisense RNA 1
ENSG00000168427	54.8675	-3.38534	0.731379	-4.62871	3.6795e-06	0.0007759	KLHL30	kelch like family member 30
ENSG00000185885	423.282	3.19524	0.692257	4.61568	3.91802e-06	0.000817407	IFITM1	interferon induced transmembrane protein 1
ENSG00000152760	211.717	2.96756	0.646875	4.58754	4.48507e-06	0.000925861	DYNLT5	dynein light chain Tctex-type family member 5
ENSG00000277437	844.006	-10.0666	2.19648	-4.58308	4.58166e-06	0.000935948
ENSG00000126353	2662.05	4.72153	1.03978	4.54088	5.602e-06	0.00113259	CCR7	C-C motif chemokine receptor 7
ENSG00000155792	56.4787	2.69451	0.594974	4.52879	5.93235e-06	0.00118714	DEPTOR	DEP domain containing MTOR interacting protein
ENSG00000114405	140.97	-2.2725	0.504347	-4.50582	6.6116e-06	0.0013097	CEP15	centrosomal protein 15
ENSG00000071282	281.267	3.33114	0.739984	4.50164	6.74309e-06	0.00132239	LMCD1	LIM and cysteine rich domains 1
ENSG00000139174	63.668	-4.06915	0.905565	-4.49349	7.00639e-06	0.00136042	PRICKLE1	prickle planar cell polarity protein 1
ENSG00000113758	192.902	1.96145	0.437459	4.48373	7.33506e-06	0.00141027	DBN1	drebrin 1
ENSG00000132329	128.105	3.16103	0.707202	4.46978	7.83011e-06	0.00149084	RAMP1	receptor activity modifying protein 1
ENSG00000106868	477.273	2.46947	0.553543	4.46121	8.14976e-06	0.00153678	SUSD1	sushi domain containing 1
ENSG00000162591	70.866	2.59733	0.582617	4.45804	8.27132e-06	0.00154485	MEGF6	multiple EGF like domains 6
ENSG00000165029	738.999	-2.17772	0.489381	-4.44995	8.5891e-06	0.00157421	ABCA1	ATP binding cassette subfamily A member 1
ENSG00000213626	325.087	2.60744	0.585702	4.45181	8.51479e-06	0.00157421	LBH	LBH regulator of WNT signaling pathway
ENSG00000171843	485.601	1.71975	0.388167	4.43045	9.40383e-06	0.00170758	MLLT3	MLLT3 super elongation complex subunit
ENSG00000141255	24.2619	-4.66637	1.06153	-4.39589	1.10322e-05	0.00198489	SPATA22	spermatogenesis associated 22
ENSG00000145687	795.433	2.29894	0.523575	4.39086	1.12903e-05	0.00201285	SSBP2	single stranded DNA binding protein 2
ENSG00000198185	82.845	2.03813	0.465133	4.38182	1.17692e-05	0.00206077	ZNF334	zinc finger protein 334
ENSG00000244752	39.0785	2.96594	0.676863	4.38189	1.17654e-05	0.00206077	CRYBB2	crystallin beta B2
ENSG00000290912	231.621	1.90548	0.436365	4.36671	1.2613e-05	0.00218898	LOC102723564	E3 ubiquitin-protein ligase HERC2-like
ENSG00000164125	108.642	-4.26901	0.978083	-4.36467	1.27315e-05	0.00219016	GASK1B	golgi associated kinase 1B
ENSG00000211677	581.359	3.54763	0.815798	4.34867	1.36968e-05	0.00233571	IGLC2	immunoglobulin lambda constant 2
ENSG00000106565	776.068	-3.80741	0.883351	-4.31019	1.63116e-05	0.00275493	TMEM176B	transmembrane protein 176B
ENSG00000132170	64.7927	-4.14314	0.96162	-4.30851	1.6436e-05	0.00275493	PPARG	peroxisome proliferator activated receptor gamma
ENSG00000124587	141.089	-2.06197	0.481514	-4.28226	1.85005e-05	0.00307469	PEX6	peroxisomal biogenesis factor 6
ENSG00000181007	122.335	-1.97408	0.465995	-4.23627	2.27264e-05	0.00374527	ZFP82	ZFP82 zinc finger protein
ENSG00000145685	101.45	2.16644	0.512469	4.22746	2.36346e-05	0.00386249	LHFPL2	LHFPL tetraspan subfamily member 2
ENSG00000154451	80.3401	3.40774	0.811729	4.19813	2.69129e-05	0.00436189	GBP5	guanylate binding protein 5
ENSG00000198178	122.982	3.03102	0.722898	4.19287	2.75448e-05	0.00442771	CLEC4C	C-type lectin domain family 4 member C
ENSG00000095585	3002.37	3.41782	0.817084	4.18295	2.87755e-05	0.00458793	BLNK	B cell linker
ENSG00000146072	180.775	2.45993	0.589359	4.17391	2.99415e-05	0.00473534	TNFRSF21	TNF receptor superfamily member 21
ENSG00000184465	176.782	-1.80361	0.433009	-4.16528	3.10969e-05	0.00487874	WDR27	WD repeat domain 27
ENSG00000186205	132.963	-3.07865	0.74022	-4.1591	3.19508e-05	0.00497292	MTARC1	mitochondrial amidoxime reducing component 1
ENSG00000268027	129.361	2.63545	0.634206	4.15551	3.24563e-05	0.00501182
ENSG00000224875	31.8597	2.78455	0.672862	4.13836	3.49794e-05	0.00535923	EML4-AS1	EML4 antisense RNA 1
ENSG00000163993	23.399	-3.75194	0.910169	-4.12225	3.75194e-05	0.00570382	S100P	S100 calcium binding protein P
ENSG00000166963	292.815	1.56744	0.381388	4.10982	3.95973e-05	0.0059734	MAP1A	microtubule associated protein 1A
ENSG00000064300	36.4073	2.77925	0.676616	4.10757	3.99836e-05	0.00598563	NGFR	nerve growth factor receptor
ENSG00000069493	1755.59	1.56662	0.381581	4.10559	4.0329e-05	0.0059916	CLEC2D	C-type lectin domain family 2 member D
ENSG00000198794	62.9716	2.23622	0.546657	4.09071	4.30056e-05	0.00634122	SCAMP5	secretory carrier membrane protein 5
ENSG00000170160	166.545	-3.47941	0.852271	-4.08251	4.4552e-05	0.00652021	CCDC144A	coiled-coil domain containing 144A
ENSG00000228408	48.6549	3.60849	0.885413	4.07549	4.59175e-05	0.00667028
ENSG00000226742	29.0595	-2.93185	0.719771	-4.07331	4.63494e-05	0.00668351	HSBP1L1	heat shock factor binding protein 1 like 1
ENSG00000239961	33.0803	3.23901	0.79638	4.06717	4.75867e-05	0.00681185	LILRA4	leukocyte immunoglobulin like receptor A4
ENSG00000118507	217.735	1.76467	0.435156	4.05526	5.00788e-05	0.00706846	AKAP7	A-kinase anchoring protein 7
ENSG00000162373	200.885	3.04547	0.751322	4.05348	5.04607e-05	0.00706846	BEND5	BEN domain containing 5
ENSG00000175463	608.865	2.8091	0.692744	4.05503	5.01276e-05	0.00706846	TBC1D10C	TBC1 domain family member 10C
ENSG00000198502	4972.27	4.51506	1.11615	4.04522	5.22748e-05	0.00727064	HLA-DRB5	major histocompatibility complex, class II, DR beta 5
ENSG00000198468	141.046	-1.69364	0.42082	-4.02462	5.70682e-05	0.00788144	FLVCR1-DT	FLVCR1 divergent transcript
ENSG00000162896	144.759	1.99682	0.497865	4.01077	6.05202e-05	0.0082421	PIGR	polymeric immunoglobulin receptor
ENSG00000258525	23.6475	2.47621	0.617336	4.01112	6.04304e-05	0.0082421	LOC100506071	uncharacterized LOC100506071
ENSG00000277117	102.802	2.28008	0.570394	3.99738	6.40476e-05	0.00866233	LOC102723996	ICOS ligand
ENSG00000187862	442.774	2.99545	0.750039	3.99372	6.50434e-05	0.00873675	TTC24	tetratricopeptide repeat domain 24
ENSG00000291050	101.163	2.35806	0.592492	3.9799	6.89438e-05	0.00919766	TEKT4P2	tektin 4 pseudogene 2
ENSG00000077984	1055.09	2.63207	0.662879	3.97066	7.16743e-05	0.00949733	CST7	cystatin F
ENSG00000052126	294.654	-2.13801	0.539749	-3.96111	7.46011e-05	0.0098188	PLEKHA5	pleckstrin homology domain containing A5
ENSG00000111052	39.6405	-5.0107	1.26763	-3.9528	7.72411e-05	0.0100985	LIN7A	lin-7 homolog A, crumbs cell polarity complex component
ENSG00000267838	34.6579	2.7194	0.68882	3.94791	7.88363e-05	0.0102388
ENSG00000304732	33.0213	-8.39415	2.13079	-3.93945	8.16682e-05	0.0105368	LOC105377276	uncharacterized LOC105377276
ENSG00000095932	285.695	3.00035	0.763828	3.92804	8.56403e-05	0.0109771	SMIM24	small integral membrane protein 24
ENSG00000133055	118.586	-2.44068	0.622953	-3.91791	8.93191e-05	0.0113743	MYBPH	myosin binding protein H
ENSG00000211899	3954.51	4.17527	1.0686	3.90724	9.33574e-05	0.0118118	IGHM	immunoglobulin heavy constant mu
ENSG00000178726	234.19	2.32691	0.595881	3.90499	9.42286e-05	0.0118456	THBD	thrombomodulin
ENSG00000172006	324.315	-4.33786	1.11301	-3.8974	9.72321e-05	0.0121453	ZNF554	zinc finger protein 554
ENSG00000174500	202.016	2.87593	0.738987	3.89171	9.95383e-05	0.0123547	GCSAM	germinal center associated signaling and motility
ENSG00000135052	174.77	-1.6144	0.415745	-3.88315	0.00010311	0.0127175	GOLM1	golgi membrane protein 1
ENSG00000178175	78.966	2.83863	0.736527	3.85407	0.00011617	0.0142388	ZNF366	zinc finger protein 366
ENSG00000095383	90.0265	-1.88332	0.489404	-3.8482	0.00011899	0.0144045	TBC1D2	TBC1 domain family member 2
ENSG00000307942	107.183	-2.47562	0.643071	-3.84969	0.000118268	0.0144045	FRG1JP	FSHD region gene 1 family member J, pseudogene
ENSG00000070915	148.488	2.45871	0.639432	3.84515	0.000120478	0.0144951	SLC12A3	solute carrier family 12 member 3
ENSG00000099998	151.403	1.4802	0.386323	3.8315	0.000127363	0.01523	GGT5	gamma-glutamyltransferase 5
ENSG00000020633	627.616	3.66887	0.95894	3.82596	0.000130264	0.0154824	RUNX3	RUNX family transcription factor 3
ENSG00000156030	2283.97	2.56526	0.671587	3.81969	0.000133618	0.0157854	MIDEAS	mitotic deacetylase associated SANT domain protein
ENSG00000084710	113.319	2.46872	0.64745	3.81299	0.000137298	0.016123	EFR3B	EFR3 homolog B
ENSG00000112486	23.2853	2.95609	0.775778	3.81049	0.000138694	0.0161901	CCR6	C-C motif chemokine receptor 6
ENSG00000289361	27.9403	-3.09517	0.813838	-3.80317	0.000142857	0.0165773
ENSG00000055163	1755.75	2.09042	0.551734	3.78881	0.000151369	0.0174618	CYFIP2	cytoplasmic FMR1 interacting protein 2
ENSG00000157107	98.4839	-3.15519	0.83393	-3.78351	0.000154631	0.0177338	FCHO2	FCH and mu domain containing endocytic adaptor 2
ENSG00000069188	124.579	3.05856	0.809369	3.77894	0.000157496	0.0179573	SDK2	sidekick cell adhesion molecule 2
ENSG00000176510	21.988	-3.09398	0.821755	-3.76508	0.000166496	0.0188737
ENSG00000103056	81.4632	2.16206	0.575842	3.75461	0.00017361	0.019567	SMPD3	sphingomyelin phosphodiesterase 3
ENSG00000100473	277.931	2.0346	0.54257	3.74994	0.000176879	0.0198216	COCH	cochlin
ENSG00000185614	126.673	3.06554	0.818688	3.74445	0.000180787	0.0201444	INKA1	inka box actin regulator 1
ENSG00000164604	99.5561	-2.77043	0.742265	-3.73239	0.000189668	0.0210146	GPR85	G protein-coupled receptor 85
ENSG00000188001	96.5189	-2.56346	0.687185	-3.73037	0.000191195	0.0210648	TPRG1	tumor protein p63 regulated 1
ENSG00000173200	299.87	1.61801	0.434883	3.72057	0.000198772	0.0217772	PARP15	poly(ADP-ribose) polymerase family member 15
ENSG00000237750	20.2587	-4.64628	1.24995	-3.71717	0.000201464	0.0219495	KCNH7-AS1	KCNH7 antisense RNA 1
ENSG00000136840	199.572	2.03869	0.5512	3.69863	0.000216766	0.0234861	ST6GALNAC4	ST6 N-acetylgalactosaminide alpha-2,6-sialyltransferase 4
ENSG00000154898	73.6859	-2.38936	0.647187	-3.69192	0.000222567	0.0239822
ENSG00000293492	48.9518	-2.96264	0.80347	-3.6873	0.000226646	0.0242883	NUDT16L2P	nudix hydrolase 16 like 2, pseudogene
ENSG00000289210	33.888	2.53577	0.689056	3.68007	0.000233171	0.0248517
ENSG00000156265	72.3693	-3.27499	0.891375	-3.67409	0.000238699	0.0253033	MAP3K7CL	MAP3K7 C-terminal like
ENSG00000309281	29.921	2.42004	0.659452	3.66977	0.000242766	0.0255962
ENSG00000172183	157.577	2.24762	0.613966	3.66082	0.000251408	0.0263655	ISG20	interferon stimulated exonuclease gene 20
ENSG00000160179	92.1631	-2.2134	0.605624	-3.65474	0.000257446	0.0266481	ABCG1	ATP binding cassette subfamily G member 1
ENSG00000171604	211.726	1.5842	0.433551	3.65401	0.000258178	0.0266481	CXXC5	CXXC finger protein 5
ENSG00000229271	82.2659	3.03026	0.829134	3.65473	0.000257455	0.0266481
ENSG00000137198	39.9242	2.56982	0.705027	3.64499	0.000267401	0.0274555	GMPR	guanosine monophosphate reductase
ENSG00000108381	31.3919	-4.6355	1.2747	-3.63655	0.000276309	0.0282223	ASPA	aspartoacylase
ENSG00000109654	89.3572	-2.71929	0.750244	-3.62454	0.00028948	0.0294145	TRIM2	tripartite motif containing 2
ENSG00000224237	20.9222	4.18766	1.16068	3.60793	0.000308646	0.0312003
ENSG00000273018	231.85	-3.02425	0.838589	-3.60635	0.000310532	0.03123	FAM106A	family with sequence similarity 106 member A
ENSG00000198286	665.449	2.73737	0.75967	3.60336	0.000314125	0.0314301	CARD11	caspase recruitment domain family member 11
ENSG00000117009	175.979	1.50358	0.41827	3.59476	0.000324695	0.031998	KMO	kynurenine 3-monooxygenase
ENSG00000166796	41.693	-4.82032	1.34077	-3.5952	0.000324146	0.031998	LDHC	lactate dehydrogenase C
ENSG00000182885	27.0879	-4.44556	1.23637	-3.59566	0.000323573	0.031998	ADGRG3	adhesion G protein-coupled receptor G3
ENSG00000251555	57.1393	2.29119	0.642469	3.56622	0.000362166	0.0355122
ENSG00000108001	91.9969	4.20641	1.18202	3.55867	0.000372733	0.0363665	EBF3	EBF transcription factor 3
ENSG00000211592	3742.82	4.69948	1.32748	3.54016	0.000399886	0.0388226	IGKC	immunoglobulin kappa constant
ENSG00000272977	27.2103	-3.57942	1.01261	-3.53483	0.000408031	0.0394182
ENSG00000183439	31.5951	3.12776	0.887895	3.52267	0.000427231	0.0410707	TRIM61	tripartite motif containing 61
ENSG00000293550	150.134	-2.04809	0.583027	-3.51285	0.000443327	0.0424102
ENSG00000134256	76.1906	1.71942	0.491565	3.49784	0.000469037	0.0446519	CD101	CD101 molecule
ENSG00000130167	24.8184	-2.29048	0.655461	-3.49445	0.000475034	0.044788	TSPAN16	tetraspanin 16
ENSG00000211679	439.378	3.41882	0.97821	3.49497	0.000474109	0.044788	IGLC3	immunoglobulin lambda constant 3 (Kern-Oz+ marker)
ENSG00000206190	367.46	1.3836	0.397025	3.48492	0.000492276	0.0461915	ATP10A	ATPase phospholipid transporting 10A (putative)
ENSG00000165209	466.721	1.32677	0.380875	3.48347	0.00049495	0.0462213	STRBP	spermatid perinuclear RNA binding protein
ENSG00000160223	552.303	1.88749	0.543298	3.47413	0.000512516	0.047542	ICOSLG	inducible T cell costimulator ligand
ENSG00000168916	72.632	1.77934	0.512279	3.47338	0.000513941	0.047542	ZNF608	zinc finger protein 608
ENSG00000157227	35.6975	-3.99307	1.15058	-3.47049	0.000519516	0.047832	MMP14	matrix metallopeptidase 14
ENSG00000119714	40.93	2.20551	0.635918	3.46823	0.000523893	0.0480097	GPR68	G protein-coupled receptor 68
ENSG00000105889	29.1967	-4.31051	1.2449	-3.46254	0.000535097	0.0484372	STEAP1B	STEAP family member 1B
ENSG00000159788	228.699	1.29489	0.374018	3.46211	0.000535968	0.0484372	RGS12	regulator of G protein signaling 12
ENSG00000229153	262.813	-2.05194	0.592554	-3.46287	0.000534446	0.0484372	EPHA1-AS1	EPHA1 antisense RNA 1
ENSG00000165650	241.354	2.01198	0.582033	3.45681	0.000546613	0.0491726	PDZD8	PDZ domain containing 8
ENSG00000119866	4973.49	1.43905	0.418427	3.4392	0.000583437	0.0522456	BCL11A	BCL11 transcription factor A
ENSG00000299278	93.8431	3.05459	0.888569	3.43765	0.000586775	0.0523057
ENSG00000224429	151.484	1.48484	0.433363	3.42631	0.000611843	0.0542934	LINC00539	long intergenic non-protein coding RNA 539
ENSG00000242887	22.9085	6.9703	2.03542	3.42451	0.00061592	0.054409	IGHJ3	immunoglobulin heavy joining 3
ENSG00000003989	29.9937	-4.37319	1.27848	-3.42061	0.00062481	0.0549468	SLC7A2	solute carrier family 7 member 2
ENSG00000101445	438.433	2.45015	0.718632	3.40947	0.000650896	0.0567321	PPP1R16B	protein phosphatase 1 regulatory subunit 16B
ENSG00000185198	103.885	2.97356	0.871875	3.41054	0.000648354	0.0567321	PRSS57	serine protease 57
ENSG00000171714	72.993	-3.88738	1.14303	-3.40094	0.000671551	0.0582734	ANO5	anoctamin 5
ENSG00000157873	56.2678	2.05798	0.606075	3.39558	0.000684828	0.0591637	TNFRSF14	TNF receptor superfamily member 14
ENSG00000137101	1608.3	1.45764	0.430652	3.38474	0.000712469	0.061187	CD72	CD72 molecule
ENSG00000185127	193.787	-1.53627	0.453987	-3.38396	0.000714488	0.061187	C6orf120	chromosome 6 open reading frame 120
ENSG00000133048	38.7561	-3.61292	1.06899	-3.37975	0.000725519	0.0618616	CHI3L1	chitinase 3 like 1
ENSG00000104055	236.815	3.46937	1.02774	3.37573	0.000736189	0.0622954	TGM5	transglutaminase 5
ENSG00000115604	42.9265	2.76947	0.820762	3.37426	0.000740137	0.0622954	IL18R1	interleukin 18 receptor 1
ENSG00000167984	194.152	1.5239	0.45159	3.37453	0.000739413	0.0622954	NLRC3	NLR family CARD domain containing 3
ENSG00000159556	39.1992	-4.31761	1.28053	-3.37174	0.000746959	0.0626009	ISL2	ISL LIM homeobox 2
ENSG00000291194	87.9604	-1.99678	0.596482	-3.34759	0.000815176	0.0680273
ENSG00000143797	146.389	1.65062	0.493618	3.34392	0.000826021	0.0686403	MBOAT2	membrane bound glycerophospholipid O-acyltransferase 2
ENSG00000170476	224.171	2.57843	0.77571	3.32396	0.000887482	0.0734363	MZB1	marginal zone B and B1 cell specific protein
ENSG00000158089	87.8473	2.18687	0.660053	3.31317	0.000922447	0.0760088	GALNT14	polypeptide N-acetylgalactosaminyltransferase 14
ENSG00000285972	24.1386	2.45071	0.7401	3.31133	0.000928546	0.0761913	CERNA2	competing endogenous lncRNA 2 for microRNA let-7b
ENSG00000106789	171.607	-2.29981	0.697233	-3.29848	0.000972098	0.0787761	CORO2A	coronin 2A
ENSG00000227191	120.604	-2.08133	0.63099	-3.29852	0.000971974	0.0787761	TRGC2	T cell receptor gamma constant 2
ENSG00000257027	111.677	1.98033	0.600364	3.29855	0.000971851	0.0787761
ENSG00000142875	832.179	2.42892	0.73695	3.29591	0.000981043	0.0789612	PRKACB	protein kinase cAMP-activated catalytic subunit beta
ENSG00000286179	207.299	2.74792	0.833839	3.29551	0.000982435	0.0789612
ENSG00000204103	81.2636	-2.91701	0.885859	-3.29286	0.000991732	0.079284	MAFB	MAF bZIP transcription factor B
ENSG00000215440	73.7865	-1.80871	0.549605	-3.29093	0.00099858	0.079284	NPEPL1	aminopeptidase like 1
ENSG00000298748	36.9037	1.99968	0.607633	3.29094	0.000998544	0.079284
ENSG00000148680	57.9698	2.2295	0.681068	3.27354	0.0010621	0.08365	HTR7	5-hydroxytryptamine receptor 7
ENSG00000286721	44.6053	2.58346	0.788986	3.27441	0.00105883	0.08365
ENSG00000291186	95.2961	1.3792	0.422544	3.26405	0.00109834	0.0861579
ENSG00000227188	62.8673	3.20102	0.982241	3.25889	0.00111848	0.0873884	MGAT3-AS1	MGAT3 antisense RNA 1
ENSG00000213988	42.3026	-3.70615	1.13878	-3.25449	0.00113597	0.0884031	ZNF90	zinc finger protein 90
ENSG00000115232	976.319	2.07118	0.63735	3.24967	0.00115539	0.0893265	ITGA4	integrin subunit alpha 4
ENSG00000124882	178.999	-5.66383	1.7431	-3.24929	0.00115695	0.0893265	EREG	epiregulin
ENSG00000136315	2015.4	-1.64226	0.505665	-3.24773	0.0011633	0.0894649
ENSG00000112299	330.359	2.33625	0.719857	3.24544	0.0011727	0.0898352	VNN1	vanin 1
ENSG00000256751	35.3288	-2.04023	0.629411	-3.2415	0.00118904	0.0907329	PLBD1-AS1	PLBD1 antisense RNA 1
ENSG00000174705	92.1781	1.36832	0.422273	3.24037	0.00119375	0.0907391	SH3PXD2B	SH3 and PX domains 2B
ENSG00000179104	96.1708	-3.08871	0.954271	-3.23672	0.00120912	0.091552	TMTC2	transmembrane O-mannosyltransferase targeting cadherins 2
ENSG00000137265	120.524	2.4245	0.750764	3.22938	0.00124059	0.0935737	IRF4	interferon regulatory factor 4
ENSG00000265369	40.9183	2.82928	0.877348	3.22481	0.00126056	0.0947162	PCAT18	prostate cancer associated transcript 18
ENSG00000180096	1155.31	2.51869	0.781615	3.22242	0.00127113	0.0951455	SEPTIN1	septin 1
ENSG00000226453	39.4849	-2.28123	0.709392	-3.21575	0.00130104	0.0970137	LINC02542	long intergenic non-protein coding RNA 2542
ENSG00000132744	2988.15	4.36702	1.35907	3.21324	0.00131247	0.0974958	ACY3	aminoacylase 3
ENSG00000232810	408.355	1.71974	0.536461	3.20571	0.0013473	0.0997053	TNF	tumor necrosis factor
ENSG00000187116	324.332	-1.62139	0.506517	-3.20106	0.00136925	0.100949	LILRA5	leukocyte immunoglobulin like receptor A5
ENSG00000293441	41.2644	-3.10684	0.970997	-3.19964	0.00137599	0.101066
ENSG00000146409	163.106	2.14215	0.670008	3.19721	0.00138765	0.101542	SLC18B1	solute carrier family 18 member B1
ENSG00000269825	95.4661	-1.51797	0.477467	-3.17923	0.00147669	0.107655	LOC122539214	Zinc finger protein LOC122539214
ENSG00000189057	404.514	2.05941	0.648521	3.17555	0.00149551	0.108624	FAM111B	FAM111 trypsin like peptidase B
ENSG00000277734	95.0134	2.79769	0.881591	3.17346	0.00150634	0.109007	TRAC	T cell receptor alpha constant
ENSG00000185101	98.1666	2.74647	0.8676	3.1656	0.00154766	0.111585	ANO9	anoctamin 9
ENSG00000291144	46.5663	-2.80475	0.888707	-3.15599	0.00159953	0.114902
ENSG00000204161	43.0715	2.7445	0.870554	3.15259	0.0016183	0.115826	TMEM273	transmembrane protein 273
ENSG00000173376	36.5772	-3.99483	1.27002	-3.14549	0.00165806	0.117812	NDNF	neuron derived neurotrophic factor
ENSG00000234147	75.3872	-1.98818	0.631974	-3.14599	0.00165526	0.117812
ENSG00000022556	146.693	-3.73387	1.18963	-3.13868	0.00169711	0.120152	NLRP2	NLR family pyrin domain containing 2
ENSG00000109756	254.891	-1.3101	0.418079	-3.13362	0.00172665	0.121727	RAPGEF2	Rap guanine nucleotide exchange factor 2
ENSG00000164485	349.202	4.07269	1.30028	3.13215	0.00173529	0.121727	IL22RA2	interleukin 22 receptor subunit alpha 2
ENSG00000166394	101.08	-2.55304	0.815224	-3.1317	0.00173799	0.121727	CYB5R2	cytochrome b5 reductase 2
ENSG00000229859	55.9912	-3.82465	1.22374	-3.12539	0.00177571	0.123927	PGA3	pepsinogen A3
ENSG00000226939	27.5259	3.06506	0.98277	3.11879	0.00181593	0.126284	LOC105373643	uncharacterized LOC105373643
ENSG00000132465	6678.73	3.53095	1.13309	3.11622	0.00183187	0.126943	JCHAIN	joining chain of multimeric IgA and IgM
ENSG00000002933	173.723	-3.10295	0.996982	-3.11234	0.00185609	0.128168	TMEM176A	transmembrane protein 176A
ENSG00000182389	341.156	2.77977	0.894378	3.10805	0.00188324	0.129587	CACNB4	calcium voltage-gated channel auxiliary subunit beta 4
ENSG00000100285	281.783	1.86671	0.601894	3.10139	0.00192615	0.132076	NEFH	neurofilament heavy chain
ENSG00000136869	176.58	-2.02826	0.65532	-3.09507	0.00196768	0.134093	TLR4	toll like receptor 4
ENSG00000250337	97.1033	-2.55504	0.825581	-3.09483	0.00196924	0.134093	PURPL	p53 upregulated regulator of p53 levels
ENSG00000184156	184.003	2.65591	0.859411	3.09038	0.00199898	0.135647	KCNQ3	potassium voltage-gated channel subfamily Q member 3
ENSG00000182742	28.5345	2.43796	0.790428	3.08435	0.00203998	0.137952	HOXB4	homeobox B4
ENSG00000137502	73.7065	1.62577	0.527294	3.08323	0.00204766	0.137995	RAB30	RAB30, member RAS oncogene family
ENSG00000158488	51.0441	2.72882	0.88556	3.08146	0.0020599	0.138345	CD1E	CD1e molecule
ENSG00000111961	106.953	-2.92669	0.95262	-3.07225	0.0021245	0.13981	SASH1	SAM and SH3 domain containing 1
ENSG00000135218	878.077	-1.61991	0.527194	-3.0727	0.00212133	0.13981	CD36	CD36 molecule (CD36 blood group)
ENSG00000151632	46.273	-4.22753	1.37562	-3.07319	0.00211785	0.13981	AKR1C2	aldo-keto reductase family 1 member C2
ENSG00000159307	71.5084	-2.43545	0.791731	-3.07612	0.00209716	0.13981	SCUBE1	signal peptide, CUB domain and EGF like domain containing 1
ENSG00000174944	439.936	3.83156	1.24629	3.07438	0.00210941	0.13981	P2RY14	purinergic receptor P2Y14
ENSG00000276410	25.9917	-3.40782	1.10801	-3.07562	0.00210064	0.13981	H2BC3	H2B clustered histone 3
ENSG00000112414	27.7927	-6.06097	1.97445	-3.0697	0.00214271	0.140537	ADGRG6	adhesion G protein-coupled receptor G6
ENSG00000196139	137.061	-3.98502	1.30001	-3.06539	0.00217389	0.142107	AKR1C3	aldo-keto reductase family 1 member C3
ENSG00000132704	37.1825	-3.77675	1.233	-3.06306	0.00219088	0.142742	FCRL2	Fc receptor like 2
ENSG00000187134	90.7398	-4.01778	1.31564	-3.05385	0.00225926	0.14671	AKR1C1	aldo-keto reductase family 1 member C1
ENSG00000197461	89.3385	2.84273	0.931223	3.05269	0.00226803	0.146793	PDGFA	platelet derived growth factor subunit A
ENSG00000152939	38.6134	-3.29165	1.07951	-3.04921	0.00229445	0.148015	MARVELD2	MARVEL domain containing 2
ENSG00000148926	68.349	-1.82515	0.59884	-3.04782	0.00230511	0.148215	ADM	adrenomedullin
ENSG00000006062	111.874	1.46632	0.482302	3.04025	0.00236379	0.15069	MAP3K14	mitogen-activated protein kinase kinase kinase 14
ENSG00000078081	37.8461	2.14981	0.706907	3.04115	0.00235673	0.15069	LAMP3	lysosomal associated membrane protein 3
ENSG00000136717	165.307	1.42166	0.46767	3.03989	0.00236666	0.15069	BIN1	bridging integrator 1
ENSG00000115718	40.7509	2.66563	0.877626	3.03732	0.00238691	0.151488	PROC	protein C, inactivator of coagulation factors Va and VIIIa
ENSG00000100079	1129.88	4.57577	1.50788	3.03457	0.00240882	0.152385	LGALS2	galectin 2
ENSG00000134463	46.0397	-1.67316	0.551814	-3.0321	0.00242857	0.15314	ECHDC3	enoyl-CoA hydratase domain containing 3
ENSG00000166035	69.2168	-2.34019	0.77275	-3.02839	0.00245858	0.154536	LIPC	lipase C, hepatic type
ENSG00000289437	128.978	1.31927	0.435825	3.02705	0.00246954	0.154729
ENSG00000089012	67.5594	2.34185	0.774157	3.02503	0.00248609	0.15527	SIRPG	signal regulatory protein gamma
ENSG00000121716	187.741	1.54394	0.510603	3.02375	0.00249663	0.155433	PILRB	paired immunoglobin like type 2 receptor beta
ENSG00000233297	70.834	2.34023	0.776071	3.01548	0.00256571	0.159228
ENSG00000138639	42.3172	-2.44565	0.812339	-3.01063	0.00260704	0.161283	ARHGAP24	Rho GTPase activating protein 24
ENSG00000163221	1002.39	-2.07344	0.689159	-3.00865	0.00262409	0.161827	S100A12	S100 calcium binding protein A12
ENSG00000084764	25.0687	-3.17697	1.06046	-2.99583	0.00273698	0.16826	MAPRE3	microtubule associated protein RP/EB family member 3
ENSG00000245532	1629.59	-1.5864	0.530373	-2.9911	0.00277973	0.170354	NEAT1	nuclear paraspeckle assembly transcript 1
ENSG00000169442	1660.89	2.04412	0.68504	2.98394	0.00284562	0.173309	CD52	CD52 molecule
ENSG00000187510	33.8366	-2.80343	0.939419	-2.98422	0.00284305	0.173309	PLEKHG7	pleckstrin homology and RhoGEF domain containing G7
ENSG00000277855	30.0284	-2.40943	0.809105	-2.97789	0.00290238	0.176218	LOC105377155	uncharacterized LOC105377155
ENSG00000176945	36.2132	-2.13483	0.717894	-2.97374	0.00294191	0.177519	MUC20	mucin 20, cell surface associated
ENSG00000229183	46.7722	-3.59948	1.21004	-2.97468	0.0029329	0.177519	PGA4	pepsinogen A4
ENSG00000073282	70.5101	-2.50869	0.844406	-2.97095	0.00296877	0.178447	TP63	tumor protein p63
ENSG00000173821	1515.84	1.4906	0.501841	2.97026	0.00297548	0.178447	RNF213	ring finger protein 213
ENSG00000128266	44.8742	2.49611	0.844349	2.95625	0.00311402	0.186186	GNAZ	G protein subunit alpha z
ENSG00000128040	5059.26	3.32491	1.12937	2.94405	0.00323951	0.192579	SPINK2	serine peptidase inhibitor Kazal type 2
ENSG00000168255	154.232	1.43519	0.487505	2.94394	0.00324058	0.192579	POLR2J3-UPK3BL2	POLR2J3-UPK3BL2 readthrough
ENSG00000151883	1131.31	1.60326	0.546036	2.93618	0.0033228	0.196869	PARP8	poly(ADP-ribose) polymerase family member 8
ENSG00000206503	447.151	2.54581	0.868226	2.9322	0.00336567	0.198766	HLA-A	major histocompatibility complex, class I, A
ENSG00000229671	257.219	3.05837	1.04334	2.93133	0.00337511	0.198766
ENSG00000004468	542.158	-1.59475	0.544619	-2.9282	0.00340932	0.199669	CD38	CD38 molecule
ENSG00000258168	252.789	2.43297	0.830915	2.92806	0.0034108	0.199669
ENSG00000151690	100.336	1.41286	0.483103	2.92456	0.00344947	0.200975	MFSD6	major facilitator superfamily domain containing 6
ENSG00000197134	56.0804	-1.93384	0.661325	-2.92418	0.00345359	0.200975	ZNF257	zinc finger protein 257
ENSG00000138696	26.9396	-3.87872	1.3291	-2.9183	0.00351946	0.204202	BMPR1B	bone morphogenetic protein receptor type 1B
ENSG00000259845	53.2839	2.03625	0.700038	2.90877	0.00362858	0.209912
ENSG00000203668	280.2	1.70556	0.587015	2.90547	0.003667	0.211242	CHML	CHM like Rab escort protein
ENSG00000308900	37.9148	-2.8161	0.969413	-2.90495	0.00367312	0.211242
ENSG00000301777	44.2229	1.56788	0.540188	2.90246	0.00370242	0.211685
ENSG00000303688	50.0023	2.90201	0.999693	2.9029	0.00369722	0.211685
ENSG00000170667	608.537	1.62147	0.558955	2.90089	0.00372099	0.212129	RASA4B	RAS p21 protein activator 4B
ENSG00000101082	135.627	2.47058	0.8527	2.89737	0.00376309	0.213907	SLA2	Src like adaptor 2
ENSG00000175866	111.733	1.17029	0.404083	2.89616	0.00377756	0.214109	BAIAP2	BAR/IMD domain containing adaptor protein 2
ENSG00000108950	156.456	-2.28961	0.792036	-2.89079	0.00384274	0.217176	FAM20A	FAM20A golgi associated secretory pathway pseudokinase
ENSG00000182179	535.788	1.5605	0.540364	2.88787	0.00387862	0.218574	UBA7	ubiquitin like modifier activating enzyme 7
ENSG00000118276	21.557	-3.63133	1.25891	-2.8845	0.00392033	0.220291	B4GALT6	beta-1,4-galactosyltransferase 6
ENSG00000233038	26.2172	-2.6596	0.923126	-2.88108	0.00396315	0.222061
ENSG00000121895	405.833	2.73547	0.949994	2.87946	0.00398355	0.222568	TMEM156	transmembrane protein 156
ENSG00000135549	223.685	2.90187	1.00862	2.87707	0.00401392	0.223628	PKIB	cAMP-dependent protein kinase inhibitor beta
ENSG00000049246	81.6356	-1.3912	0.484583	-2.87091	0.00409289	0.227382	PER3	period circadian regulator 3
ENSG00000166664	73.6473	1.58021	0.551301	2.86633	0.00415261	0.229897	CHRFAM7A	CHRNA7 (exons 5-10) and FAM7A (exons A-E) fusion
ENSG00000289480	63.7942	-1.62157	0.565867	-2.86564	0.00416162	0.229897
ENSG00000287576	32.0324	-1.71847	0.59989	-2.86463	0.00417494	0.229985
ENSG00000181722	389.937	1.03293	0.360775	2.86309	0.00419529	0.230459	ZBTB20	zinc finger and BTB domain containing 20
ENSG00000164047	35.1097	1.84485	0.645275	2.85902	0.00424958	0.232141	CAMP	cathelicidin antimicrobial peptide
ENSG00000186265	175.903	2.58731	0.904732	2.85975	0.00423977	0.232141	BTLA	B and T lymphocyte associated
ENSG00000130818	347.101	1.67555	0.586978	2.85454	0.00430988	0.233483	ZNF426	zinc finger protein 426
ENSG00000140876	142.419	1.40349	0.491606	2.85492	0.0043048	0.233483	NUDT7	nudix hydrolase 7
ENSG00000263590	130.78	-1.77867	0.623052	-2.85477	0.00430686	0.233483
ENSG00000197165	30.8942	-1.97074	0.691028	-2.8519	0.00434584	0.234138	SULT1A2	sulfotransferase family 1A member 2
ENSG00000280136	170.665	-1.72112	0.60336	-2.85256	0.00433687	0.234138
ENSG00000054277	112.943	1.71271	0.60104	2.84959	0.00437763	0.235156	OPN3	opsin 3
ENSG00000212719	188.618	1.36757	0.480056	2.84878	0.00438872	0.235156	LINC02693	long intergenic non-protein coding RNA 2693
ENSG00000171502	218.413	1.94354	0.683307	2.84431	0.00445077	0.237393	COL24A1	collagen type XXIV alpha 1 chain
ENSG00000271192	38.3134	-2.78229	0.978292	-2.84403	0.00445467	0.237393
ENSG00000107742	170.845	2.01144	0.707812	2.84176	0.00448648	0.237796	SPOCK2	SPARC (osteonectin), cwcv and kazal like domains proteoglycan 2
ENSG00000198417	198.56	-1.18224	0.415904	-2.84258	0.00447494	0.237796	MT1F	metallothionein 1F
ENSG00000134986	157.344	1.63613	0.57626	2.83922	0.00452235	0.238889	NREP	neuronal regeneration related protein
ENSG00000249846	85.1748	-2.26713	0.798919	-2.83775	0.00454334	0.238889	LINC02021	long intergenic non-protein coding RNA 2021
ENSG00000272563	30.1851	-3.54286	1.24849	-2.83772	0.00454365	0.238889
ENSG00000272602	65.4168	-1.8274	0.644994	-2.8332	0.00460851	0.241651	ZNF595	zinc finger protein 595
ENSG00000274893	59.7368	-2.6569	0.939406	-2.82827	0.00468003	0.244747
ENSG00000163629	88.1753	-2.48503	0.882245	-2.81672	0.00485175	0.251713	PTPN13	protein tyrosine phosphatase non-receptor type 13
ENSG00000175899	71.2489	1.65474	0.58712	2.8184	0.00482629	0.251713	A2M	alpha-2-macroglobulin
ENSG00000308311	38.7719	-2.60801	0.9258	-2.81704	0.00484691	0.251713
ENSG00000112276	174.564	-2.58735	0.920233	-2.81163	0.00492913	0.254382	POPDC1	popeye domain cAMP effector 1
ENSG00000197555	152.052	1.24991	0.444429	2.81239	0.00491744	0.254382	SIPA1L1	signal induced proliferation associated 1 like 1
ENSG00000117139	588.226	0.945791	0.336957	2.80686	0.00500263	0.257497	KDM5B	lysine demethylase 5B
ENSG00000075213	30.8924	-3.84478	1.37209	-2.80214	0.00507651	0.260616	SEMA3A	semaphorin 3A
ENSG00000138678	116.345	2.18452	0.780622	2.79843	0.0051351	0.262626	GPAT3	glycerol-3-phosphate acyltransferase 3
ENSG00000263069	86.8631	1.62856	0.582052	2.79797	0.00514244	0.262626	RNF213-AS1	RNF213 antisense RNA 1
ENSG00000173801	362.665	1.5066	0.538884	2.79579	0.00517736	0.263705	JUP	junction plakoglobin
ENSG00000204020	45.4399	-1.89172	0.67683	-2.79497	0.00519047	0.263705	LIPN	lipase family member N
ENSG00000115457	29.8617	-2.78779	0.998287	-2.79257	0.0052291	0.264982	IGFBP2	insulin like growth factor binding protein 2
ENSG00000197124	37.9906	-3.44379	1.23357	-2.79172	0.00524285	0.264994	ZNF682	zinc finger protein 682
ENSG00000310496	21.5198	2.88089	1.03298	2.7889	0.00528867	0.266623
ENSG00000299293	35.8821	2.69008	0.96551	2.78617	0.00533346	0.268191
ENSG00000290606	141.366	1.53177	0.55027	2.78366	0.00537488	0.269583	LOC100420587	SHC binding and spindle associated 1 pseudogene
ENSG00000151651	667.92	3.11417	1.12003	2.78045	0.00542843	0.271574	ADAM8	ADAM metallopeptidase domain 8
ENSG00000160339	46.9147	-1.78405	0.641886	-2.77938	0.00544625	0.271772	FCN2	ficolin 2
ENSG00000101096	283.145	1.88735	0.679448	2.77777	0.00547338	0.272027	NFATC2	nuclear factor of activated T cells 2
ENSG00000161298	81.3968	-2.84976	1.02604	-2.77743	0.00547911	0.272027	ZNF382	zinc finger protein 382
ENSG00000174123	1286.56	3.04105	1.09561	2.77568	0.0055087	0.272806	TLR10	toll like receptor 10
ENSG00000149294	219.278	-3.574	1.28896	-2.77279	0.00555784	0.273856	NCAM1	neural cell adhesion molecule 1
ENSG00000295288	27.796	-1.78291	0.642838	-2.7735	0.00554564	0.273856
ENSG00000006555	41.9221	-2.26013	0.816358	-2.76856	0.00563053	0.276742	TTC22	tetratricopeptide repeat domain 22
ENSG00000117594	170.779	-2.17728	0.786803	-2.76725	0.00565313	0.277159	HSD11B1	hydroxysteroid 11-beta dehydrogenase 1
ENSG00000229106	20.3002	2.2348	0.808185	2.76521	0.00568854	0.278199
ENSG00000237803	52.5161	-2.48406	0.898616	-2.76431	0.00570427	0.278275	PIRAT1	PU.1 (SPI1) induced regulator of S100A8 and S100A9 alarmin transcription 1
ENSG00000124749	25.5224	-4.94862	1.79248	-2.76076	0.00576666	0.28062	COL21A1	collagen type XXI alpha 1 chain
ENSG00000162437	70.2963	1.55227	0.563236	2.75599	0.00585156	0.283345	RAVER2	ribonucleoprotein, PTB binding 2
ENSG00000176695	52.4035	-4.86611	1.7653	-2.75654	0.00584169	0.283345	OR4F17	olfactory receptor family 4 subfamily F member 17
ENSG00000137942	58.085	1.49066	0.54133	2.7537	0.00589265	0.284632	FNBP1L	formin binding protein 1 like
ENSG00000279439	288.828	1.9611	0.712704	2.75164	0.00592982	0.285724
ENSG00000174600	69.2556	1.93468	0.704641	2.74563	0.00603943	0.290198	CMKLR1	chemerin chemokine-like receptor 1
ENSG00000237298	189.093	-1.47615	0.537839	-2.74459	0.00605861	0.290198	TTN-AS1	TTN antisense RNA 1
ENSG00000269609	373.996	1.72683	0.629279	2.74413	0.00606707	0.290198	C10orf95-AS1	C10orf95 antisense RNA 1
ENSG00000130508	339.792	-3.35139	1.22204	-2.74246	0.00609801	0.290969	PXDN	peroxidasin
ENSG00000237251	26.7913	-4.65006	1.69633	-2.74125	0.0061205	0.291333
ENSG00000078237	217.424	1.18293	0.431921	2.73876	0.00616722	0.292243	TIGAR	TP53 induced glycolysis regulatory phosphatase
ENSG00000185950	159.865	-2.27632	0.831188	-2.73864	0.00616943	0.292243	IRS2	insulin receptor substrate 2
ENSG00000130844	197.793	2.11344	0.772342	2.73641	0.00621139	0.293522	ZNF331	zinc finger protein 331
ENSG00000241106	258.253	3.49268	1.27752	2.73394	0.00625809	0.295018	HLA-DOB	major histocompatibility complex, class II, DO beta
ENSG00000155367	38.5002	2.26459	0.830693	2.72614	0.00640797	0.300417	PPM1J	protein phosphatase, Mg2+/Mn2+ dependent 1J
ENSG00000158477	88.7388	2.63898	0.968223	2.7256	0.00641857	0.300417	CD1A	CD1a molecule
ENSG00000172000	38.5189	-1.97387	0.723858	-2.72688	0.00639369	0.300417	ZNF556	zinc finger protein 556
ENSG00000225331	24.3145	1.736	0.637227	2.7243	0.00644377	0.300878
ENSG00000039068	55.5242	2.63024	0.967356	2.719	0.00654793	0.303573	CDH1	cadherin 1
ENSG00000267383	95.1074	-2.55335	0.93897	-2.71931	0.00654175	0.303573
ENSG00000294133	154.607	-1.7512	0.643829	-2.71998	0.00652858	0.303573	LOC107985200	uncharacterized LOC107985200
ENSG00000018280	430.31	-1.99738	0.735051	-2.71734	0.00658096	0.304269	SLC11A1	solute carrier family 11 member 1
ENSG00000162722	37.0504	-3.81516	1.40435	-2.71668	0.00659396	0.304269	TRIM58	tripartite motif containing 58
ENSG00000114737	461.585	0.963458	0.354897	2.71475	0.00663249	0.304291	CISH	cytokine inducible SH2 containing protein
ENSG00000133687	78.6782	-3.14325	1.15771	-2.71506	0.0066263	0.304291	TMTC1	transmembrane O-mannosyltransferase targeting cadherins 1
ENSG00000266088	64.4088	2.40986	0.887829	2.71433	0.00664099	0.304291	LOC105371773	uncharacterized LOC105371773
ENSG00000167600	128.7	1.71066	0.630783	2.71196	0.00668867	0.305187	CYP2S1	cytochrome P450 family 2 subfamily S member 1
ENSG00000297460	46.3955	1.39284	0.51362	2.71181	0.00669167	0.305187	LOC105376627	uncharacterized LOC105376627
ENSG00000172349	787.992	1.80839	0.667303	2.70999	0.00672846	0.306153	IL16	interleukin 16
ENSG00000089127	359.397	1.2988	0.479858	2.70663	0.00679696	0.306495	OAS1	2'-5'-oligoadenylate synthetase 1
ENSG00000106952	67.7732	1.94605	0.718899	2.70699	0.00678963	0.306495	TNFSF8	TNF superfamily member 8
ENSG00000144040	261.055	-1.20973	0.446683	-2.70824	0.00676404	0.306495	SFXN5	sideroflexin 5
ENSG00000223865	5030.15	3.1689	1.17082	2.70656	0.0067985	0.306495	HLA-DPB1	major histocompatibility complex, class II, DP beta 1
ENSG00000310191	49.0641	-1.68185	0.621724	-2.70514	0.00682761	0.307102
ENSG00000151135	186.057	1.21908	0.450908	2.70361	0.00685906	0.30781	TMEM263	transmembrane protein 263
ENSG00000204252	1123.18	2.97588	1.10102	2.70284	0.00687498	0.30782	HLA-DOA	major histocompatibility complex, class II, DO alpha
ENSG00000151718	38.614	-3.20718	1.18823	-2.69911	0.00695243	0.308565	WWC2	WW and C2 domain containing 2
ENSG00000203809	34.5773	-3.566	1.32054	-2.70041	0.00692531	0.308565	LIN28B-AS1	LIN28B antisense RNA 1
ENSG00000204148	26.8026	-5.19508	1.92481	-2.69901	0.00695455	0.308565	LINC00474	long intergenic non-protein coding RNA 474
ENSG00000267767	47.1935	-2.33769	0.865744	-2.70021	0.00692952	0.308565	LINC01801	long intergenic non-protein coding RNA 1801
ENSG00000033178	1329.08	-1.54203	0.572117	-2.6953	0.00703254	0.311321	UBA6	ubiquitin like modifier activating enzyme 6
ENSG00000175600	27.0785	-2.48947	0.923916	-2.69447	0.00705005	0.311393	SUGCT	succinyl-CoA:glutarate-CoA transferase
ENSG00000196268	188.135	-1.05062	0.3901	-2.6932	0.00707698	0.31188	ZNF493	zinc finger protein 493
ENSG00000114126	762.398	1.44716	0.538115	2.68932	0.00715988	0.314826	TFDP2	transcription factor Dp-2
ENSG00000124422	1247.67	1.46146	0.543618	2.6884	0.0071796	0.314987	USP22	ubiquitin specific peptidase 22
ENSG00000103569	36.5572	-2.59694	0.966664	-2.6865	0.00722048	0.316073	AQP9	aquaporin 9
ENSG00000099284	99.6841	-1.83492	0.684353	-2.68125	0.00733469	0.319735	MACROH2A2	macroH2A.2 histone
ENSG00000293321	58.2109	-2.25329	0.840415	-2.68116	0.00733675	0.319735
ENSG00000105792	41.7898	-2.42123	0.903931	-2.67856	0.00739399	0.321094	CFAP69	cilia and flagella associated protein 69
ENSG00000139173	21.6315	-3.47821	1.29868	-2.67826	0.00740066	0.321094	TMEM117	transmembrane protein 117
ENSG00000198168	127.059	3.12647	1.16788	2.67705	0.00742743	0.321544	SVIP	small VCP interacting protein
ENSG00000107438	1256.42	1.81199	0.677507	2.6745	0.00748404	0.322948	PDLIM1	PDZ and LIM domain 1
ENSG00000137801	739.78	-3.39564	1.26982	-2.67411	0.00749281	0.322948	THBS1	thrombospondin 1
ENSG00000183850	23.8114	-1.95339	0.732204	-2.66782	0.00763462	0.328072	ZNF730	zinc finger protein 730
ENSG00000196535	1224.57	1.11257	0.417106	2.66735	0.00764515	0.328072	MYO18A	myosin XVIIIA
ENSG00000181634	142.982	1.95239	0.733032	2.66344	0.00773454	0.331183	TNFSF15	TNF superfamily member 15
ENSG00000136040	327.483	1.59405	0.598733	2.66237	0.00775927	0.331519	PLXNC1	plexin C1
ENSG00000295602	617.538	1.0681	0.401458	2.66054	0.00780154	0.3326
ENSG00000176641	37.8417	-2.31374	0.870355	-2.65838	0.0078517	0.334012	RNF152	ring finger protein 152
ENSG00000120885	674.019	-1.26709	0.477106	-2.65579	0.00791227	0.335861	CLU	clusterin
ENSG00000099204	162.133	-2.18662	0.826047	-2.64709	0.00811886	0.343144	ABLIM1	actin binding LIM protein 1
ENSG00000280079	27.2589	-3.30115	1.24688	-2.64754	0.00810809	0.343144
ENSG00000172296	31.2394	-4.31691	1.6331	-2.64338	0.00820824	0.346176	SPTLC3	serine palmitoyltransferase long chain base subunit 3
ENSG00000124191	161.614	2.30727	0.875451	2.63553	0.00840071	0.353533	TOX2	TOX high mobility group box family member 2
ENSG00000116985	139.503	-1.3451	0.510716	-2.63375	0.00844465	0.353864	BMP8B	bone morphogenetic protein 8b
ENSG00000166428	3774.22	2.95406	1.12131	2.63447	0.00842694	0.353864	PLD4	phospholipase D family member 4
ENSG00000019582	95688	2.49201	0.948118	2.62838	0.00857926	0.358737	CD74	CD74 molecule
ENSG00000287226	20.1444	-4.67481	1.77986	-2.62651	0.00862666	0.359952
ENSG00000122548	25.1164	-4.42801	1.68685	-2.62501	0.00866455	0.360766	KIAA0087	KIAA0087 lncRNA
ENSG00000304961	65.8198	1.40777	0.536715	2.62294	0.00871737	0.362196
ENSG00000224039	23.8933	1.7809	0.679547	2.62072	0.00877444	0.362264
ENSG00000239636	73.959	1.42118	0.542235	2.62097	0.00876788	0.362264	TFAP2E-AS1	TFAP2E antisense RNA 1
ENSG00000288973	43.8203	-2.70045	1.03022	-2.62125	0.00876083	0.362264
ENSG00000125378	32.8651	-2.73165	1.04342	-2.61798	0.00884524	0.36442	BMP4	bone morphogenetic protein 4
ENSG00000087495	76.045	-1.85941	0.711511	-2.61333	0.00896653	0.367028	PHACTR3	phosphatase and actin regulator 3
ENSG00000100433	125.5	2.79069	1.06761	2.61397	0.00894966	0.367028	KCNK10	potassium two pore domain channel subfamily K member 10
ENSG00000159339	38.5765	-1.77345	0.67901	-2.61181	0.00900641	0.367028	PADI4	peptidyl arginine deiminase 4
ENSG00000174946	41.1771	2.86155	1.09585	2.61126	0.00902082	0.367028	GPR171	G protein-coupled receptor 171
ENSG00000198483	103.19	-2.85781	1.09365	-2.61309	0.00897268	0.367028	ANKRD35	ankyrin repeat domain 35
ENSG00000295981	42.2838	-2.84749	1.09009	-2.61216	0.00899724	0.367028
ENSG00000122870	64.7879	-2.89212	1.10989	-2.60577	0.00916667	0.369133	BICC1	BicC family RNA binding protein 1
ENSG00000157833	53.1029	1.44389	0.553807	2.60721	0.00912842	0.369133	GAREM2	GRB2 associated regulator of MAPK1 subtype 2
ENSG00000171517	124.327	2.88738	1.10806	2.6058	0.00916609	0.369133	LPAR3	lysophosphatidic acid receptor 3
ENSG00000182472	48.434	-1.67084	0.640899	-2.60703	0.00913308	0.369133	CAPN12	calpain 12
ENSG00000287335	180.912	1.67753	0.643517	2.60682	0.00913885	0.369133
ENSG00000149573	332.357	3.40993	1.30981	2.60337	0.00923118	0.370969	MPZL2	myelin protein zero like 2
ENSG00000253293	382.703	-1.4938	0.575218	-2.59694	0.00940592	0.377218	HOXA10	homeobox A10
ENSG00000116991	85.5467	1.49134	0.574627	2.59531	0.0094506	0.378236	SIPA1L2	signal induced proliferation associated 1 like 2
ENSG00000149635	23.6527	2.41449	0.931566	2.59186	0.00954589	0.381272	OCSTAMP	osteoclast stimulatory transmembrane protein
ENSG00000154122	141.28	1.6095	0.621735	2.58872	0.00963339	0.383985	ANKH	ANKH inorganic pyrophosphate transport regulator
ENSG00000125538	225.912	1.33734	0.518861	2.57746	0.00995303	0.39592	IL1B	interleukin 1 beta
ENSG00000119915	91.6411	-2.40612	0.934236	-2.5755	0.0100097	0.397367	ELOVL3	ELOVL fatty acid elongase 3
ENSG00000137648	45.1676	-3.22083	1.25123	-2.57413	0.0100493	0.398134	TMPRSS4	transmembrane serine protease 4
ENSG00000128918	54.6691	-2.26264	0.879493	-2.57266	0.0100919	0.398787	ALDH1A2	aldehyde dehydrogenase 1 family member A2
ENSG00000187240	102.25	-3.04141	1.18243	-2.57217	0.0101064	0.398787	DYNC2H1	dynein cytoplasmic 2 heavy chain 1
ENSG00000295502	45.9037	-1.87806	0.730822	-2.5698	0.0101758	0.400719
ENSG00000286381	30.1205	2.84976	1.10986	2.56767	0.0102384	0.402374	NHIP	neuronal hypoxia inducible, placenta associated
ENSG00000133101	74.7655	1.56133	0.608563	2.5656	0.0102997	0.403975	CCNA1	cyclin A1
ENSG00000066056	111.069	-1.73296	0.67565	-2.56488	0.0103213	0.404013	TIE1	tyrosine kinase with immunoglobulin like and EGF like domains 1
ENSG00000203747	197.571	-2.28447	0.891007	-2.56392	0.0103497	0.404318	FCGR3A	Fc gamma receptor IIIa
ENSG00000074370	606.011	1.13717	0.444329	2.5593	0.0104885	0.405905	ATP2A3	ATPase sarcoplasmic/endoplasmic reticulum Ca2+ transporting 3
ENSG00000198879	374.684	1.55014	0.60573	2.55912	0.0104938	0.405905	SFMBT2	Scm like with four mbt domains 2
ENSG00000204287	18304.7	2.83408	1.10719	2.55969	0.0104765	0.405905	HLA-DRA	major histocompatibility complex, class II, DR alpha
ENSG00000277741	39.2989	-2.26514	0.88475	-2.5602	0.0104613	0.405905
ENSG00000299541	29.7756	1.55528	0.607153	2.56159	0.0104193	0.405905
ENSG00000154760	899.195	2.32278	0.908238	2.55746	0.0105439	0.406242	SLFN13	schlafen family member 13
ENSG00000185436	95.223	2.07664	0.811865	2.55787	0.0105316	0.406242	IFNLR1	interferon lambda receptor 1
ENSG00000179583	1065.74	1.82179	0.713352	2.55385	0.0106539	0.409674	CIITA	class II major histocompatibility complex transactivator
ENSG00000019991	23.9194	-3.60312	1.41184	-2.55207	0.0107086	0.410972	HGF	hepatocyte growth factor
ENSG00000154736	39.6317	-2.29956	0.902113	-2.54909	0.0108006	0.413692	ADAMTS5	ADAM metallopeptidase with thrombospondin type 1 motif 5
ENSG00000132554	25.3564	-5.12844	2.01265	-2.5481	0.0108311	0.413697	RGS22	regulator of G protein signaling 22
ENSG00000167601	502.633	2.17427	0.853419	2.54772	0.0108429	0.413697	AXL	AXL receptor tyrosine kinase
ENSG00000304309	216.489	0.88204	0.346403	2.54628	0.0108877	0.414601
ENSG00000172123	108.16	1.43592	0.564712	2.54274	0.0109987	0.414799	SLFN12	schlafen family member 12
ENSG00000197965	583.377	1.13965	0.447934	2.54423	0.0109519	0.414799	MPZL1	myelin protein zero like 1
ENSG00000231389	9562.27	3.07597	1.2096	2.54297	0.0109915	0.414799	HLA-DPA1	major histocompatibility complex, class II, DP alpha 1
ENSG00000287979	23.8308	-3.06154	1.2034	-2.54407	0.010957	0.414799
ENSG00000289269	390.782	-1.24699	0.489899	-2.54541	0.0109151	0.414799
ENSG00000196141	187.817	1.38927	0.546836	2.54055	0.0110678	0.415804	SPATS2L	spermatogenesis associated serine rich 2 like
ENSG00000240498	90.8381	-1.75452	0.690501	-2.54094	0.0110555	0.415804	CDKN2B-AS1	CDKN2B and CDKN2A antisense cis and trans regulatory RNA 1
ENSG00000114423	249.494	1.11736	0.439969	2.53964	0.0110968	0.416099	CBLB	Cbl proto-oncogene B
ENSG00000231131	60.4463	2.0874	0.822226	2.53872	0.0111259	0.416392	LOC105378305	uncharacterized LOC105378305
ENSG00000166523	53.6529	-2.42555	0.956201	-2.53665	0.0111919	0.418066	CLEC4E	C-type lectin domain family 4 member E
ENSG00000109743	298.808	-1.69079	0.667959	-2.53128	0.0113648	0.418153	BST1	bone marrow stromal cell antigen 1
ENSG00000129353	425.962	1.25658	0.496299	2.5319	0.0113445	0.418153	SLC44A2	solute carrier family 44 member 2 (CTL2 blood group)
ENSG00000180611	22.621	2.7041	1.06674	2.53493	0.011247	0.418153	MB21D2	Mab-21 domain containing 2
ENSG00000184185	77.9651	2.30904	0.910819	2.53512	0.0112409	0.418153	KCNJ12	potassium inwardly rectifying channel subfamily J member 12
ENSG00000211897	386.454	2.29654	0.907126	2.53167	0.0113521	0.418153	IGHG3	immunoglobulin heavy constant gamma 3 (G3m marker)
ENSG00000233968	155.211	2.74393	1.08304	2.53354	0.0112915	0.418153	MALRD1-AS1	MALRD1 antisense RNA 1
ENSG00000258633	34.0974	2.97876	1.17675	2.53134	0.0113626	0.418153	LINC02302	long intergenic non-protein coding RNA 2302
ENSG00000291091	406.192	0.895048	0.353503	2.53194	0.0113434	0.418153	SDHAP4	SDHA pseudogene 4
ENSG00000172403	70.9328	-2.06514	0.81829	-2.52372	0.011612	0.426237	SYNPO2	synaptopodin 2
ENSG00000211891	262.673	2.36689	0.938035	2.52324	0.011628	0.426237	IGHE	immunoglobulin heavy constant epsilon
ENSG00000155657	2014.96	-1.70075	0.674392	-2.5219	0.0116722	0.426738	TTN	titin
ENSG00000230789	30.6953	2.15853	0.856046	2.52151	0.0116852	0.426738
ENSG00000153904	23.4798	-3.6338	1.44209	-2.51981	0.0117419	0.428012	DDAH1	dimethylarginine dimethylaminohydrolase 1
ENSG00000279598	32.6341	-2.12483	0.843772	-2.51825	0.011794	0.428719
ENSG00000287640	24.4126	2.6991	1.07196	2.51792	0.011805	0.428719
ENSG00000228590	175.968	2.20948	0.878749	2.51435	0.0119251	0.43088	MIR4432HG	MIR4432 host gene
ENSG00000235568	87.77	-1.15798	0.46051	-2.51455	0.0119185	0.43088	NFAM1	NFAT activating protein with ITAM motif 1
ENSG00000299329	35.6295	-1.82354	0.725298	-2.5142	0.0119304	0.43088	PDE4DIPP1	PDE4DIP pseudogene 1
ENSG00000291038	32.6532	2.05864	0.819129	2.5132	0.011964	0.431299
ENSG00000137501	72.8473	-1.95261	0.777935	-2.50999	0.0120736	0.432861	SYTL2	synaptotagmin like 2
ENSG00000163568	116.492	1.44092	0.573964	2.51047	0.012057	0.432861	AIM2	absent in melanoma 2
ENSG00000264230	53.7604	1.56326	0.622814	2.51	0.0120733	0.432861	ANXA8L1	annexin A8 like 1
ENSG00000171631	926.208	1.25911	0.502513	2.50563	0.0122234	0.437434	P2RY6	pyrimidinergic receptor P2Y6
ENSG00000165028	212.257	1.29987	0.519317	2.50304	0.0123133	0.439848	NIPSNAP3B	nipsnap homolog 3B
ENSG00000151729	261.846	1.50519	0.601557	2.50216	0.0123437	0.440071	SLC25A4	solute carrier family 25 member 4
ENSG00000269404	470.526	1.74243	0.696533	2.50157	0.0123644	0.440071	SPIB	Spi-B transcription factor
ENSG00000026751	118.557	1.78569	0.714461	2.49936	0.0124418	0.441221	SLAMF7	SLAM family member 7
ENSG00000183019	855.066	-1.72598	0.690521	-2.49953	0.0124357	0.441221	MCEMP1	mast cell expressed membrane protein 1
ENSG00000142949	290.408	1.45361	0.581766	2.49861	0.012468	0.441355	PTPRF	protein tyrosine phosphatase receptor type F
ENSG00000110455	233.21	1.48578	0.595042	2.49694	0.0125271	0.442647	ACCS	1-aminocyclopropane-1-carboxylate synthase homolog (inactive)
ENSG00000184489	442.536	1.37839	0.552411	2.49522	0.0125878	0.443991	PTP4A3	protein tyrosine phosphatase 4A3
ENSG00000250312	195.547	1.60624	0.64452	2.49215	0.0126973	0.447049	ZNF718	zinc finger protein 718
ENSG00000256663	474.24	1.49354	0.599792	2.49009	0.0127711	0.448398
ENSG00000287839	163.65	-1.24115	0.498494	-2.48981	0.0127813	0.448398
ENSG00000206344	22.0996	-1.62741	0.653944	-2.48862	0.0128241	0.449097	HCG27	HLA complex group 27
ENSG00000015532	633.601	1.62606	0.654498	2.48443	0.0129757	0.451183	XYLT2	xylosyltransferase 2
ENSG00000100055	2007.67	1.79362	0.72153	2.48586	0.0129239	0.451183	CYTH4	cytohesin 4
ENSG00000228623	38.6866	-1.80195	0.725284	-2.48448	0.0129741	0.451183	ZNF883	zinc finger protein 883
ENSG00000298889	66.938	-1.32292	0.53246	-2.48455	0.0129716	0.451183
ENSG00000289094	53.5377	1.52085	0.614485	2.475	0.0133237	0.462461
ENSG00000177693	28.1114	-4.99356	2.01971	-2.47241	0.0134204	0.464995	OR4F4	olfactory receptor family 4 subfamily F member 4
ENSG00000160883	481.711	-2.19942	0.890137	-2.47087	0.0134784	0.465746	HK3	hexokinase 3
ENSG00000230138	71.1741	2.34406	0.949579	2.46852	0.0135673	0.465746
ENSG00000254521	129.307	2.17641	0.881532	2.46889	0.0135532	0.465746	SIGLEC12	sialic acid binding Ig like lectin 12
ENSG00000270906	62.8644	2.75473	1.11522	2.47013	0.0135064	0.465746	MTND4P35	MT-ND4 pseudogene 35
ENSG00000290846	538.711	-1.37024	0.554846	-2.46959	0.0135269	0.465746	LOC107985911	lymphocyte specific protein 1 pseudogene
ENSG00000293246	65.8865	-1.18661	0.480785	-2.46807	0.0135846	0.465746	ZNF321P	zinc finger protein 321, pseudogene
ENSG00000242593	55.316	-3.71265	1.50684	-2.46386	0.0137449	0.470423	LOC102724577	uncharacterized LOC102724577
ENSG00000229727	131.075	-1.57275	0.638813	-2.46199	0.0138167	0.471234	LOC100506274	uncharacterized LOC100506274
ENSG00000255833	384.436	1.90773	0.774695	2.46256	0.0137948	0.471234	TIFAB	TIFA inhibitor
ENSG00000183049	414.574	0.782352	0.318125	2.45926	0.0139223	0.474011	CAMK1D	calcium/calmodulin dependent protein kinase ID
ENSG00000060558	672.826	1.4659	0.59664	2.45693	0.0140131	0.476118	GNA15	G protein subunit alpha 15
ENSG00000124780	65.8727	-2.70419	1.10086	-2.45642	0.0140328	0.476118	KCNK17	potassium two pore domain channel subfamily K member 17
ENSG00000241472	73.6477	-1.96202	0.799958	-2.45266	0.0141806	0.480303	PTPRG-AS1	PTPRG antisense RNA 1
ENSG00000095370	616.098	1.19961	0.489706	2.44965	0.0142996	0.482041	SH2D3C	SH2 domain containing 3C
ENSG00000174804	25.6181	-2.64238	1.07874	-2.4495	0.0143056	0.482041	FZD4	frizzled class receptor 4
ENSG00000213316	62.2156	2.42492	0.989965	2.4495	0.0143056	0.482041	LTC4S	leukotriene C4 synthase
ENSG00000294101	64.623	1.94822	0.795816	2.44809	0.0143618	0.483102
ENSG00000099992	80.4198	1.0523	0.430275	2.44565	0.0144593	0.484721	TBC1D10A	TBC1 domain family member 10A
ENSG00000293185	107.693	1.2173	0.49769	2.44589	0.0144494	0.484721	TPM3P9	tropomyosin 3 pseudogene 9
ENSG00000106992	32.9016	1.33176	0.545507	2.44132	0.0146335	0.488983	AK1	adenylate kinase 1
ENSG00000138316	107.445	1.69981	0.696629	2.44004	0.0146855	0.488983	ADAMTS14	ADAM metallopeptidase with thrombospondin type 1 motif 14
ENSG00000177098	46.7903	1.57263	0.644619	2.43964	0.014702	0.488983	SCN4B	sodium voltage-gated channel beta subunit 4
ENSG00000225988	27.7435	2.5111	1.02939	2.43941	0.0147111	0.488983	LAMP5-AS1	LAMP5 antisense RNA 1
ENSG00000287092	20.5783	-4.67829	1.91726	-2.44009	0.0146836	0.488983
ENSG00000183508	123.19	2.00569	0.82291	2.43731	0.014797	0.491006	TENT5C	terminal nucleotidyltransferase 5C
ENSG00000287087	44.0701	-1.34363	0.551632	-2.43573	0.0148618	0.492323
ENSG00000108840	356.648	0.93824	0.385355	2.43474	0.0149025	0.492837	HDAC5	histone deacetylase 5
ENSG00000116396	177.918	-1.19238	0.489931	-2.43377	0.0149424	0.493327	KCNC4	potassium voltage-gated channel subfamily C member 4
ENSG00000163785	74.0584	-1.69798	0.698594	-2.43057	0.0150751	0.496803	RYK	receptor like tyrosine kinase
ENSG00000166532	674.181	1.21572	0.500293	2.43001	0.0150984	0.496803	RIMKLB	ribosomal modification protein rimK like family member B
ENSG00000088882	112.094	2.13439	0.880893	2.42298	0.0153938	0.502653	CPXM1	carboxypeptidase X, M14 family member 1
ENSG00000137449	88.952	-1.66345	0.68689	-2.42172	0.0154473	0.502653	CPEB2	cytoplasmic polyadenylation element binding protein 2
ENSG00000151490	247.168	1.16559	0.481457	2.42097	0.0154792	0.502653	PTPRO	protein tyrosine phosphatase receptor type O
ENSG00000185989	190.22	1.08254	0.44696	2.422	0.0154354	0.502653	RASA3	RAS p21 protein activator 3
ENSG00000227373	34.4923	-1.76683	0.728757	-2.42444	0.0153321	0.502653	RABGAP1L-DT	RABGAP1L divergent transcript
ENSG00000276600	79.302	1.26689	0.523309	2.42092	0.0154812	0.502653	RAB7B	RAB7B, member RAS oncogene family
ENSG00000296900	105.153	1.3184	0.544219	2.42256	0.0154116	0.502653
ENSG00000300149	23.5183	-4.50368	1.85791	-2.42406	0.015348	0.502653
ENSG00000205978	217.285	2.1258	0.878669	2.41934	0.0155486	0.504006	NYNRIN	NYN domain and retroviral integrase containing
ENSG00000117519	75.7497	2.32827	0.962699	2.41848	0.0155856	0.504373	CNN3	calponin 3
ENSG00000125207	20.5773	-2.78514	1.15229	-2.41704	0.0156473	0.505043	PIWIL1	piwi like RNA-mediated gene silencing 1
ENSG00000172005	28.2205	2.59861	1.07572	2.4157	0.015705	0.505043	MAL	mal, T cell differentiation protein
ENSG00000198729	25.7438	-2.56485	1.06179	-2.4156	0.0157094	0.505043	PPP1R14C	protein phosphatase 1 regulatory inhibitor subunit 14C
ENSG00000242588	1152.57	0.948988	0.392689	2.41664	0.0156645	0.505043
ENSG00000100099	672.602	0.954649	0.396148	2.40983	0.01596	0.512263	HPS4	HPS4 biogenesis of lysosomal organelles complex 3 subunit 2
ENSG00000250155	155.564	-1.4079	0.584457	-2.40891	0.0160003	0.512715	SLC1A3-AS1	SLC1A3 antisense RNA 1
ENSG00000120915	84.2594	1.51905	0.631016	2.40731	0.0160705	0.513289	EPHX2	epoxide hydrolase 2
ENSG00000234883	313.334	1.14705	0.476397	2.40776	0.0160507	0.513289	MIR155HG	MIR155 host gene
ENSG00000280199	25.5696	-3.90361	1.62397	-2.40374	0.0162282	0.517481
ENSG00000092345	49.8029	2.12938	0.886238	2.40272	0.0162738	0.517881	DAZL	deleted in azoospermia like
ENSG00000171049	33.442	-2.85669	1.18945	-2.40168	0.01632	0.517881	FPR2	formyl peptide receptor 2
ENSG00000215881	20.7995	-2.78858	1.16088	-2.40213	0.0162999	0.517881	LOC102724489	uncharacterized LOC102724489
ENSG00000213967	68.3926	1.81499	0.757051	2.39745	0.0165097	0.523057	ZNF726	zinc finger protein 726
ENSG00000196083	174.018	-0.894516	0.373378	-2.39574	0.016587	0.524656	IL1RAP	interleukin 1 receptor accessory protein
ENSG00000131378	624.328	1.78208	0.745145	2.39158	0.0167759	0.529779	RFTN1	raftlin, lipid raft linker 1
ENSG00000144724	61.4692	-1.90753	0.79827	-2.38958	0.0168679	0.530972	PTPRG	protein tyrosine phosphatase receptor type G
ENSG00000163564	150.097	-2.41047	1.00869	-2.3897	0.0168621	0.530972	PYHIN1	pyrin and HIN domain family member 1
ENSG00000110092	45.019	1.92262	0.806203	2.38478	0.0170894	0.532171	CCND1	cyclin D1
ENSG00000112195	136.754	1.74782	0.731871	2.38815	0.0169332	0.532171	TREML2	triggering receptor expressed on myeloid cells like 2
ENSG00000153531	57.2103	-2.09841	0.880084	-2.38433	0.0171102	0.532171	ADPRHL1	ADP-ribosylhydrolase like 1
ENSG00000172602	94.7733	1.26961	0.532465	2.3844	0.0171069	0.532171	RND1	Rho family GTPase 1
ENSG00000196628	12278.3	1.47384	0.617437	2.38703	0.0169849	0.532171	TCF4	transcription factor 4
ENSG00000197183	781.952	1.23269	0.516885	2.38484	0.0170867	0.532171	NOL4L	nucleolar protein 4 like
ENSG00000237471	25.6013	2.12626	0.891195	2.38586	0.0170394	0.532171	LOC102723446	uncharacterized LOC102723446
ENSG00000262619	39.735	-2.18682	0.917269	-2.38406	0.017123	0.532171
ENSG00000166398	156.256	1.00371	0.421215	2.38288	0.0171776	0.533003	GARRE1	granule associated Rac and RHOG effector 1
ENSG00000282608	29.1041	2.12974	0.893981	2.38232	0.0172042	0.533003	ADORA3	adenosine A3 receptor
ENSG00000162849	124.511	-1.19543	0.501991	-2.38137	0.0172484	0.533532	KIF26B	kinesin family member 26B
ENSG00000230309	32.6314	-2.49053	1.04641	-2.38006	0.0173097	0.534582
ENSG00000171992	49.1424	-1.39957	0.588398	-2.37861	0.0173782	0.535855	SYNPO	synaptopodin
ENSG00000242086	1089.26	1.00958	0.424676	2.3773	0.0174399	0.536915	SDHAP2	SDHA pseudogene 2
ENSG00000221818	28.9794	-4.83739	2.03535	-2.37668	0.0174692	0.536973	EBF2	EBF transcription factor 2
ENSG00000227706	29.9664	-2.67557	1.12605	-2.37606	0.0174987	0.537036
ENSG00000075340	391.336	1.86953	0.78704	2.37539	0.0175305	0.537172	ADD2	adducin 2
ENSG00000155016	29.709	-1.48003	0.624312	-2.37066	0.0177566	0.541565	CYP2U1	cytochrome P450 family 2 subfamily U member 1
ENSG00000175311	23.206	-3.30791	1.39536	-2.37065	0.0177567	0.541565	ANKS4B	ankyrin repeat and sterile alpha motif domain containing 4B
ENSG00000290810	50.8695	-1.58918	0.670241	-2.37106	0.0177371	0.541565	YWHAEP7	tyrosine 3-monooxygenase/tryptophan 5-monooxygenase activation protein epsilon pseudogene 7
ENSG00000290586	132.967	-2.24164	0.946114	-2.36931	0.0178211	0.542687	LOC101929583	methylenetetrahydrofolate dehydrogenase (NADP+ dependent) 1 like pseudogene
ENSG00000146285	62.3644	-1.86497	0.789525	-2.36214	0.0181698	0.551545	SCML4	Scm polycomb group protein like 4
ENSG00000234076	56.849	-1.40862	0.596284	-2.36233	0.0181606	0.551545
ENSG00000298775	52.8488	1.45356	0.615499	2.3616	0.0181964	0.551545	LOC105376177	uncharacterized LOC105376177
ENSG00000069702	74.8833	-1.97511	0.837447	-2.35849	0.0183494	0.552205	TGFBR3	transforming growth factor beta receptor 3
ENSG00000113140	32.2465	2.31936	0.983401	2.35851	0.0183485	0.552205	SPARC	secreted protein acidic and cysteine rich
ENSG00000115592	29.2333	-2.87424	1.21813	-2.35954	0.0182974	0.552205	PRKAG3	protein kinase AMP-activated non-catalytic subunit gamma 3
ENSG00000167775	766.608	1.12413	0.476668	2.3583	0.018359	0.552205	CD320	CD320 molecule
ENSG00000205045	142.985	1.48415	0.629112	2.35912	0.0183181	0.552205	SLFN12L	schlafen family member 12 like
ENSG00000137270	22.3071	-2.05195	0.870544	-2.35708	0.0184191	0.552379	GCM1	glial cells missing transcription factor 1
ENSG00000272695	27.1274	2.73063	1.1585	2.35704	0.0184211	0.552379	GAS6-DT	GAS6 divergent transcript
ENSG00000291150	373.794	-1.48576	0.630585	-2.35616	0.0184652	0.552856	LSP1P5	LSP1 pseudogene 5
ENSG00000082438	58.0997	-2.0644	0.877035	-2.35384	0.0185809	0.555471	COBLL1	cordon-bleu WH2 repeat protein like 1
ENSG00000290579	134.099	-2.23768	0.950918	-2.35317	0.0186139	0.555612	LOC105379443	methylenetetrahydrofolate dehydrogenase (NADP+ dependent) 1 like pseudogene
ENSG00000197301	24.2068	-3.37895	1.43724	-2.351	0.0187228	0.558013	HMGA2-AS1	HMGA2 antisense RNA 1
ENSG00000305271	20.1246	-1.8158	0.772538	-2.35044	0.0187512	0.558013
ENSG00000289053	71.4068	1.23694	0.526682	2.34854	0.018847	0.560014
ENSG00000283039	20.769	-4.18846	1.78427	-2.34744	0.0189028	0.560823	KLF18	KLF transcription factor 18
ENSG00000183813	23.5774	-2.58154	1.1004	-2.34601	0.0189758	0.562138	CCR4	C-C motif chemokine receptor 4
ENSG00000131370	49.7156	-1.4441	0.616174	-2.34365	0.0190959	0.562706	SH3BP5	SH3 domain binding protein 5
ENSG00000245146	23.5645	-2.06729	0.882181	-2.34338	0.0191098	0.562706	LOC124900193	uncharacterized LOC124900193
ENSG00000263327	82.1321	-1.30883	0.558166	-2.34488	0.0190334	0.562706	TAPT1-AS1	TAPT1 antisense RNA 1 (head to head)
ENSG00000267659	55.8971	-2.60537	1.1116	-2.34381	0.019088	0.562706	LINC01482	long intergenic non-protein coding RNA 1482
ENSG00000196611	20.8628	-3.92896	1.67729	-2.34245	0.0191574	0.563262	MMP1	matrix metallopeptidase 1
ENSG00000138764	324.989	0.939526	0.401209	2.34174	0.0191941	0.563496	CCNG2	cyclin G2
ENSG00000078900	61.093	1.86344	0.796436	2.33972	0.019298	0.565699	TP73	tumor protein p73
ENSG00000085265	2911.95	-1.85802	0.794807	-2.3377	0.0194026	0.567916	FCN1	ficolin 1
ENSG00000205809	36.3705	2.96027	1.26693	2.33657	0.0194615	0.567944	KLRC2	killer cell lectin like receptor C2
ENSG00000270550	36.4844	-4.48343	1.91878	-2.33661	0.0194595	0.567944	IGHV3-30	immunoglobulin heavy variable 3-30
ENSG00000072858	119.019	1.20654	0.516689	2.33514	0.0195363	0.569282	SIDT1	SID1 transmembrane family member 1
ENSG00000073737	136.621	1.68255	0.721966	2.33051	0.0197794	0.569303	DHRS9	dehydrogenase/reductase 9
ENSG00000076604	217.702	1.38204	0.591997	2.33455	0.0195672	0.569303	TRAF4	TNF receptor associated factor 4
ENSG00000080007	59.1152	2.34175	1.00505	2.32998	0.019807	0.569303	DDX43	DEAD-box helicase 43
ENSG00000141540	87.8129	0.888977	0.381574	2.32977	0.0198186	0.569303	TTYH2	tweety family member 2
ENSG00000143578	116.771	1.15238	0.494174	2.33193	0.0197043	0.569303	CREB3L4	cAMP responsive element binding protein 3 like 4
ENSG00000173678	524.274	1.07428	0.460504	2.33283	0.0196571	0.569303	SPDYE2B	speedy/RINGO cell cycle regulator family member E2B
ENSG00000185507	716.447	1.86739	0.801977	2.32849	0.0198862	0.569303	IRF7	interferon regulatory factor 7
ENSG00000228049	484.069	1.13874	0.488081	2.3331	0.0196429	0.569303	POLR2J2	RNA polymerase II subunit J2
ENSG00000232084	23.7287	-2.40272	1.03052	-2.33155	0.0197241	0.569303	LINC01104	long intergenic non-protein coding RNA 1104
ENSG00000245213	142.841	-0.977942	0.419234	-2.33268	0.0196647	0.569303	GALNT7-DT	GALNT7 divergent transcript
ENSG00000260288	31.4933	-1.62126	0.69643	-2.32796	0.0199144	0.569303	LOC101929408	uncharacterized LOC101929408
ENSG00000285437	992.034	1.10357	0.474019	2.32812	0.0199057	0.569303	POLR2J3	RNA polymerase II subunit J3
ENSG00000301213	136.692	1.9417	0.833841	2.32862	0.0198793	0.569303
ENSG00000116096	100.636	-1.88098	0.808965	-2.32517	0.0200631	0.570633	SPR	sepiapterin reductase
ENSG00000159958	86.5677	1.22892	0.528579	2.32495	0.0200744	0.570633	TNFRSF13C	TNF receptor superfamily member 13C
ENSG00000186300	91.7397	1.1725	0.504233	2.32532	0.020055	0.570633	ZNF555	zinc finger protein 555
ENSG00000295635	53.0873	1.42386	0.612438	2.3249	0.0200773	0.570633
ENSG00000171621	23.9043	-1.80056	0.775271	-2.32249	0.0202064	0.573469	SPSB1	splA/ryanodine receptor domain and SOCS box containing 1
ENSG00000049323	97.0673	-2.59226	1.11821	-2.31822	0.0204374	0.579189	LTBP1	latent transforming growth factor beta binding protein 1
ENSG00000124491	1390.54	1.99907	0.862939	2.31658	0.0205266	0.580038	F13A1	coagulation factor XIII A chain
ENSG00000253799	30.4394	-3.55864	1.53607	-2.31672	0.0205189	0.580038
ENSG00000157551	46.4294	-2.71855	1.17426	-2.31512	0.0206066	0.581462	KCNJ15	potassium inwardly rectifying channel subfamily J member 15
ENSG00000228526	146.22	-1.68085	0.726311	-2.31423	0.020655	0.58199	MIR34AHG	MIR34A host gene
ENSG00000183018	35.3071	1.53342	0.662848	2.31338	0.0207015	0.582465	SPNS2	SPNS lysolipid transporter 2, sphingosine-1-phosphate
ENSG00000101695	250.088	1.36002	0.588638	2.31045	0.0208635	0.584561	RNF125	ring finger protein 125
ENSG00000205358	65.8346	-1.66736	0.721673	-2.31041	0.0208655	0.584561	MT1H	metallothionein 1H
ENSG00000262061	96.1912	1.24243	0.537571	2.31119	0.0208226	0.584561	RPH3AL-AS1	RPH3AL antisense RNA 1
ENSG00000163219	699.006	1.20804	0.523147	2.30918	0.0209335	0.58563	ARHGAP25	Rho GTPase activating protein 25
ENSG00000086288	25.534	2.3138	1.00295	2.307	0.0210551	0.587356	NME8	NME/NM23 family member 8
ENSG00000224397	284.577	-2.83096	1.22702	-2.30718	0.0210446	0.587356	PELATON	plaque enriched lncRNA in atherosclerotic and inflammatory bowel macrophage regulation
ENSG00000144681	80.7476	-2.83044	1.22782	-2.30525	0.0211527	0.58851	STAC	SH3 and cysteine rich domain
ENSG00000189144	100.346	-1.05055	0.455733	-2.30518	0.0211565	0.58851	ZNF573	zinc finger protein 573
ENSG00000163464	37.8528	2.08571	0.905836	2.30252	0.0213058	0.590154	CXCR1	C-X-C motif chemokine receptor 1
ENSG00000196277	52.0737	-2.07605	0.901532	-2.30281	0.0212897	0.590154	GRM7	glutamate metabotropic receptor 7
ENSG00000197561	48.0927	2.05498	0.892338	2.30292	0.0212835	0.590154	ELANE	elastase, neutrophil expressed
ENSG00000133816	332.823	1.19224	0.518121	2.30108	0.0213873	0.591575	MICAL2	microtubule associated monooxygenase, calponin and LIM domain containing 2
ENSG00000177112	20.1063	-2.20246	0.95859	-2.2976	0.0215846	0.594516	IRAG1-AS1	IRAG1 antisense RNA 1
ENSG00000249839	107.606	1.18979	0.517831	2.29764	0.0215823	0.594516
ENSG00000290559	210.262	-2.20798	0.960735	-2.29822	0.0215495	0.594516	LOC100996643	methylenetetrahydrofolate dehydrogenase (NADP+ dependent) 1 like pseudogene
ENSG00000019169	225.369	-1.65274	0.720426	-2.29412	0.0217836	0.595234	MARCO	macrophage receptor with collagenous structure
ENSG00000112902	45.3237	-2.01744	0.879269	-2.29445	0.0217647	0.595234	SEMA5A	semaphorin 5A
ENSG00000130037	29.3096	2.43557	1.06195	2.2935	0.0218192	0.595234	KCNA5	potassium voltage-gated channel subfamily A member 5
ENSG00000130528	32.867	1.93834	0.845051	2.29375	0.0218047	0.595234	HRC	histidine rich calcium binding protein
ENSG00000136153	116.865	1.08603	0.473569	2.29329	0.0218312	0.595234	LMO7	LIM domain 7
ENSG00000186654	37.4847	-1.29669	0.564753	-2.29603	0.0216741	0.595234	PRR5	proline rich 5
ENSG00000198453	132.098	-1.26021	0.549693	-2.29257	0.021873	0.595234	ZNF568	zinc finger protein 568
ENSG00000215009	22.7042	2.54843	1.11195	2.29185	0.0219142	0.595234	ACSM4	acyl-CoA synthetase medium chain family member 4
ENSG00000226476	41.2812	-3.19471	1.39158	-2.29575	0.02169	0.595234	LINC01748	long intergenic non-protein coding RNA 1748
ENSG00000250331	34.6219	-2.54891	1.11208	-2.29203	0.0219038	0.595234	LINC01340	long intergenic non-protein coding RNA 1340
ENSG00000124507	67.2053	1.89002	0.825414	2.28979	0.0220335	0.596823	PACSIN1	protein kinase C and casein kinase substrate in neurons 1
ENSG00000259485	34.7557	-2.32332	1.01444	-2.29024	0.0220073	0.596823	LINC02253	long intergenic non-protein coding RNA 2253
ENSG00000118308	2167.01	1.24802	0.54533	2.28857	0.0221046	0.597922	IRAG2	inositol 1,4,5-triphosphate receptor associated 2
ENSG00000205236	74.5952	1.23963	0.541947	2.28737	0.0221741	0.598976
ENSG00000196730	66.2283	-2.79277	1.22204	-2.28534	0.0222926	0.601349	DAPK1	death associated protein kinase 1
ENSG00000109063	75.4256	1.02624	0.449424	2.28345	0.0224039	0.601422	MYH3	myosin heavy chain 3
ENSG00000130147	134.524	1.19371	0.522831	2.28316	0.022421	0.601422	SH3BP4	SH3 domain binding protein 4
ENSG00000183307	178.808	-1.02528	0.44891	-2.28394	0.022375	0.601422	TMEM121B	transmembrane protein 121B
ENSG00000226702	21.3288	-4.58741	2.00965	-2.28269	0.0224487	0.601422
ENSG00000235865	119.364	1.68816	0.739452	2.28299	0.0224308	0.601422	GSN-AS1	GSN antisense RNA 1
ENSG00000134369	463.7	1.15977	0.508756	2.27961	0.0226306	0.60382	NAV1	neuron navigator 1
ENSG00000184979	89.2265	1.33546	0.585812	2.27968	0.0226268	0.60382	USP18	ubiquitin specific peptidase 18
ENSG00000229613	28.3618	-3.45993	1.51715	-2.28054	0.0225757	0.60382	LINC01501	long intergenic non-protein coding RNA 1501
ENSG00000290585	297.202	-1.46953	0.645128	-2.27789	0.0227329	0.605726
ENSG00000041353	175.917	2.10091	0.923078	2.27598	0.0228471	0.606139	RAB27B	RAB27B, member RAS oncogene family
ENSG00000131459	153.037	-2.22571	0.977856	-2.27612	0.022839	0.606139	GFPT2	glutamine-fructose-6-phosphate transaminase 2
ENSG00000196296	54.2427	1.23919	0.544293	2.27669	0.0228047	0.606139	ATP2A1	ATPase sarcoplasmic/endoplasmic reticulum Ca2+ transporting 1
ENSG00000237484	67.3938	-1.36427	0.599528	-2.27557	0.022872	0.606139	LINC01684	long intergenic non-protein coding RNA 1684
ENSG00000105808	281.688	1.19458	0.525193	2.27455	0.0229328	0.606479	RASA4	RAS p21 protein activator 4
ENSG00000166770	45.6732	-3.17126	1.39473	-2.27373	0.0229819	0.606479	ZNF667-AS1	ZNF667 antisense RNA 1 (head to head)
ENSG00000168386	186.188	1.02483	0.45088	2.27297	0.0230283	0.606479	FILIP1L	filamin A interacting protein 1 like
ENSG00000170458	2335.68	-1.96206	0.863286	-2.27278	0.0230395	0.606479	CD14	CD14 molecule
ENSG00000293460	104.98	1.07435	0.472424	2.27413	0.022958	0.606479	LINC02210	long intergenic non-protein coding RNA 2210
ENSG00000139344	24.0965	-1.68127	0.739936	-2.27218	0.0230754	0.60661	AMDHD1	amidohydrolase domain containing 1
ENSG00000274008	27.1447	-1.34538	0.592246	-2.27165	0.0231074	0.606638
ENSG00000249592	188.735	0.934396	0.411433	2.27108	0.0231424	0.606746	PCGF3-AS1	PCGF3 antisense RNA 1
ENSG00000171606	201.267	1.00032	0.440657	2.27008	0.0232029	0.607484	ZNF274	zinc finger protein 274
ENSG00000204261	228.055	1.27454	0.561572	2.26959	0.0232325	0.607484	PSMB8-AS1	PSMB8 antisense RNA 1 (head to head)
ENSG00000167216	87.3446	-1.76427	0.777628	-2.26878	0.0232816	0.607749	KATNAL2	katanin catalytic subunit A1 like 2
ENSG00000255422	41.4001	-1.59761	0.704289	-2.2684	0.0233046	0.607749
ENSG00000288681	161.832	1.70011	0.749724	2.26765	0.0233508	0.608143
ENSG00000142549	25.5846	2.27287	1.00406	2.26368	0.0235939	0.612069	IGLON5	IgLON family member 5
ENSG00000145476	85.434	-1.73318	0.765354	-2.26454	0.0235407	0.612069	CYP4V2	cytochrome P450 family 4 subfamily V member 2
ENSG00000243083	64.1725	-1.7248	0.761953	-2.26366	0.0235951	0.612069	LINC00870	long intergenic non-protein coding RNA 870
ENSG00000290937	563.147	-1.30995	0.578922	-2.26273	0.0236521	0.612736	FAM157A	family with sequence similarity 157 member A
ENSG00000073605	94.8181	1.31734	0.583013	2.25954	0.0238495	0.616786	GSDMB	gasdermin B
ENSG00000170509	21.1474	-1.99907	0.884858	-2.25919	0.0238713	0.616786	HSD17B13	hydroxysteroid 17-beta dehydrogenase 13
ENSG00000267259	62.2279	1.16456	0.516322	2.2555	0.0241022	0.621933	LOC112267992	uncharacterized LOC112267992
ENSG00000104093	220.894	-1.11843	0.496189	-2.25405	0.0241932	0.62346	DMXL2	Dmx like 2
ENSG00000159618	721.773	1.98648	0.881608	2.25325	0.0242433	0.623931	ADGRG5	adhesion G protein-coupled receptor G5
ENSG00000243797	23.2882	-2.27528	1.01005	-2.25265	0.0242812	0.624087
ENSG00000083857	67.1673	-1.98138	0.880779	-2.24958	0.0244755	0.627874	FAT1	FAT atypical cadherin 1
ENSG00000144366	23.7528	-2.71169	1.20556	-2.24931	0.0244926	0.627874	GULP1	GULP PTB domain containing engulfment adaptor 1
ENSG00000042980	1632.8	2.25876	1.00781	2.24125	0.0250097	0.628595	ADAM28	ADAM metallopeptidase domain 28
ENSG00000099250	406.873	1.66242	0.739717	2.24737	0.0246162	0.628595	NRP1	neuropilin 1
ENSG00000100852	306.689	2.46662	1.09845	2.24555	0.0247327	0.628595	ARHGAP5	Rho GTPase activating protein 5
ENSG00000130413	57.751	-1.76572	0.786467	-2.24513	0.0247597	0.628595	STK33	serine/threonine kinase 33
ENSG00000158104	843.656	-2.22996	0.99449	-2.24232	0.0249407	0.628595	HPD	4-hydroxyphenylpyruvate dioxygenase
ENSG00000166446	64.5369	-1.50858	0.672471	-2.24334	0.0248751	0.628595	CDYL2	chromodomain Y like 2
ENSG00000171777	73.9969	-1.21366	0.540536	-2.24528	0.0247499	0.628595	RASGRP4	RAS guanyl releasing protein 4
ENSG00000173372	39.604	-2.30621	1.02588	-2.24804	0.0245738	0.628595	C1QA	complement C1q A chain
ENSG00000184574	45.1847	1.53389	0.682653	2.24696	0.0246427	0.628595	LPAR5	lysophosphatidic acid receptor 5
ENSG00000234464	32.0755	-2.46104	1.09741	-2.2426	0.0249228	0.628595	LOC105373220	uncharacterized LOC105373220
ENSG00000239998	638.796	1.23904	0.551983	2.24471	0.0247865	0.628595	LILRA2	leukocyte immunoglobulin like receptor A2
ENSG00000253210	82.6143	-1.05326	0.469913	-2.24139	0.0250007	0.628595	DENND3-AS1	DENND3 antisense RNA 1
ENSG00000265190	82.1368	1.50931	0.67191	2.2463	0.0246849	0.628595	ANXA8	annexin A8
ENSG00000286813	30.6079	-2.06193	0.920344	-2.24039	0.0250656	0.628595
ENSG00000288091	25.6175	-4.6774	2.08747	-2.24071	0.0250452	0.628595
ENSG00000290729	26.9561	-2.9734	1.32586	-2.24263	0.0249208	0.628595
ENSG00000291006	32.6938	1.6029	0.714735	2.24265	0.0249197	0.628595	LOC730101	uncharacterized LOC730101
ENSG00000157601	493.693	1.19391	0.53324	2.23898	0.0251572	0.630086	MX1	MX dynamin like GTPase 1
ENSG00000168734	169.735	1.44047	0.644477	2.2351	0.0254111	0.631141	PKIG	cAMP-dependent protein kinase inhibitor gamma
ENSG00000197808	91.3022	-1.16987	0.523603	-2.23427	0.0254652	0.631141	ZNF461	zinc finger protein 461
ENSG00000204130	206.317	1.06364	0.475753	2.2357	0.0253714	0.631141	RUFY2	RUN and FYVE domain containing 2
ENSG00000206557	25.7757	-2.0164	0.902285	-2.23477	0.0254323	0.631141	TRIM71	tripartite motif containing 71
ENSG00000231401	32.75	1.49747	0.670256	2.23418	0.0254712	0.631141
ENSG00000237372	50.6553	-1.61736	0.723245	-2.23625	0.0253353	0.631141	LINC03062	long intergenic non-protein coding RNA 3062
ENSG00000288794	48.0322	1.23359	0.551921	2.23509	0.0254116	0.631141
ENSG00000291141	135.722	0.98102	0.438977	2.23479	0.0254314	0.631141	EMBP1	embigin pseudogene 1
ENSG00000293363	88.2825	-1.59135	0.712359	-2.23391	0.0254889	0.631141
ENSG00000228801	79.4896	-1.07601	0.4818	-2.23331	0.0255285	0.631324	PCMTD1-DT	PCMTD1 divergent transcript
ENSG00000078295	78.9864	-2.92738	1.31183	-2.23152	0.0256469	0.632655	ADCY2	adenylate cyclase 2
ENSG00000143341	73.4002	-2.90262	1.30055	-2.23184	0.0256255	0.632655	HMCN1	hemicentin 1
ENSG00000157654	526.812	0.794975	0.356999	2.22683	0.0259587	0.639544	PALM2AKAP2	PALM2 and AKAP2 fusion
ENSG00000256713	35.7434	-2.84622	1.27846	-2.22628	0.0259953	0.63964	PGA5	pepsinogen A5
ENSG00000145428	317.4	1.81233	0.81475	2.2244	0.0261216	0.641262	RNF175	ring finger protein 175
ENSG00000151474	130.44	1.70285	0.76556	2.22433	0.0261266	0.641262	FRMD4A	FERM domain containing 4A
ENSG00000291113	337.721	0.847731	0.381204	2.22382	0.0261604	0.641289	LOC728554	THO complex subunit 3 pseudogene
ENSG00000177453	21.4914	-2.00211	0.901234	-2.22152	0.0263155	0.644286	NIM1K	NIM1 serine/threonine protein kinase
ENSG00000185818	35.5357	-1.36141	0.61339	-2.21949	0.0264537	0.645254	NAT8L	N-acetyltransferase 8 like
ENSG00000291111	27.9544	1.74253	0.784952	2.21992	0.0264241	0.645254
ENSG00000291139	63.6497	-1.14788	0.517031	-2.22014	0.026409	0.645254	DPY19L2P2	DPY19L2 pseudogene 2
ENSG00000175084	20.2785	-2.49752	1.12643	-2.21721	0.026609	0.64627	DES	desmin
ENSG00000188060	34.7175	-1.49758	0.675516	-2.21694	0.0266272	0.64627	RAB42	RAB42, member RAS oncogene family
ENSG00000197405	28.0728	-1.96555	0.886598	-2.21696	0.0266259	0.64627	C5AR1	complement C5a receptor 1
ENSG00000227258	42.8945	-1.68723	0.760617	-2.21824	0.0265381	0.64627	SMIM2-AS1	SMIM2 antisense RNA 1
ENSG00000048342	200.418	-1.24551	0.563655	-2.20971	0.0271255	0.647731	CC2D2A	coiled-coil and C2 domain containing 2A
ENSG00000104313	28.6842	-2.61977	1.18627	-2.20841	0.0272158	0.647731	EYA1	EYA transcriptional coactivator and phosphatase 1
ENSG00000105492	1437.79	3.00095	1.35655	2.21219	0.0269537	0.647731	SIGLEC6	sialic acid binding Ig like lectin 6
ENSG00000107796	95.9475	-1.59809	0.722395	-2.21221	0.0269519	0.647731	ACTA2	actin alpha 2, smooth muscle
ENSG00000136856	71.563	1.48988	0.672557	2.21525	0.0267432	0.647731	SLC2A8	solute carrier family 2 member 8
ENSG00000145990	168.559	-1.83167	0.828427	-2.21102	0.0270343	0.647731	GFOD1	Gfo/Idh/MocA-like oxidoreductase domain containing 1
ENSG00000146859	56.1516	1.20022	0.543011	2.2103	0.0270842	0.647731	TMEM140	transmembrane protein 140
ENSG00000163534	119.446	-2.95566	1.33783	-2.2093	0.0271537	0.647731	FCRL1	Fc receptor like 1
ENSG00000180881	37.6123	-2.15404	0.972721	-2.21445	0.026798	0.647731	CAPS2	calcyphosine 2
ENSG00000188906	114.453	-2.57539	1.16368	-2.21315	0.0268876	0.647731	LRRK2	leucine rich repeat kinase 2
ENSG00000203666	200.119	-1.02078	0.462019	-2.20939	0.0271479	0.647731	EFCAB2	EF-hand calcium binding domain 2
ENSG00000225683	26.0129	-3.72335	1.6823	-2.21326	0.0268801	0.647731	PACRG-AS3	PACRG antisense RNA 3
ENSG00000272734	53.8325	-1.09713	0.496708	-2.20881	0.0271876	0.647731
ENSG00000279442	25.7677	-3.25076	1.47105	-2.20982	0.0271175	0.647731
ENSG00000287932	35.9814	1.43124	0.647775	2.20947	0.0271419	0.647731
ENSG00000297805	779.102	0.955913	0.431551	2.21507	0.0267556	0.647731	GUSBP16	GUSB pseudogene 16
ENSG00000260097	378.501	1.09964	0.498284	2.20685	0.0273242	0.649522	SPDYE6	speedy/RINGO cell cycle regulator family member E6
ENSG00000134202	69.6155	1.96105	0.889193	2.20543	0.0274239	0.651009	GSTM3	glutathione S-transferase mu 3
ENSG00000237292	48.0136	-1.24723	0.565633	-2.20501	0.0274532	0.651009	LINC01732	long intergenic non-protein coding RNA 1732
ENSG00000293391	28.6665	-2.96573	1.34672	-2.20219	0.0276522	0.654936	LDC1P	leucine decarboxylase 1, pseudogene
ENSG00000172738	20.4884	-1.81194	0.823797	-2.1995	0.0278423	0.658124	TMEM217	transmembrane protein 217
ENSG00000203808	55.4346	-2.62028	1.19139	-2.19934	0.0278539	0.658124	POPDC1-AS1	POPDC1 antisense RNA 1
ENSG00000146592	99.8275	-0.980958	0.44704	-2.19434	0.028211	0.659723	CREB5	cAMP responsive element binding protein 5
ENSG00000170801	105.203	1.94244	0.884568	2.19592	0.0280974	0.659723	HTRA3	HtrA serine peptidase 3
ENSG00000185100	50.7619	-1.26346	0.575253	-2.19636	0.0280662	0.659723	ADSS1	adenylosuccinate synthase 1
ENSG00000186301	34.7706	-1.65266	0.752093	-2.19742	0.0279908	0.659723
ENSG00000198133	74.6021	1.06139	0.483496	2.19525	0.0281459	0.659723	TMEM229B	transmembrane protein 229B
ENSG00000204519	129.214	1.12028	0.50974	2.19774	0.0279674	0.659723	ZNF551	zinc finger protein 551
ENSG00000204967	32.83	-3.35756	1.53021	-2.19418	0.0282224	0.659723	PCDHA4	protocadherin alpha 4
ENSG00000245954	22.4265	-2.55412	1.16283	-2.19647	0.0280585	0.659723	LINC02273	long intergenic non-protein coding RNA 2273
ENSG00000288771	51.822	1.46525	0.667799	2.19415	0.0282243	0.659723
ENSG00000134028	121.862	2.33423	1.06533	2.19109	0.0284455	0.664101	ADAMDEC1	ADAM like decysin 1
ENSG00000163029	982.684	1.18036	0.538951	2.1901	0.0285171	0.664981	SMC6	structural maintenance of chromosomes 6
ENSG00000274840	359.398	1.34761	0.615746	2.18858	0.0286274	0.66676
ENSG00000112818	71.1834	-3.82611	1.74902	-2.18758	0.0287004	0.667666	MEP1A	meprin A subunit alpha
ENSG00000124212	232.585	-2.32029	1.06186	-2.18512	0.0288804	0.668985	PTGIS	prostaglandin I2 synthase
ENSG00000130653	62.0721	1.22212	0.55908	2.18595	0.0288191	0.668985	PNPLA7	patatin like domain 7, lysophospholipase
ENSG00000139970	116.844	-2.1268	0.973391	-2.18494	0.0288935	0.668985	RTN1	reticulon 1
ENSG00000175611	226.358	0.811597	0.371307	2.18578	0.0288315	0.668985	ERCC6L2-AS1	ERCC6L2 antisense RNA 1
ENSG00000132464	41.5828	2.25784	1.03605	2.17928	0.0293105	0.674159	ENAM	enamelin
ENSG00000236383	89.4112	-1.35733	0.62227	-2.18125	0.0291647	0.674159	CCDC200	coiled-coil domain containing 200
ENSG00000253368	20.7004	-2.02811	0.930692	-2.17914	0.0293209	0.674159	TRNP1	TMF1 regulated nuclear protein 1
ENSG00000276095	45.2633	-2.82768	1.29747	-2.17938	0.0293036	0.674159
ENSG00000284642	26.0136	-1.49541	0.686245	-2.17911	0.0293232	0.674159
ENSG00000306026	28.3081	-2.30938	1.05891	-2.18091	0.02919	0.674159
ENSG00000107719	243.28	1.11568	0.51224	2.17805	0.0294023	0.674793	PALD1	phosphatase domain containing paladin 1
ENSG00000116661	26.7574	1.72744	0.793199	2.17782	0.0294196	0.674793	FBXO2	F-box protein 2
ENSG00000290710	23.214	2.33393	1.07196	2.17725	0.0294621	0.674978	HLA-V	major histocompatibility complex, class I, V (pseudogene)
ENSG00000204219	32.3898	-1.51527	0.696338	-2.17605	0.0295515	0.676237	TCEA3	transcription elongation factor A3
ENSG00000197943	2269.85	1.415	0.650419	2.17552	0.0295911	0.676354	PLCG2	phospholipase C gamma 2
ENSG00000129993	344.999	1.57003	0.722003	2.17455	0.0296638	0.677225	CBFA2T3	CBFA2/RUNX1 partner transcriptional co-repressor 3
ENSG00000108219	694.158	-0.699099	0.321669	-2.17335	0.0297542	0.677711	TSPAN14	tetraspanin 14
ENSG00000200665	44.7529	1.64288	0.755811	2.17367	0.0297302	0.677711	RNU6-1188P	RNA, U6 small nuclear 1188, pseudogene
ENSG00000072071	90.2523	1.02427	0.47187	2.17066	0.0299569	0.679471	ADGRL1	adhesion G protein-coupled receptor L1
ENSG00000164647	101.752	-3.45556	1.59207	-2.17049	0.02997	0.679471	STEAP1	STEAP family member 1
ENSG00000188157	71.3761	1.00356	0.46231	2.17076	0.0299495	0.679471	AGRN	agrin
ENSG00000267053	32.425	-2.45479	1.1304	-2.17161	0.0298851	0.679471
ENSG00000284848	27.9021	-2.86838	1.32197	-2.16978	0.0300237	0.679901	LINC02359	long intergenic non-protein coding RNA 2359
ENSG00000250974	43.5274	-2.97902	1.37376	-2.16851	0.0301198	0.681292	LOC105374642	uncharacterized LOC105374642
ENSG00000051108	4760.22	1.88916	0.871738	2.16712	0.0302255	0.681324	HERPUD1	homocysteine inducible ER protein with ubiquitin like domain 1
ENSG00000153944	338.623	1.45567	0.671602	2.16746	0.0302001	0.681324	MSI2	musashi RNA binding protein 2
ENSG00000225249	25.6773	-4.10981	1.89577	-2.16788	0.0301676	0.681324
ENSG00000087116	40.9534	-2.04214	0.942828	-2.16597	0.0303136	0.682159	ADAMTS2	ADAM metallopeptidase with thrombospondin type 1 motif 2
ENSG00000121940	311.684	0.742862	0.343008	2.16573	0.0303321	0.682159	CLCC1	chloride channel CLIC like 1
ENSG00000149582	44.2034	1.2915	0.596905	2.16367	0.0304898	0.68258	TMEM25	transmembrane protein 25
ENSG00000156413	28.3887	-2.07553	0.959156	-2.16391	0.0304714	0.68258	FUT6	fucosyltransferase 6
ENSG00000163625	121.707	-2.63364	1.21721	-2.16367	0.03049	0.68258	WDFY3	WD repeat and FYVE domain containing 3
ENSG00000185306	93.3812	-2.18518	1.00931	-2.16502	0.0303863	0.68258	C12orf56	chromosome 12 open reading frame 56
ENSG00000137404	358.822	1.08905	0.503713	2.16205	0.030614	0.684199	NRM	nurim
ENSG00000240405	84.2885	-1.79334	0.829551	-2.16182	0.0306321	0.684199	SAMMSON	survival associated mitochondrial melanoma specific oncogenic non-coding RNA
ENSG00000144115	54.2403	-1.12784	0.521884	-2.16109	0.0306884	0.684255	THNSL2	threonine synthase like 2
ENSG00000205238	579.284	1.04591	0.484021	2.16088	0.0307044	0.684255	SPDYE2	speedy/RINGO cell cycle regulator family member E2
ENSG00000019485	50.7033	-1.57622	0.730522	-2.15767	0.0309538	0.68821	PRDM11	PR/SET domain 11
ENSG00000167912	62.2869	-1.23581	0.572879	-2.15719	0.0309909	0.68821	TOX-DT	TOX divergent transcript
ENSG00000258484	84.5493	1.88783	0.875295	2.15679	0.0310223	0.68821	SPESP1	sperm equatorial segment protein 1
ENSG00000291211	72.1582	-1.32427	0.613742	-2.15769	0.0309517	0.68821	LOC440300	chondroitin sulfate proteoglycan 4 pseudogene
ENSG00000204475	50.1214	2.01756	0.935649	2.15632	0.031059	0.688247	NCR3	natural cytotoxicity triggering receptor 3
ENSG00000172493	1517.63	0.725203	0.336465	2.15536	0.0311339	0.689127	AFF1	ALF transcription elongation factor 1
ENSG00000186092	33.9954	-3.80656	1.76806	-2.15296	0.0313219	0.692507	OR4F5	olfactory receptor family 4 subfamily F member 5
ENSG00000151914	1679.55	1.34326	0.624326	2.15154	0.0314337	0.694195	DST	dystonin
ENSG00000121417	206.797	0.994319	0.462325	2.15069	0.0315005	0.694889	ZNF211	zinc finger protein 211
ENSG00000129595	30.7379	-1.65128	0.768471	-2.14879	0.031651	0.697424	EPB41L4A	erythrocyte membrane protein band 4.1 like 4A
ENSG00000227043	33.0802	-3.30126	1.53699	-2.14788	0.0317237	0.698241	LINC01682	long intergenic non-protein coding RNA 1682
ENSG00000144460	31.2906	-3.10298	1.44682	-2.1447	0.0319772	0.703033	NYAP2	neuronal tyrosine-phosphorylated phosphoinositide-3-kinase adaptor 2
ENSG00000253452	53.6388	-2.48565	1.15963	-2.14348	0.0320744	0.704379	LOC124902062	uncharacterized LOC124902062
ENSG00000259065	25.89	-1.67225	0.78044	-2.1427	0.0321368	0.704962	MIDEAS-AS1	MIDEAS antisense RNA 1
ENSG00000163171	731.987	-1.76497	0.824083	-2.14173	0.0322149	0.705095	CDC42EP3	CDC42 effector protein 3
ENSG00000187492	94.6585	3.02398	1.41187	2.14182	0.0322078	0.705095	CDHR4	cadherin related family member 4
ENSG00000188620	328.762	2.10014	0.981226	2.14032	0.032329	0.705233	HMX3	H6 family homeobox 3
ENSG00000196126	7437.31	2.31454	1.08121	2.14069	0.0322994	0.705233	HLA-DRB1	major histocompatibility complex, class II, DR beta 1
ENSG00000197444	55.7413	-1.34177	0.626816	-2.14062	0.0323049	0.705233	OGDHL	oxoglutarate dehydrogenase L
ENSG00000172803	77.2755	-1.09353	0.511042	-2.13981	0.0323703	0.705348	SNX32	sorting nexin 32
ENSG00000205213	65.386	-1.8174	0.850118	-2.13782	0.0325311	0.707281	LGR4	leucine rich repeat containing G protein-coupled receptor 4
ENSG00000310059	69.4358	-2.42756	1.13539	-2.13809	0.0325096	0.707281	LOC124902696	uncharacterized LOC124902696
ENSG00000259786	31.3263	-2.70828	1.26721	-2.13721	0.0325812	0.707585
ENSG00000146373	29.8341	-2.88704	1.3522	-2.13507	0.0327553	0.71058	RNF217	ring finger protein 217
ENSG00000182824	99.3066	-2.81441	1.31898	-2.13377	0.0328614	0.712095	FAM230E	family with sequence similarity 230 member E
ENSG00000156475	72.1907	2.17606	1.02009	2.1332	0.0329081	0.712318	PPP2R2B	protein phosphatase 2 regulatory subunit Bbeta
ENSG00000087301	84.1092	1.182	0.55454	2.1315	0.033048	0.712873	TXNDC16	thioredoxin domain containing 16
ENSG00000145390	60.291	1.80619	0.847531	2.13112	0.0330791	0.712873	USP53	ubiquitin specific peptidase 53
ENSG00000227398	133.062	-0.860815	0.403822	-2.13167	0.033034	0.712873
ENSG00000232629	85.7536	2.21476	1.0388	2.13204	0.0330036	0.712873	HLA-DQB2	major histocompatibility complex, class II, DQ beta 2
ENSG00000112394	70.5839	-1.54917	0.727322	-2.12997	0.0331744	0.713177	SLC16A10	solute carrier family 16 member 10
ENSG00000162747	31.9385	-1.98808	0.933627	-2.12942	0.0332199	0.713177	FCGR3B	Fc gamma receptor IIIb
ENSG00000163545	123.173	1.55626	0.730593	2.13013	0.033161	0.713177	NUAK2	NUAK family kinase 2
ENSG00000296090	29.965	-3.11432	1.46268	-2.12919	0.0332387	0.713177
ENSG00000197905	32.4193	2.1481	1.0091	2.12872	0.0332778	0.713236	TEAD4	TEA domain transcription factor 4
ENSG00000166435	148.252	-0.991745	0.466222	-2.12719	0.0334039	0.715157	XRRA1	X-ray radiation resistance associated 1
ENSG00000234506	25.9427	-2.61161	1.22828	-2.12623	0.0334844	0.7161	LINC01506	long intergenic non-protein coding RNA 1506
ENSG00000293137	179.038	1.73038	0.814368	2.12481	0.0336027	0.717846	MSL3B	MSL complex subunit 3B
ENSG00000166211	31.9681	2.89225	1.36189	2.1237	0.0336949	0.71825	SPIC	Spi-C transcription factor
ENSG00000290020	21.6869	2.47035	1.16306	2.124	0.03367	0.71825
ENSG00000234426	29.8941	-2.19705	1.03482	-2.12312	0.0337435	0.718505
ENSG00000246084	34.0116	-2.07223	0.976571	-2.12194	0.0338425	0.719453	LINC02325	long intergenic non-protein coding RNA 2325
ENSG00000272138	20.7947	-3.04392	1.43465	-2.12172	0.0338614	0.719453	LINC01607	long intergenic non-protein coding RNA 1607
ENSG00000180998	42.5951	-1.82751	0.861761	-2.12067	0.0339496	0.719768	GPR137C	G protein-coupled receptor 137C
ENSG00000260447	22.5486	-1.47595	0.695953	-2.12077	0.0339415	0.719768
ENSG00000070718	226.633	1.23276	0.582399	2.11669	0.0342863	0.724708	AP3M2	adaptor related protein complex 3 subunit mu 2
ENSG00000164949	46.8837	1.99889	0.944388	2.1166	0.0342935	0.724708	GEM	GTP binding protein overexpressed in skeletal muscle
ENSG00000176049	31.8501	-2.98414	1.4095	-2.11715	0.0342469	0.724708	JAKMIP2	janus kinase and microtubule interacting protein 2
ENSG00000180549	284.776	2.26251	1.07037	2.11376	0.0345358	0.729044	FUT7	fucosyltransferase 7
ENSG00000099282	146.973	1.18853	0.562893	2.11147	0.0347321	0.731916	TSPAN15	tetraspanin 15
ENSG00000169071	39.4904	-2.28138	1.08104	-2.11036	0.0348271	0.731916	ROR2	receptor tyrosine kinase like orphan receptor 2
ENSG00000196526	43.9428	2.50865	1.18889	2.11007	0.0348524	0.731916	AFAP1	actin filament associated protein 1
ENSG00000229989	850.934	1.65109	0.782397	2.11029	0.0348334	0.731916
ENSG00000242880	46.7629	-2.3275	1.10329	-2.10959	0.0348938	0.731916
ENSG00000280739	378.741	-0.801438	0.379907	-2.10957	0.0348958	0.731916	ENTPD3-AS1	ENTPD3, EIF1B and MYRIP antisense RNA 1
ENSG00000149212	109.915	1.62378	0.770065	2.10863	0.0349767	0.732046	SESN3	sestrin 3
ENSG00000229950	27.7577	-2.34401	1.11145	-2.10895	0.0349487	0.732046	MIR5689HG	MIR5689 host gene
ENSG00000133863	32.3552	-2.81329	1.33567	-2.10628	0.03518	0.733172	TEX15	testis expressed 15, meiosis and synapsis associated
ENSG00000198690	249.209	1.05057	0.498534	2.10733	0.0350892	0.733172	FAN1	FANCD2 and FANCI associated nuclease 1
ENSG00000260971	41.7032	-3.10932	1.47567	-2.10706	0.0351125	0.733172
ENSG00000280670	133.883	-0.86365	0.410011	-2.10641	0.0351688	0.733172	CCDC163	CCDC163 homolog
ENSG00000188385	43.4444	-2.00385	0.951938	-2.10502	0.0352893	0.734064	JAKMIP3	Janus kinase and microtubule interacting protein 3
ENSG00000234156	26.3301	-2.47525	1.17593	-2.10493	0.0352977	0.734064
ENSG00000138061	227.853	-1.76182	0.837252	-2.10429	0.0353529	0.734434	CYP1B1	cytochrome P450 family 1 subfamily B member 1
ENSG00000197016	57.5274	1.44922	0.689312	2.10241	0.0355175	0.737073	ZNF470	zinc finger protein 470
ENSG00000294711	71.711	-1.05608	0.502572	-2.10135	0.0356107	0.738225
ENSG00000079102	49.574	-2.10145	1.00103	-2.09928	0.0357922	0.738865	RUNX1T1	RUNX1 partner transcriptional co-repressor 1
ENSG00000132514	212.778	2.04203	0.972925	2.09885	0.0358299	0.738865	CLEC10A	C-type lectin domain containing 10A
ENSG00000137628	160.787	-1.11662	0.532002	-2.09891	0.0358248	0.738865	DDX60	DExD/H-box helicase 60
ENSG00000247982	367.007	-1.29703	0.617695	-2.0998	0.0357467	0.738865	LINC00926	long intergenic non-protein coding RNA 926
ENSG00000290938	164.336	-2.06672	0.984108	-2.10009	0.0357208	0.738865
ENSG00000174456	263.065	1.29998	0.620133	2.0963	0.0360559	0.741965	C12orf76	chromosome 12 open reading frame 76
ENSG00000213977	24.9603	1.2406	0.591766	2.09644	0.036043	0.741965	TAX1BP3	Tax1 binding protein 3
ENSG00000114742	493.71	1.55274	0.741601	2.09377	0.0362807	0.745619	WDR48	WD repeat domain 48
ENSG00000143344	94.0264	1.55558	0.743072	2.09344	0.0363095	0.745619	RGL1	ral guanine nucleotide dissociation stimulator like 1
ENSG00000188517	55.291	2.72608	1.3032	2.09184	0.0364527	0.747775	COL25A1	collagen type XXV alpha 1 chain
ENSG00000090104	756.914	3.13461	1.49962	2.09027	0.0365933	0.749325	RGS1	regulator of G protein signaling 1
ENSG00000122733	44.1034	-1.62141	0.775741	-2.09015	0.0366046	0.749325	PHF24	PHD finger protein 24
ENSG00000128510	22.9263	-2.66042	1.27497	-2.08665	0.0369201	0.751995	CPA4	carboxypeptidase A4
ENSG00000164116	60.1645	-3.78688	1.81452	-2.08698	0.0368897	0.751995	GUCY1A1	guanylate cyclase 1 soluble subunit alpha 1
ENSG00000231298	30.3792	-3.45516	1.65657	-2.08573	0.0370035	0.751995	MANCR	mitotically associated long non coding RNA
ENSG00000235890	26.9165	-1.96082	0.938979	-2.08824	0.0367758	0.751995	TSPEAR-AS1	TSPEAR antisense RNA 1
ENSG00000260086	69.0369	-1.02323	0.490518	-2.08601	0.0369779	0.751995	LOC105371240	uncharacterized LOC105371240
ENSG00000288095	33.798	-1.74497	0.83654	-2.08594	0.0369842	0.751995
ENSG00000299172	73.4846	1.29888	0.622314	2.08718	0.0368714	0.751995
ENSG00000152207	23.7741	-2.01061	0.964959	-2.08362	0.0371943	0.755075	CYSLTR2	cysteinyl leukotriene receptor 2
ENSG00000160539	33.5142	-1.67055	0.801912	-2.08321	0.0372321	0.755075	PLPP7	phospholipid phosphatase 7 (inactive)
ENSG00000164023	30.3262	-2.5836	1.24052	-2.08267	0.0372814	0.755295	SGMS2	sphingomyelin synthase 2
ENSG00000284634	655.939	1.19683	0.575284	2.08042	0.0374867	0.75867	LOC374443	C-type lectin domain family 2 member D pseudogene
ENSG00000186998	39.8265	1.52306	0.732523	2.07919	0.0375997	0.760173	EMID1	EMI domain containing 1
ENSG00000228278	51.4682	-1.71082	0.823104	-2.0785	0.0376634	0.76029	ORM2	orosomucoid 2
ENSG00000279561	34.3557	-2.55497	1.22936	-2.07829	0.037683	0.76029	LOC100132249	uncharacterized LOC100132249
ENSG00000131849	51.397	1.0389	0.500219	2.07689	0.0378118	0.76054	ZNF132	zinc finger protein 132
ENSG00000138346	265.129	1.19995	0.577694	2.07713	0.0377898	0.76054	DNA2	DNA replication helicase/nuclease 2
ENSG00000243927	229.149	1.00278	0.482806	2.07698	0.0378038	0.76054	MRPS6	mitochondrial ribosomal protein S6
ENSG00000147488	170.384	1.39517	0.673004	2.07305	0.0381674	0.764317	ST18	ST18 C2H2C-type zinc finger transcription factor
ENSG00000172548	24.2542	-2.13871	1.03171	-2.07297	0.0381753	0.764317	NIPAL4	NIPA like domain containing 4
ENSG00000205913	49.1152	-1.12384	0.542089	-2.07316	0.0381571	0.764317	SRRM2-AS1	SRRM2 antisense RNA 1
ENSG00000286410	22.3176	2.27725	1.09814	2.07374	0.0381034	0.764317
ENSG00000299185	35.8574	-1.42804	0.688954	-2.07276	0.0381944	0.764317
ENSG00000171860	53.2708	1.73113	0.836457	2.0696	0.0384894	0.769258	C3AR1	complement C3a receptor 1
ENSG00000184451	31.594	1.41983	0.686247	2.06898	0.0385475	0.769258	CCR10	C-C motif chemokine receptor 10
ENSG00000248954	37.0717	-2.44176	1.18024	-2.06886	0.038559	0.769258
ENSG00000062524	175.851	1.21905	0.589898	2.06655	0.0387765	0.769681	LTK	leukocyte receptor tyrosine kinase
ENSG00000095951	213.456	1.30894	0.633079	2.06758	0.0386791	0.769681	HIVEP1	HIVEP zinc finger 1
ENSG00000205571	1534.25	1.60665	0.777449	2.06656	0.0387754	0.769681	SMN1	survival of motor neuron 1, telomeric
ENSG00000259642	39.8635	-1.51553	0.732783	-2.06819	0.0386221	0.769681
ENSG00000289419	46.8375	1.37536	0.665403	2.06696	0.0387381	0.769681
ENSG00000197857	210.421	-1.09487	0.529948	-2.066	0.0388284	0.769933	ZNF44	zinc finger protein 44
ENSG00000181652	61.2357	1.01251	0.490438	2.06451	0.0389698	0.771224	ATG9B	autophagy related 9B
ENSG00000198685	23.6299	-2.66601	1.29137	-2.06448	0.0389722	0.771224	LINC01565	long intergenic non-protein coding RNA 1565
ENSG00000080823	60.1346	-1.35082	0.654733	-2.06316	0.0390974	0.772043	MOK	MOK protein kinase
ENSG00000101307	849.464	-1.23565	0.599242	-2.06202	0.039206	0.772043	SIRPB1	signal regulatory protein beta 1
ENSG00000165097	260.294	0.849913	0.412112	2.06233	0.039176	0.772043	KDM1B	lysine demethylase 1B
ENSG00000203356	21.553	-2.35006	1.13929	-2.06274	0.0391373	0.772043	LINC01562	long intergenic non-protein coding RNA 1562
ENSG00000255258	28.1551	-2.73202	1.32496	-2.06197	0.0392104	0.772043	LINC02743	long intergenic non-protein coding RNA 2743
ENSG00000100351	95.2421	1.85703	0.901604	2.05969	0.0394279	0.772903	GRAP2	GRB2 related adaptor protein 2
ENSG00000163683	1184.79	1.60654	0.780193	2.05915	0.0394796	0.772903	SMIM14	small integral membrane protein 14
ENSG00000172057	193.214	1.36863	0.66496	2.05822	0.0395693	0.772903	ORMDL3	ORMDL sphingolipid biosynthesis regulator 3
ENSG00000260528	637.048	-1.45432	0.705892	-2.06025	0.0393745	0.772903	LINC02193	long intergenic non-protein coding RNA 2193
ENSG00000285151	27.7978	1.28447	0.624058	2.05825	0.0395658	0.772903
ENSG00000285204	27.7978	1.28447	0.624058	2.05825	0.0395658	0.772903	SMN1-AS1	SMN1 antisense RNA 1
ENSG00000290104	749.295	4.83632	2.34908	2.05882	0.0395118	0.772903
ENSG00000291140	96.7507	-1.13851	0.553132	-2.0583	0.0395611	0.772903	AMZ2P1	AMZ2 pseudogene 1
ENSG00000118985	111.57	-1.22753	0.596787	-2.0569	0.0396961	0.773847	ELL2	elongation factor for RNA polymerase II 2
ENSG00000232265	25.3172	-2.7913	1.35705	-2.05689	0.0396966	0.773847	LINC02805	long intergenic non-protein coding RNA 2805
ENSG00000142583	165.383	1.11482	0.542674	2.05431	0.0399454	0.775681	SLC2A5	solute carrier family 2 member 5
ENSG00000144136	1388.74	1.4382	0.699897	2.05488	0.0398907	0.775681	SLC20A1	solute carrier family 20 member 1
ENSG00000159708	29.3944	-2.34592	1.14243	-2.05345	0.0400293	0.775681	LRRC36	leucine rich repeat containing 36
ENSG00000172824	50.5736	1.04977	0.511288	2.0532	0.0400536	0.775681	CES4A	carboxylesterase 4A
ENSG00000232618	56.1288	-1.88373	0.917323	-2.05351	0.0400231	0.775681
ENSG00000279059	87.12	-1.34204	0.653682	-2.05305	0.0400675	0.775681
ENSG00000291114	78.6483	1.77843	0.86574	2.05423	0.039953	0.775681	SIGLEC17P	sialic acid binding Ig like lectin 17, pseudogene
ENSG00000136960	284.818	1.15493	0.56299	2.05142	0.040226	0.777795	ENPP2	ectonucleotide pyrophosphatase/phosphodiesterase 2
ENSG00000286642	27.6607	-2.30494	1.12375	-2.05111	0.0402561	0.777795
ENSG00000232973	62.9625	-1.59931	0.780524	-2.04902	0.0404604	0.780973	CYP1B1-AS1	CYP1B1 antisense RNA 1
ENSG00000061676	53.3398	-2.56898	1.25596	-2.04543	0.0408124	0.786993	NCKAP1	NCK associated protein 1
ENSG00000081138	46.5389	-2.56457	1.25426	-2.04469	0.0408858	0.787633	CDH7	cadherin 7
ENSG00000086619	258.756	1.17993	0.577564	2.04295	0.0410578	0.79017	ERO1B	endoplasmic reticulum oxidoreductase 1 beta
ENSG00000163017	25.8891	-1.73558	0.850271	-2.04121	0.0412296	0.792699	ACTG2	actin gamma 2, smooth muscle
ENSG00000106484	398.074	1.86293	0.91447	2.03717	0.0416333	0.799618	MEST	mesoderm specific transcript
ENSG00000291079	664.806	0.719418	0.353211	2.03679	0.041671	0.799618	SDHAP3	SDHA pseudogene 3
ENSG00000273213	134.045	1.4948	0.734161	2.03607	0.0417435	0.800226	H3-7	H3.7 histone (putative)
ENSG00000132694	70.9041	-1.30334	0.640898	-2.03362	0.0419899	0.803379	ARHGEF11	Rho guanine nucleotide exchange factor 11
ENSG00000291083	59.2232	-1.85878	0.913956	-2.03378	0.0419742	0.803379	CYP2B7P	cytochrome P450 family 2 subfamily B member 7, pseudogene
ENSG00000080298	172.172	0.825892	0.406464	2.03189	0.0421646	0.803612	RFX3	regulatory factor X3
ENSG00000165091	46.7487	-1.82638	0.898865	-2.03188	0.042166	0.803612	TMC1	transmembrane channel like 1
ENSG00000168781	258.99	0.764386	0.376027	2.0328	0.0420732	0.803612	PPIP5K1	diphosphoinositol pentakisphosphate kinase 1
ENSG00000180773	232.178	-0.946742	0.465885	-2.03214	0.0421399	0.803612	SLC36A4	solute carrier family 36 member 4
ENSG00000074657	350.704	0.853726	0.420487	2.03033	0.0423234	0.805047	ZNF532	zinc finger protein 532
ENSG00000081985	61.4749	-1.77667	0.875015	-2.03044	0.0423117	0.805047	IL12RB2	interleukin 12 receptor subunit beta 2
ENSG00000154016	48.3382	1.02372	0.504517	2.02911	0.0424467	0.806446	GRAP	GRB2 related adaptor protein
ENSG00000237082	38.9692	1.49941	0.739212	2.02839	0.0425203	0.806446
ENSG00000284669	33.0683	-1.33372	0.657456	-2.02861	0.0424978	0.806446
ENSG00000293541	22.3012	-2.58945	1.27705	-2.02768	0.0425929	0.807043
ENSG00000135929	91.6045	-2.28854	1.1307	-2.02401	0.0429694	0.810262	CYP27A1	cytochrome P450 family 27 subfamily A member 1
ENSG00000152778	142.06	1.56897	0.775116	2.02417	0.0429523	0.810262	IFIT5	interferon induced protein with tetratricopeptide repeats 5
ENSG00000162994	154.685	-1.03908	0.513313	-2.02426	0.0429431	0.810262	CLHC1	clathrin heavy chain linker domain containing 1
ENSG00000165300	40.655	-1.93502	0.955975	-2.02413	0.042957	0.810262	SLITRK5	SLIT and NTRK like family member 5
ENSG00000272106	29.74	-1.23514	0.609842	-2.02534	0.0428324	0.810262
ENSG00000121297	42.4459	-2.40741	1.19051	-2.02217	0.0431584	0.810708	TSHZ3	teashirt zinc finger homeobox 3
ENSG00000143153	556.979	1.93469	0.956658	2.02235	0.0431407	0.810708	ATP1B1	ATPase Na+/K+ transporting subunit beta 1
ENSG00000204054	254.552	-0.714318	0.353238	-2.0222	0.0431555	0.810708	LOC124900275	extensin-like
ENSG00000228944	35.7036	-3.15381	1.55885	-2.02316	0.0430567	0.810708	LOC107986777	uncharacterized LOC107986777
ENSG00000250453	34.2407	-4.08718	2.0222	-2.02115	0.0432638	0.811911
ENSG00000291012	31.2195	-3.19658	1.58346	-2.01873	0.0435149	0.815842	FLJ43315	asparagine synthetase pseudogene
ENSG00000143799	3122.24	0.94389	0.467741	2.01797	0.043594	0.816545	PARP1	poly(ADP-ribose) polymerase 1
ENSG00000113504	332.803	0.778153	0.385736	2.01732	0.043662	0.817038	SLC12A7	solute carrier family 12 member 7
ENSG00000143333	666.071	1.80084	0.893058	2.01649	0.043749	0.817298	RGS16	regulator of G protein signaling 16
ENSG00000253295	38.8124	-2.29834	1.13983	-2.01639	0.0437593	0.817298	LOC101928093	uncharacterized LOC101928093
ENSG00000137225	41.2226	-1.30017	0.645031	-2.01567	0.0438342	0.817918	CAPN11	calpain 11
ENSG00000156463	22.0296	-2.9407	1.46022	-2.01388	0.0440221	0.820401	SH3RF2	SH3 domain containing ring finger 2
ENSG00000250508	29.4852	-2.10435	1.04531	-2.01314	0.0441002	0.820401
ENSG00000289574	161.545	1.1507	0.571671	2.01287	0.0441286	0.820401
ENSG00000290981	52.1451	-1.47055	0.730597	-2.01281	0.0441345	0.820401
ENSG00000167202	235.493	0.847563	0.421331	2.01163	0.0442589	0.821155	TBC1D2B	TBC1 domain family member 2B
ENSG00000283415	27.4172	-3.15733	1.56949	-2.01169	0.0442521	0.821155
ENSG00000298510	94.5013	-1.42989	0.711227	-2.01046	0.0443829	0.822678
ENSG00000114923	49.7075	1.32482	0.659184	2.00979	0.0444531	0.82278	SLC4A3	solute carrier family 4 member 3
ENSG00000135469	99.2085	1.01993	0.507713	2.00887	0.0445509	0.82278	COQ10A	coenzyme Q10A
ENSG00000204257	3021.83	1.98771	0.989489	2.00882	0.0445562	0.82278	HLA-DMA	major histocompatibility complex, class II, DM alpha
ENSG00000304723	81.5996	2.0325	1.01143	2.00952	0.0444821	0.82278
ENSG00000112874	61.9653	1.3296	0.662927	2.00565	0.0448935	0.82819	NUDT12	nudix hydrolase 12
ENSG00000135776	440.046	1.00148	0.499741	2.00399	0.0450707	0.82819	ABCB10	ATP binding cassette subfamily B member 10
ENSG00000157557	682.746	1.12409	0.560963	2.00385	0.045086	0.82819	ETS2	ETS proto-oncogene 2, transcription factor
ENSG00000177409	428.377	1.4371	0.716968	2.00441	0.0450266	0.82819	SAMD9L	sterile alpha motif domain containing 9 like
ENSG00000236924	98.374	-1.49864	0.7479	-2.00379	0.0450923	0.82819	LINC02851	long intergenic non-protein coding RNA 2851
ENSG00000303324	120.228	-1.58242	0.789748	-2.0037	0.0451026	0.82819	LOC105374263	uncharacterized LOC105374263
ENSG00000232117	20.78	-3.23931	1.61748	-2.00269	0.0452103	0.82939
ENSG00000181826	464.768	1.48303	0.741435	2.00021	0.0454772	0.831953	RELL1	RELT like 1
ENSG00000277149	202.603	1.28308	0.641437	2.00032	0.0454659	0.831953	TYW1B	tRNA-yW synthesizing protein 1 homolog B
ENSG00000279912	22.2578	-2.28025	1.13983	-2.00051	0.0454447	0.831953
ENSG00000164066	51.8889	-2.85338	1.42691	-1.99969	0.045534	0.832216	INTU	inturned planar cell polarity protein
ENSG00000088756	42.5657	-2.68865	1.34678	-1.99636	0.0458949	0.832604	ARHGAP28	Rho GTPase activating protein 28
ENSG00000125740	825.598	-1.79423	0.898381	-1.99718	0.0458057	0.832604	FOSB	FosB proto-oncogene, AP-1 transcription factor subunit
ENSG00000154928	37.4485	1.8707	0.936853	1.99679	0.045848	0.832604	EPHB1	EPH receptor B1
ENSG00000163110	717.437	-2.17955	1.09166	-1.99655	0.0458744	0.832604	PDLIM5	PDZ and LIM domain 5
ENSG00000177469	23.9849	2.27026	1.13686	1.99696	0.0458296	0.832604	CAVIN1	caveolae associated protein 1
ENSG00000185860	25.4563	-3.43314	1.71847	-1.9978	0.0457389	0.832604	CCDC190	coiled-coil domain containing 190
ENSG00000225564	20.4776	-4.06485	2.03536	-1.99712	0.0458125	0.832604	LINC01492	long intergenic non-protein coding RNA 1492
ENSG00000268119	24.1599	-2.35636	1.17996	-1.99698	0.0458272	0.832604	LOC105372321	uncharacterized LOC105372321
ENSG00000308608	25.6783	-2.27221	1.13856	-1.99568	0.0459689	0.833176
ENSG00000198797	39.0879	-2.1485	1.07682	-1.99523	0.0460176	0.833288	BRINP2	BMP/retinoic acid inducible neural specific 2
ENSG00000105928	925.325	1.4167	0.71057	1.99376	0.0461787	0.834442	GSDME	gasdermin E
ENSG00000237986	23.464	-3.05757	1.53408	-1.99309	0.0462515	0.834442	CELF2-AS2	CELF2 antisense RNA 2
ENSG00000238113	169.647	-1.94479	0.975626	-1.99337	0.0462208	0.834442	PTGER4P2-CDK2AP2P2	PTGER4P2-CDK2AP2P2 readthrough, transcribed pseudogene
ENSG00000254990	23.8078	-2.48695	1.24744	-1.99364	0.0461911	0.834442
ENSG00000150687	30.5122	-2.63658	1.32342	-1.99224	0.0463444	0.835349	PRSS23	serine protease 23
ENSG00000178287	24.4157	-3.00879	1.51085	-1.99146	0.0464307	0.835369	SPAG11B	sperm associated antigen 11B
ENSG00000226091	218.3	-1.70107	0.854097	-1.99165	0.0464091	0.835369	LINC00937	long intergenic non-protein coding RNA 937
ENSG00000174469	88.2548	-1.88218	0.945753	-1.99014	0.0465755	0.837112	CNTNAP2	contactin associated protein 2
ENSG00000306997	27.7731	-2.51463	1.26376	-1.9898	0.046613	0.837112
ENSG00000175857	1298.33	2.03725	1.0253	1.98697	0.0469254	0.840415	GAPT	GRB2 binding adaptor protein, transmembrane
ENSG00000198478	53.7629	-2.43121	1.22323	-1.98753	0.0468633	0.840415	SH3BGRL2	SH3 domain binding glutamate rich protein like 2
ENSG00000293087	96.441	-1.48483	0.747255	-1.98705	0.0469172	0.840415	RPL23AP87	ribosomal protein L23a pseudogene 87
ENSG00000309897	26.7763	-2.01442	1.01444	-1.98574	0.0470626	0.842103
ENSG00000109436	232.406	2.03674	1.02654	1.98408	0.0472464	0.844622	TBC1D9	TBC1 domain family member 9
ENSG00000289189	127.196	-2.14169	1.07972	-1.98357	0.0473036	0.844874	LOC105375170	uncharacterized LOC105375170
ENSG00000267892	21.6764	-1.65013	0.832104	-1.98308	0.047359	0.845093
ENSG00000170537	23.8683	-2.76319	1.39438	-1.98167	0.0475162	0.847128	TMC7	transmembrane channel like 7
ENSG00000221887	39.3638	2.13277	1.07653	1.98116	0.0475733	0.847207	HMSD	histocompatibility minor serpin domain containing
ENSG00000255910	29.2769	-3.3525	1.69245	-1.98086	0.0476071	0.847207
ENSG00000255344	22.3211	-3.00901	1.51956	-1.98018	0.0476829	0.8475	LINC02706	long intergenic non-protein coding RNA 2706
ENSG00000280117	26.6097	-2.84388	1.43667	-1.9795	0.04776	0.8475
ENSG00000285958	29.1522	-2.2441	1.13386	-1.97917	0.0477964	0.8475
ENSG00000307365	25.2936	1.40276	0.70869	1.97938	0.0477735	0.8475
ENSG00000282143	53.3275	-1.62038	0.819164	-1.97809	0.0479183	0.848894
ENSG00000092068	63.5306	-1.36453	0.690396	-1.97644	0.0481048	0.849558	SLC7A8	solute carrier family 7 member 8
ENSG00000132763	205.78	0.893823	0.45251	1.97525	0.0482393	0.849558	MMACHC	metabolism of cobalamin associated C
ENSG00000142552	117.885	0.86975	0.439904	1.97713	0.0480264	0.849558	RCN3	reticulocalbin 3
ENSG00000169429	87.0316	-1.97102	0.997743	-1.97548	0.0482139	0.849558	CXCL8	C-X-C motif chemokine ligand 8
ENSG00000175984	44.4297	-1.92439	0.974474	-1.9748	0.0482912	0.849558	DENND2C	DENN domain containing 2C
ENSG00000289341	186.136	-1.20699	0.611157	-1.97492	0.0482769	0.849558
ENSG00000291210	69.9213	-1.0735	0.543626	-1.9747	0.0483023	0.849558	LOC727751	golgin A2 pseudogene
ENSG00000303251	27.749	-1.81678	0.91936	-1.97614	0.0481395	0.849558
ENSG00000179899	82.4654	0.999847	0.506703	1.97324	0.0484681	0.851709
ENSG00000183166	61.0645	-1.63798	0.831121	-1.97081	0.0487458	0.855057	CALN1	calneuron 1
ENSG00000188596	55.1734	-2.22187	1.12717	-1.97119	0.0487026	0.855057	CFAP54	cilia and flagella associated protein 54
ENSG00000153404	52.6521	-1.65594	0.841397	-1.96809	0.0490582	0.857029	PLEKHG4B	pleckstrin homology and RhoGEF domain containing G4B
ENSG00000159588	24.8543	-1.42871	0.726277	-1.96717	0.0491641	0.857029	CCDC17	coiled-coil domain containing 17
ENSG00000185201	5202.98	1.32714	0.673955	1.96918	0.0489328	0.857029	IFITM2	interferon induced transmembrane protein 2
ENSG00000236283	28.9419	-2.28847	1.16312	-1.96752	0.049123	0.857029
ENSG00000254503	26.922	1.18275	0.601134	1.96754	0.0491211	0.857029	HMGB3P29	high mobility group box 3 pseudogene 29
ENSG00000286742	169.231	1.45695	0.740534	1.96744	0.0491329	0.857029
ENSG00000290420	27.4623	-2.39241	1.21574	-1.96787	0.0490835	0.857029	LOC101929031	uncharacterized LOC101929031
ENSG00000267506	91.7434	-2.04052	1.03784	-1.96611	0.0492855	0.858382
ENSG00000290546	187.198	-1.82156	0.926882	-1.96525	0.0493851	0.859354
ENSG00000128683	20.7165	-2.53688	1.29206	-1.96343	0.0495962	0.860276	GAD1	glutamate decarboxylase 1
ENSG00000144218	2142.16	1.25611	0.639485	1.96426	0.0495004	0.860276	AFF3	ALF transcription elongation factor 3
ENSG00000165338	23.6109	-2.27626	1.15912	-1.96379	0.0495548	0.860276	HECTD2	HECT domain E3 ubiquitin protein ligase 2
ENSG00000176170	44.8465	-1.03345	0.526389	-1.96328	0.0496136	0.860276	SPHK1	sphingosine kinase 1
ENSG00000122778	76.5499	-1.1077	0.564503	-1.96226	0.0497322	0.86081	KIAA1549	KIAA1549
ENSG00000254109	21.3851	-1.98372	1.01092	-1.96229	0.0497287	0.86081	RBPMS-AS1	RBPMS antisense RNA 1
ENSG00000171812	117.882	-1.04679	0.533858	-1.9608	0.0499024	0.862995	COL8A2	collagen type VIII alpha 2 chain
ENSG00000066923	176.019	0.912714	0.46611	1.95815	0.0502122	0.866143	STAG3	STAG3 cohesin complex component
ENSG00000128039	56.3314	-1.00964	0.515546	-1.95839	0.0501846	0.866143	SRD5A3	steroid 5 alpha-reductase 3
ENSG00000224825	49.4925	-2.18096	1.11381	-1.95811	0.050217	0.866143
ENSG00000169635	166.356	-0.761456	0.388988	-1.95753	0.0502853	0.866559	HIC2	HIC ZBTB transcriptional repressor 2
ENSG00000152092	48.2659	-1.79588	0.917788	-1.95674	0.0503776	0.866588	ASTN1	astrotactin 1
ENSG00000224243	32.921	-2.32635	1.18917	-1.95628	0.0504319	0.866588	SOX1-OT	SOX1 overlapping transcript
ENSG00000282828	23.5605	-3.50081	1.7893	-1.95653	0.0504027	0.866588
ENSG00000291072	259.234	-0.679843	0.347589	-1.95588	0.050479	0.866588	CROCCP2	CROCC pseudogene 2
ENSG00000293517	34.8764	-2.06163	1.0542	-1.95564	0.0505079	0.866588
ENSG00000172748	23.6416	1.28228	0.656032	1.9546	0.0506306	0.867934	ZNF596	zinc finger protein 596
ENSG00000142224	22.9593	-2.32784	1.19288	-1.95145	0.0510034	0.873111	IL19	interleukin 19
ENSG00000286252	57.0518	-1.95783	1.00337	-1.95126	0.0510267	0.873111
ENSG00000301357	25.0283	-2.69825	1.38306	-1.95092	0.0510661	0.873111
ENSG00000186529	24.4028	-1.74112	0.892684	-1.95044	0.0511242	0.873342	CYP4F3	cytochrome P450 family 4 subfamily F member 3
ENSG00000140832	23.9953	-2.14443	1.10069	-1.94825	0.0513854	0.877032	MARVELD3	MARVEL domain containing 3
ENSG00000290920	22.7123	-2.66842	1.36991	-1.94788	0.0514297	0.877032	ZDHHC8BP	ZDHHC8B, pseudogene
ENSG00000241860	340.872	-1.49548	0.767996	-1.94726	0.0515039	0.877536
ENSG00000100918	141.941	1.84314	0.947854	1.94454	0.0518306	0.879282	REC8	REC8 meiotic recombination protein
ENSG00000105559	46.1128	1.11125	0.571451	1.94461	0.051822	0.879282	PLEKHA4	pleckstrin homology domain containing A4
ENSG00000137693	22.0815	-3.27858	1.68581	-1.94481	0.0517977	0.879282	YAP1	Yes1 associated transcriptional regulator
ENSG00000166527	76.9822	-1.71096	0.879343	-1.94573	0.0516871	0.879282	CLEC4D	C-type lectin domain family 4 member D
ENSG00000176222	20.6456	-1.42579	0.73318	-1.94467	0.0518153	0.879282	ZNF404	zinc finger protein 404
ENSG00000168594	22.2395	-3.44934	1.77491	-1.94339	0.0519687	0.880019	ADAM29	ADAM metallopeptidase domain 29
ENSG00000287958	41.3679	-1.53024	0.787402	-1.9434	0.0519679	0.880019
ENSG00000291156	22.2362	1.95446	1.00587	1.94306	0.0520086	0.880019	LOC100288175	uncharacterized LOC100288175
ENSG00000108830	30.7306	-1.43663	0.739608	-1.94242	0.0520863	0.880572	RND2	Rho family GTPase 2
ENSG00000145723	94.273	1.08111	0.556846	1.94149	0.0521992	0.881665	GIN1	gypsy retrotransposon integrase 1
ENSG00000163814	49.3527	1.11592	0.574877	1.94114	0.0522408	0.881665	CDCP1	CUB domain containing protein 1
ENSG00000188042	1972.66	2.75613	1.42025	1.94059	0.0523079	0.882038	ARL4C	ARF like GTPase 4C
ENSG00000287860	70.6336	-1.27665	0.658051	-1.94005	0.0523732	0.88238	LOC107986763	uncharacterized LOC107986763
ENSG00000260343	21.0565	-2.83926	1.46425	-1.93905	0.0524953	0.883678	LINC01043	long intergenic non-protein coding RNA 1043
ENSG00000111490	79.4599	1.55073	0.800464	1.93729	0.0527093	0.884472	TBC1D30	TBC1 domain family member 30
ENSG00000163554	75.8198	-1.71236	0.883874	-1.93734	0.0527041	0.884472	SPTA1	spectrin alpha, erythrocytic 1
ENSG00000167981	80.5207	1.02118	0.527008	1.9377	0.0526598	0.884472	ZNF597	zinc finger protein 597
ENSG00000179715	49.9143	1.20044	0.619684	1.93718	0.0527229	0.884472	PCED1B	PC-esterase domain containing 1B
ENSG00000135736	52.6502	1.06192	0.548382	1.93645	0.0528121	0.885211	CCDC102A	coiled-coil domain containing 102A
ENSG00000249364	30.9453	-2.56222	1.32349	-1.93596	0.0528722	0.885462	LINC02997	long intergenic non-protein coding RNA 2997
ENSG00000214128	22.258	-2.89948	1.49899	-1.93428	0.0530782	0.887397	TMEM213	transmembrane protein 213
ENSG00000291084	22.4331	-2.19604	1.13518	-1.93453	0.0530483	0.887397	ALOX12P2	arachidonate 12-lipoxygenase pseudogene 2
ENSG00000231924	33.3133	-2.67315	1.38254	-1.9335	0.0531741	0.888243	PSG1	pregnancy specific beta-1-glycoprotein 1
ENSG00000214870	78.7231	-1.40416	0.726444	-1.93292	0.0532467	0.888698	LINC02981	long intergenic non-protein coding RNA 2981
ENSG00000290397	213.298	-2.15735	1.11639	-1.93244	0.0533048	0.888913
ENSG00000135519	38.0821	-1.75595	0.90917	-1.93137	0.0534369	0.890241	KCNH3	potassium voltage-gated channel subfamily H member 3
ENSG00000297977	27.3508	1.4402	0.745807	1.93106	0.0534753	0.890241	LOC105378414	uncharacterized LOC105378414
ENSG00000100027	55.3148	0.978767	0.507162	1.92989	0.0536206	0.891903	YPEL1	yippee like 1
ENSG00000123700	157.517	-1.58274	0.820477	-1.92905	0.0537242	0.892662	KCNJ2	potassium inwardly rectifying channel subfamily J member 2
ENSG00000226506	21.333	-3.41216	1.76907	-1.92879	0.0537573	0.892662	LOC101929551	uncharacterized LOC101929551
ENSG00000067113	27.7778	1.44264	0.748307	1.92787	0.0538714	0.893408	PLPP1	phospholipid phosphatase 1
ENSG00000296414	73.9468	2.05689	1.06702	1.92769	0.0538933	0.893408
ENSG00000287329	44.6631	-1.65518	0.859146	-1.92655	0.0540363	0.89444	LOC105379444	uncharacterized LOC105379444
ENSG00000305675	53.1533	1.10063	0.57132	1.92646	0.0540468	0.89444
ENSG00000231204	49.6662	-2.64575	1.3739	-1.92572	0.0541392	0.895214	LOC100507562	uncharacterized LOC100507562
ENSG00000224128	21.4953	-3.09666	1.60897	-1.92463	0.0542762	0.896724
ENSG00000166341	69.4285	-1.29237	0.671844	-1.92361	0.0544029	0.89806	DCHS1	dachsous cadherin-related 1
ENSG00000284735	34.8974	-1.31672	0.684674	-1.92313	0.0544636	0.898306
ENSG00000138771	221.369	-1.56785	0.815655	-1.9222	0.0545805	0.898727	SHROOM3	shroom family member 3
ENSG00000167554	27.0633	-2.14815	1.11776	-1.92183	0.0546266	0.898727	ZNF610	zinc finger protein 610
ENSG00000284543	258.703	1.67517	0.871598	1.92195	0.054612	0.898727
ENSG00000128607	256.466	-0.880952	0.458539	-1.92121	0.0547048	0.899225	KLHDC10	kelch domain containing 10
ENSG00000204525	751.787	1.78429	0.929074	1.9205	0.0547944	0.899225	HLA-C	major histocompatibility complex, class I, C
ENSG00000249859	853.115	-0.95526	0.497326	-1.92079	0.0547581	0.899225	PVT1	Pvt1 oncogene
ENSG00000138448	53.1579	-2.39709	1.24923	-1.91886	0.0550017	0.900112	ITGAV	integrin subunit alpha V
ENSG00000167703	170.764	-0.851595	0.443857	-1.91862	0.0550321	0.900112	SLC43A2	solute carrier family 43 member 2
ENSG00000215182	68.3144	-1.48518	0.77379	-1.91935	0.0549396	0.900112	MUC5AC	mucin 5AC, oligomeric mucus/gel-forming
ENSG00000290976	45.805	-2.67171	1.39201	-1.91932	0.0549434	0.900112	USP32P1	ubiquitin specific peptidase 32 pseudogene 1
ENSG00000246859	334.568	1.16857	0.609387	1.91761	0.0551606	0.900397	STARD4-AS1	STARD4 antisense RNA 1
ENSG00000259370	37.7816	-2.44344	1.2743	-1.91748	0.0551766	0.900397
ENSG00000300807	20.0156	-3.14502	1.64025	-1.9174	0.0551873	0.900397
ENSG00000260930	79.4798	-2.36277	1.23282	-1.91656	0.0552944	0.901396	LINC01416	long intergenic non-protein coding RNA 1416
ENSG00000287885	24.583	-2.7007	1.40954	-1.91601	0.0553634	0.90177	LOC105371272	uncharacterized LOC105371272
ENSG00000064692	28.0601	-3.05544	1.59548	-1.91506	0.0554846	0.902994	SNCAIP	synuclein alpha interacting protein
ENSG00000242574	1635.41	2.08388	1.08935	1.91295	0.0557544	0.906633	HLA-DMB	major histocompatibility complex, class II, DM beta
ENSG00000275714	55.311	-1.87384	0.979759	-1.91255	0.055805	0.906705	H3C1	H3 clustered histone 1
ENSG00000075975	206.578	1.1371	0.595105	1.91076	0.056035	0.907434	MKRN2	makorin ring finger protein 2
ENSG00000228414	44.1485	-1.52269	0.796519	-1.91168	0.0559171	0.907434	REL-DT	REL divergent transcript
ENSG00000254659	43.4948	-2.08293	1.08973	-1.91141	0.0559518	0.907434	LINC02715	long intergenic non-protein coding RNA 2715
ENSG00000291130	33.2513	-2.49322	1.30463	-1.91106	0.0559963	0.907434	ZNF826P	zinc finger protein 826, pseudogene
ENSG00000025434	66.9452	-0.845984	0.443199	-1.90881	0.0562864	0.910738	NR1H3	nuclear receptor subfamily 1 group H member 3
ENSG00000054654	214.125	-1.53535	0.804689	-1.90801	0.0563901	0.910738	SYNE2	spectrin repeat containing nuclear envelope protein 2
ENSG00000187979	106.901	-2.53003	1.32601	-1.908	0.0563913	0.910738
ENSG00000267057	68.6323	-2.55062	1.33704	-1.90766	0.0564356	0.910738	LINC01905	long intergenic non-protein coding RNA 1905
ENSG00000278330	41.0174	1.19924	0.628734	1.90738	0.0564712	0.910738
ENSG00000205269	244.334	-1.38674	0.727394	-1.90644	0.0565925	0.911582	TMEM170B	transmembrane protein 170B
ENSG00000224655	20.5432	-2.67606	1.40409	-1.9059	0.056663	0.911582	LINC01823	long intergenic non-protein coding RNA 1823
ENSG00000277870	118.163	-2.52814	1.32624	-1.90624	0.0566189	0.911582	FAM230A	family with sequence similarity 230 member A
ENSG00000007237	524.241	-0.77763	0.40834	-1.90437	0.0568619	0.912536	GAS7	growth arrest specific 7
ENSG00000286733	36.5617	-1.60833	0.844517	-1.90444	0.0568533	0.912536	LINC02348	long intergenic non-protein coding RNA 2348
ENSG22222222222	32.5774	1.27849	0.671203	1.90477	0.0568104	0.912536
ENSG00000166923	39.9845	-2.76881	1.45433	-1.90385	0.0569303	0.912887	GREM1	gremlin 1, DAN family BMP antagonist
ENSG00000080224	36.2111	-2.74056	1.44499	-1.8966	0.0578812	0.914612	EPHA6	EPH receptor A6
ENSG00000082781	63.7903	1.39477	0.735181	1.89718	0.0578039	0.914612	ITGB5	integrin subunit beta 5
ENSG00000100167	62.5292	1.75441	0.923675	1.89938	0.0575146	0.914612	SEPTIN3	septin 3
ENSG00000100600	435.478	1.5601	0.820184	1.90213	0.0571542	0.914612	LGMN	legumain
ENSG00000104044	39.1383	-1.60478	0.846331	-1.89616	0.0579392	0.914612	OCA2	OCA2 melanosomal transmembrane protein
ENSG00000117318	127.571	1.32202	0.694855	1.90259	0.057094	0.914612	ID3	inhibitor of DNA binding 3
ENSG00000118292	402.477	1.21406	0.640354	1.89592	0.0579706	0.914612	C1orf54	chromosome 1 open reading frame 54
ENSG00000119042	59.9956	-2.58864	1.36288	-1.89939	0.0575137	0.914612	SATB2	SATB homeobox 2
ENSG00000121005	20.4718	-4.6803	2.46687	-1.89726	0.0577934	0.914612	CRISPLD1	cysteine rich secretory protein LCCL domain containing 1
ENSG00000129538	74.31	1.55277	0.817575	1.89924	0.0575336	0.914612	RNASE1	ribonuclease A family member 1, pancreatic
ENSG00000139287	23.5025	-2.49541	1.3123	-1.90156	0.0572283	0.914612	TPH2	tryptophan hydroxylase 2
ENSG00000150054	72.5448	-1.20556	0.634458	-1.90015	0.0574137	0.914612	MPP7	MAGUK p55 scaffold protein 7
ENSG00000152380	53.2501	-1.71193	0.902539	-1.89679	0.0578557	0.914612	FAM151B	family with sequence similarity 151 member B
ENSG00000157870	33.879	1.03051	0.542421	1.89983	0.0574548	0.914612	PRXL2B	peroxiredoxin like 2B
ENSG00000162729	118.902	0.916873	0.48264	1.8997	0.0574721	0.914612	IGSF8	immunoglobulin superfamily member 8
ENSG00000175779	65.8367	-2.47104	1.30239	-1.89731	0.0577874	0.914612	LINC02694	long intergenic non-protein coding RNA 2694
ENSG00000197375	177.549	-0.912127	0.480782	-1.89718	0.0578048	0.914612	SLC22A5	solute carrier family 22 member 5
ENSG00000227292	47.346	-2.25897	1.19135	-1.89615	0.0579407	0.914612
ENSG00000233461	93.3578	-1.06641	0.561144	-1.90042	0.0573776	0.914612	TSNAX-DT	TSNAX divergent transcript
ENSG00000290688	67.8567	-1.83297	0.965864	-1.89775	0.0577293	0.914612
ENSG00000139973	20.7819	-2.96099	1.56226	-1.89533	0.0580485	0.91497	SYT16	synaptotagmin 16
ENSG00000162739	33.6263	-1.96158	1.03511	-1.89504	0.0580867	0.91497	SLAMF6	SLAM family member 6
ENSG00000147364	195.092	0.972288	0.51327	1.8943	0.0581848	0.915046	FBXO25	F-box protein 25
ENSG00000154237	424.045	0.967319	0.510613	1.89443	0.0581686	0.915046	LRRK1	leucine rich repeat kinase 1
ENSG00000184860	43.7679	-1.80304	0.952066	-1.89382	0.0582494	0.915328	SDR42E1	short chain dehydrogenase/reductase family 42E, member 1
ENSG00000196482	39.3233	-2.04169	1.07859	-1.89293	0.0583675	0.916449	ESRRG	estrogen related receptor gamma
ENSG00000223617	29.0888	-2.83432	1.4978	-1.89233	0.0584475	0.916971	LINC00370	long intergenic non-protein coding RNA 370
ENSG00000096696	57.1409	-2.04572	1.08184	-1.89098	0.0586277	0.918328	DSP	desmoplakin
ENSG00000184226	554.745	-1.86567	0.986544	-1.89112	0.0586087	0.918328	PCDH9	protocadherin 9
ENSG00000167840	112.439	-1.06507	0.563643	-1.88963	0.0588078	0.91865	ZNF232	zinc finger protein 232
ENSG00000197971	568.534	1.38605	0.733504	1.88963	0.058808	0.91865	MBP	myelin basic protein
ENSG00000243295	30.2201	-2.92474	1.54796	-1.88942	0.0588356	0.91865
ENSG00000287090	28.4458	-2.5904	1.37067	-1.88988	0.0587747	0.91865	LOC340090	uncharacterized LOC340090
ENSG00000146215	49.696	1.46099	0.773507	1.88879	0.05892	0.919236	CRIP3	cysteine rich protein 3
ENSG00000120162	162.746	0.762015	0.403599	1.88805	0.0590191	0.92005	MOB3B	MOB kinase activator 3B
ENSG00000108175	905.954	1.03332	0.548283	1.88464	0.0594781	0.921347	ZMIZ1	zinc finger MIZ-type containing 1
ENSG00000222005	76.4112	-1.34939	0.715674	-1.88548	0.0593648	0.921347	LINC01118	long intergenic non-protein coding RNA 1118
ENSG00000225975	108.877	-0.994266	0.527136	-1.88616	0.0592728	0.921347
ENSG00000234456	38.2277	-2.48659	1.31933	-1.88474	0.0594645	0.921347	MAGI2-AS3	MAGI2 antisense RNA 3
ENSG00000236756	62.5472	0.867336	0.460057	1.88528	0.0593924	0.921347	DNAJC9-AS1	DNAJC9 and MRPS16 antisense RNA 1
ENSG00000249306	22.1585	-2.83599	1.50446	-1.88506	0.0594223	0.921347	LINC01411	long intergenic non-protein coding RNA 1411
ENSG00000282508	451.641	-1.30778	0.693682	-1.88527	0.0593928	0.921347
ENSG00000292982	165.638	-1.24446	0.659465	-1.88707	0.0591505	0.921347	WASH5P	WASP family homolog 5, pseudogene
ENSG00000128394	236.485	1.36117	0.722751	1.88331	0.0596578	0.923401	APOBEC3F	apolipoprotein B mRNA editing enzyme catalytic subunit 3F
ENSG00000016391	120.358	-1.88242	1.00033	-1.8818	0.0598628	0.924816	CHDH	choline dehydrogenase
ENSG00000132357	93.0568	-0.850288	0.45198	-1.88125	0.0599379	0.924816	CARD6	caspase recruitment domain family member 6
ENSG00000138028	47.6297	-1.51301	0.803872	-1.88216	0.0598148	0.924816	CGREF1	cell growth regulator with EF-hand domain 1
ENSG00000260711	21.4192	-2.98555	1.58679	-1.88151	0.0599031	0.924816
ENSG00000115649	380.019	0.957776	0.509364	1.88034	0.0600621	0.926005	CNPPD1	cyclin Pas1/PHO80 domain containing 1
ENSG00000152894	472.676	-2.07269	1.10261	-1.8798	0.0601351	0.926401	PTPRK	protein tyrosine phosphatase receptor type K
ENSG00000103966	252.546	0.949856	0.5057	1.8783	0.0603402	0.928832	EHD4	EH domain containing 4
ENSG00000065883	994.157	-0.783259	0.417403	-1.8765	0.0605862	0.930053	CDK13	cyclin dependent kinase 13
ENSG00000138669	24.1204	-2.98692	1.59137	-1.87695	0.0605248	0.930053	PRKG2	protein kinase cGMP-dependent 2
ENSG00000158825	27.0172	-1.87965	1.00177	-1.87634	0.0606093	0.930053	CDA	cytidine deaminase
ENSG00000164627	63.1649	-1.91743	1.02138	-1.87728	0.0604793	0.930053	KIF6	kinesin family member 6
ENSG00000148180	10030.3	2.1256	1.13309	1.87594	0.0606639	0.930164	GSN	gelsolin
ENSG00000249307	54.6628	-2.28018	1.21597	-1.87519	0.0607671	0.931019
ENSG00000258997	25.6131	-2.70305	1.4418	-1.87478	0.0608235	0.931154
ENSG00000198216	120.468	-1.7488	0.933583	-1.87322	0.0610385	0.933717	CACNA1E	calcium voltage-gated channel subunit alpha1 E
ENSG00000284966	31.3314	-2.81595	1.50369	-1.8727	0.0611102	0.934087
ENSG00000066629	43.3493	-2.37368	1.26829	-1.87156	0.0612682	0.935043	EML1	EMAP like 1
ENSG00000164659	23.3322	-2.77409	1.48224	-1.87156	0.0612682	0.935043	ELAPOR2	endosome-lysosome associated apoptosis and autophagy regulator family member 2
ENSG00000185619	379.627	0.882736	0.471799	1.871	0.0613452	0.935491	PCGF3	polycomb group ring finger 3
ENSG00000165802	236.254	1.11653	0.596951	1.87039	0.0614302	0.935509	NSMF	NMDA receptor synaptonuclear signaling and neuronal migration factor
ENSG00000171121	49.288	-1.02187	0.546366	-1.8703	0.0614418	0.935509	KCNMB3	potassium calcium-activated channel subfamily M regulatory beta subunit 3
ENSG00000172216	91.4488	-1.26393	0.676057	-1.86956	0.0615456	0.935637	CEBPB	CCAAT enhancer binding protein beta
ENSG00000235106	105.561	0.863804	0.461995	1.86973	0.0615219	0.935637	BRD3OS	BRD3 opposite strand
ENSG00000074803	37.373	-2.40432	1.28713	-1.86798	0.061765	0.937635	SLC12A1	solute carrier family 12 member 1
ENSG00000157483	144.018	1.08884	0.582927	1.86789	0.0617774	0.937635	MYO1E	myosin IE
ENSG00000253238	52.6529	-1.98425	1.06247	-1.86758	0.0618205	0.937635
ENSG00000108846	71.0584	-1.9855	1.06336	-1.86719	0.0618746	0.93773	ABCC3	ATP binding cassette subfamily C member 3
ENSG00000129472	500.601	1.09056	0.584241	1.86663	0.0619526	0.938187	RAB2B	RAB2B, member RAS oncogene family
ENSG00000138347	39.3745	-2.28818	1.22653	-1.86558	0.0621006	0.938507	MYPN	myopalladin
ENSG00000205592	133.522	-2.09982	1.12543	-1.86579	0.0620709	0.938507	MUC19	mucin 19, oligomeric (gene/pseudogene)
ENSG00000235750	160.126	1.12646	0.603853	1.86546	0.0621173	0.938507	KIAA0040	KIAA0040
ENSG00000074211	32.5833	-2.37614	1.27599	-1.8622	0.0625752	0.938937	PPP2R2C	protein phosphatase 2 regulatory subunit Bgamma
ENSG00000078114	57.5378	-2.23287	1.19913	-1.86208	0.062592	0.938937	NEBL	nebulette
ENSG00000101605	50.8246	1.32663	0.712196	1.86274	0.0624992	0.938937	MYOM1	myomesin 1
ENSG00000120210	70.5997	1.83425	0.983817	1.86442	0.0622623	0.938937	INSL6	insulin like 6
ENSG00000132359	265.846	0.811575	0.436125	1.86088	0.0627611	0.938937	RAP1GAP2	RAP1 GTPase activating protein 2
ENSG00000186854	63.1874	-1.14157	0.612884	-1.86262	0.0625155	0.938937	TRABD2A	TraB domain containing 2A
ENSG00000197933	86.4435	1.08132	0.58013	1.86393	0.0623321	0.938937	ZNF823	zinc finger protein 823
ENSG00000203814	42.2753	-1.26735	0.680956	-1.86114	0.0627251	0.938937	H2BC18	H2B clustered histone 18
ENSG00000245384	43.0823	-2.62613	1.40998	-1.86253	0.062528	0.938937	CXXC4-AS1	CXXC4 antisense RNA 1
ENSG00000272808	228.905	-1.28485	0.690285	-1.86134	0.0626969	0.938937	GCAWKR	gastric cancer associated WDR5 and KAT2A binding lncRNA
ENSG00000289276	67.1381	-0.988559	0.53111	-1.86131	0.0627007	0.938937
ENSG00000305635	26.2502	-1.17545	0.630648	-1.86388	0.062338	0.938937
ENSG00000309985	72.182	-1.70409	0.915771	-1.86083	0.0627682	0.938937
ENSG00000086696	38.2899	-2.44923	1.31758	-1.85889	0.0630427	0.941608	HSD17B2	hydroxysteroid 17-beta dehydrogenase 2
ENSG00000152495	33.7202	-2.35254	1.26556	-1.85889	0.0630426	0.941608	CAMK4	calcium/calmodulin dependent protein kinase IV
ENSG00000172260	217.13	-1.8534	0.997352	-1.85832	0.0631237	0.942099	NEGR1	neuronal growth regulator 1
ENSG00000120708	686.13	0.913654	0.491837	1.85764	0.0632205	0.942796	TGFBI	transforming growth factor beta induced
ENSG00000139626	97.9552	1.52956	0.823532	1.85731	0.0632665	0.942796	ITGB7	integrin subunit beta 7
ENSG00000286507	32.2616	-1.63068	0.878622	-1.85595	0.0634606	0.944971
ENSG00000234380	52.5405	1.87432	1.01018	1.85543	0.0635354	0.945367	LINC01426	long intergenic non-protein coding RNA 1426
ENSG00000070019	30.2158	-1.27365	0.686673	-1.85481	0.0636235	0.945452	GUCY2C	guanylate cyclase 2C
ENSG00000114107	222.337	1.04689	0.565056	1.85272	0.0639229	0.945452	CEP70	centrosomal protein 70
ENSG00000114626	209.856	1.12579	0.607743	1.85242	0.0639656	0.945452	ABTB1	ankyrin repeat and BTB domain containing 1
ENSG00000186051	245.66	2.16834	1.17015	1.85304	0.0638766	0.945452	TAL2	TAL bHLH transcription factor 2
ENSG00000228486	62.4439	-1.25874	0.679575	-1.85225	0.0639899	0.945452	C2orf92	chromosome 2 open reading frame 92
ENSG00000249085	34.5932	-1.56632	0.845288	-1.85301	0.0638816	0.945452
ENSG00000255587	53.315	-1.24636	0.672976	-1.85202	0.0640233	0.945452	RAB44	RAB44, member RAS oncogene family
ENSG00000286796	33.9234	-1.5681	0.846076	-1.85338	0.0638274	0.945452
ENSG00000289408	21.6832	-2.99818	1.61765	-1.85342	0.0638221	0.945452	LOC107985451	uncharacterized LOC107985451
ENSG00000310022	28.2229	-2.62861	1.41901	-1.85243	0.0639645	0.945452
ENSG00000057294	53.0992	-1.3708	0.741461	-1.84878	0.0644891	0.947554	PKP2	plakophilin 2
ENSG00000111752	222.873	0.963895	0.521571	1.84806	0.0645937	0.947554	PHC1	polyhomeotic homolog 1
ENSG00000130787	87.7585	-1.0023	0.542466	-1.84768	0.0646488	0.947554	HIP1R	huntingtin interacting protein 1 related
ENSG00000143546	22134.1	-1.94233	1.05022	-1.84945	0.0643928	0.947554	S100A8	S100 calcium binding protein A8
ENSG00000145936	136.067	1.76804	0.956266	1.8489	0.0644719	0.947554	KCNMB1	potassium calcium-activated channel subfamily M regulatory beta subunit 1
ENSG00000172062	1627.37	1.43801	0.777933	1.8485	0.0645304	0.947554	SMN1	survival of motor neuron 1, telomeric
ENSG00000182866	152.606	-1.46418	0.792329	-1.84795	0.0646096	0.947554	LCK	LCK proto-oncogene, Src family tyrosine kinase
ENSG00000234546	42.8351	-1.20218	0.649694	-1.85039	0.0642578	0.947554	LNCTAM34A	long non coding transcriptional activator of miR34a
ENSG00000259583	89.3361	-1.33788	0.723115	-1.85016	0.06429	0.947554	ALDH1A3-AS1	ALDH1A3 antisense RNA 1
ENSG00000297353	20.1871	-2.60809	1.41027	-1.84936	0.0644064	0.947554
ENSG00000010327	74.5106	-2.26277	1.2263	-1.8452	0.0650085	0.95041	STAB1	stabilin 1
ENSG00000158270	32.8725	-2.30037	1.24794	-1.84334	0.0652798	0.95041	COLEC12	collectin subfamily member 12
ENSG00000168952	38.9978	1.95573	1.06049	1.84417	0.0651581	0.95041	STXBP6	syntaxin binding protein 6
ENSG00000211454	72.7674	0.757769	0.4108	1.84462	0.0650928	0.95041	AKR7L	aldo-keto reductase family 7 like (gene/pseudogene)
ENSG00000228495	116.373	-2.08641	1.13182	-1.84342	0.0652678	0.95041	LINC01013	long intergenic non-protein coding RNA 1013
ENSG00000230423	123.971	-1.72609	0.935859	-1.84439	0.0651257	0.95041	LOC101929692	uncharacterized LOC101929692
ENSG00000264151	24.7412	-3.02835	1.6408	-1.84566	0.0649422	0.95041	LOC107985126	uncharacterized LOC107985126
ENSG00000272970	653.757	1.15774	0.62794	1.84371	0.065225	0.95041	LOC107986163	uncharacterized LOC107986163
ENSG00000282740	55.8561	-1.48647	0.806172	-1.84386	0.0652029	0.95041	LOC124903859	uncharacterized LOC124903859
ENSG00000171408	38.927	-1.36342	0.740053	-1.84233	0.0654268	0.951151	PDE7B	phosphodiesterase 7B
ENSG00000181847	23.8087	-2.13813	1.16056	-1.84232	0.0654277	0.951151	TIGIT	T cell immunoreceptor with Ig and ITIM domains
ENSG00000114948	96.8638	-1.92391	1.04482	-1.84138	0.0655653	0.952215	ADAM23	ADAM metallopeptidase domain 23
ENSG00000186439	36.3625	-2.51005	1.3633	-1.84116	0.065598	0.952215	TRDN	triadin
ENSG00000152402	24.2725	-2.93994	1.59895	-1.83867	0.0659639	0.952759	GUCY1A2	guanylate cyclase 1 soluble subunit alpha 2
ENSG00000158481	127.645	1.95272	1.06097	1.8405	0.0656946	0.952759	CD1C	CD1c molecule
ENSG00000171016	20.0173	-2.84961	1.55044	-1.83793	0.0660727	0.952759	PYGO1	pygopus family PHD finger 1
ENSG00000189229	60.5962	-1.469	0.798865	-1.83886	0.0659358	0.952759	LOC105376944	uncharacterized LOC105376944
ENSG00000242641	25.8014	-2.36194	1.28487	-1.83827	0.0660229	0.952759	LINC00971	long intergenic non-protein coding RNA 971
ENSG00000243004	46.9186	-1.62291	0.882894	-1.83817	0.0660369	0.952759	MACC1-OT1	MACC1 3' UTR overlapping transcript 1
ENSG00000245552	96.7548	0.963896	0.523957	1.83965	0.0658197	0.952759	LOC100129203	uncharacterized LOC100129203
ENSG00000286146	63.7763	-1.85155	1.00681	-1.83903	0.0659107	0.952759
ENSG00000305403	23.2336	-3.62362	1.96954	-1.83983	0.0657932	0.952759
ENSG00000181649	95.7092	1.68958	0.919677	1.83714	0.0661886	0.953729	PHLDA2	pleckstrin homology like domain family A member 2
ENSG00000149948	29.4479	-2.54974	1.38834	-1.83654	0.0662779	0.954314	HMGA2	high mobility group AT-hook 2
ENSG00000139679	272.47	1.09889	0.598908	1.83482	0.0665329	0.957076	LPAR6	lysophosphatidic acid receptor 6
ENSG00000295792	65.3548	-1.86277	1.01536	-1.83458	0.0665673	0.957076
ENSG00000120251	39.5772	-2.53838	1.38456	-1.83334	0.0667517	0.958545	GRIA2	glutamate ionotropic receptor AMPA type subunit 2
ENSG00000143195	47.0166	-1.35871	0.741155	-1.83324	0.0667673	0.958545	ILDR2	immunoglobulin like domain containing receptor 2
ENSG00000088280	26.0542	-1.7845	0.974176	-1.83181	0.0669801	0.958794	ASAP3	ArfGAP with SH3 domain, ankyrin repeat and PH domain 3
ENSG00000119401	106.545	1.17081	0.638986	1.8323	0.066907	0.958794	TRIM32	tripartite motif containing 32
ENSG00000181264	28.0445	1.79792	0.981484	1.83183	0.066976	0.958794	TLCD5	TLC domain containing 5
ENSG00000286084	31.9059	-2.75924	1.50574	-1.83249	0.0668792	0.958794
ENSG00000084444	548.099	1.12061	0.612674	1.82904	0.0673933	0.960216	FAM234B	family with sequence similarity 234 member B
ENSG00000120875	450.492	2.04626	1.11829	1.82982	0.0672769	0.960216	DUSP4	dual specificity phosphatase 4
ENSG00000122970	168.13	0.692388	0.378447	1.82955	0.0673173	0.960216	IFT81	intraflagellar transport 81
ENSG00000188958	25.3613	-1.98082	1.0831	-1.82885	0.0674223	0.960216	UTS2B	urotensin 2B
ENSG00000225315	20.0961	-2.26085	1.23603	-1.82913	0.0673798	0.960216
ENSG00000251364	78.3638	-1.42224	0.777023	-1.83037	0.0671949	0.960216	SYT9-AS1	SYT9 antisense RNA 1
ENSG00000303628	22.993	-2.45724	1.34313	-1.82949	0.0673257	0.960216
ENSG00000057704	35.0313	1.46144	0.799604	1.8277	0.0675944	0.961969	TMCC3	transmembrane and coiled-coil domain family 3
ENSG00000106266	413.331	0.982564	0.538151	1.82581	0.0678782	0.962085	SNX8	sorting nexin 8
ENSG00000135083	43.491	-2.04578	1.11999	-1.8266	0.0677603	0.962085	CCNJL	cyclin J like
ENSG00000178789	499.381	2.05768	1.12643	1.82672	0.0677412	0.962085	CD300LB	CD300 molecule like family member b
ENSG00000186235	74.105	-0.842825	0.461524	-1.82618	0.0678237	0.962085	LINC02610	long intergenic non-protein coding RNA 2610
ENSG00000196756	688.276	-1.12488	0.616137	-1.82569	0.0678969	0.962085	SNHG17	small nucleolar RNA host gene 17
ENSG00000300022	1614.45	0.730272	0.399672	1.82718	0.0676731	0.962085	GUSBP14	GUSB pseudogene 14
ENSG00000228824	56.8367	-2.56307	1.40497	-1.82429	0.0681078	0.964376	MIR4500HG	MIR4500 host gene
ENSG00000132600	928.721	1.14082	0.625943	1.82256	0.0683699	0.964606	PRMT7	protein arginine methyltransferase 7
ENSG00000137497	431.069	0.728477	0.399619	1.82293	0.0683139	0.964606	NUMA1	nuclear mitotic apparatus protein 1
ENSG00000170571	2229.35	1.30141	0.71404	1.82261	0.0683629	0.964606	EMB	embigin
ENSG00000245662	24.4456	-1.47634	0.809745	-1.82322	0.0682705	0.964606
ENSG00000308674	22.7586	-3.19339	1.75139	-1.82335	0.0682503	0.964606
ENSG00000299400	73.7315	1.32935	0.729859	1.82138	0.0685493	0.966441
ENSG00000258077	30.5034	-2.91196	1.59984	-1.82016	0.0687353	0.968367
ENSG00000100031	55.0035	0.802688	0.441114	1.81968	0.0688076	0.96869	GGT1	gamma-glutamyltransferase 1
ENSG00000290535	131.245	-1.07856	0.593103	-1.81851	0.0689867	0.970515
ENSG00000010818	99.1266	-1.1144	0.612968	-1.81803	0.0690592	0.970516	HIVEP2	HIVEP zinc finger 2
ENSG00000083817	51.72	1.20104	0.660988	1.81704	0.0692117	0.970516	ZNF416	zinc finger protein 416
ENSG00000106665	234.172	1.03415	0.568997	1.8175	0.0691411	0.970516	CLIP2	CAP-Gly domain containing linker protein 2
ENSG00000143369	60.9206	1.30198	0.716874	1.81618	0.0693421	0.970516	ECM1	extracellular matrix protein 1
ENSG00000166013	20.1468	-2.82532	1.55586	-1.81592	0.0693827	0.970516
ENSG00000225581	21.6709	-2.87177	1.58096	-1.81647	0.0692977	0.970516	TRIM53AP	tripartite motif containing 53A, pseudogene
ENSG00000295539	28.7323	2.33533	1.28531	1.81694	0.0692269	0.970516	LOC107986256	uncharacterized LOC107986256
ENSG00000305951	27.6395	-2.8073	1.5459	-1.81596	0.0693765	0.970516
ENSG00000130598	1633.96	2.5439	1.40242	1.81393	0.0696886	0.972714	TNNI2	troponin I2, fast skeletal type
ENSG00000168792	333.069	0.617321	0.340313	1.81398	0.069681	0.972714	ABHD15	abhydrolase domain containing 15
ENSG00000250334	40.4062	-2.12313	1.17005	-1.81456	0.0695913	0.972714	LINC00989	long intergenic non-protein coding RNA 989
ENSG00000100154	185.314	1.54201	0.850308	1.81347	0.0697597	0.973014	TTC28	tetratricopeptide repeat domain 28
ENSG00000075420	451.328	-0.899113	0.497519	-1.80719	0.0707321	0.976696	FNDC3B	fibronectin type III domain containing 3B
ENSG00000117586	173.396	-1.22706	0.678812	-1.80765	0.0706606	0.976696	TNFSF4	TNF superfamily member 4
ENSG00000133246	325.307	-1.70193	0.941933	-1.80685	0.0707862	0.976696	PRAM1	PML-RARA regulated adaptor molecule 1
ENSG00000134460	387.414	1.97709	1.09312	1.80866	0.0705037	0.976696	IL2RA	interleukin 2 receptor subunit alpha
ENSG00000134709	85.7644	-1.59092	0.880912	-1.80599	0.0709194	0.976696	HOOK1	hook microtubule tethering protein 1
ENSG00000151650	24.8584	-1.63293	0.90352	-1.8073	0.0707152	0.976696	VENTX	VENT homeobox
ENSG00000157077	71.338	-1.26411	0.699837	-1.80629	0.0708736	0.976696	ZFYVE9	zinc finger FYVE-type containing 9
ENSG00000162039	28.4562	-1.75595	0.971189	-1.80804	0.0706007	0.976696	MEIOB	meiosis specific with OB-fold
ENSG00000170412	254.828	1.24307	0.688057	1.80664	0.0708178	0.976696	GPRC5C	G protein-coupled receptor class C group 5 member C
ENSG00000183891	214.109	1.30605	0.723176	1.80599	0.0709202	0.976696	TTC32	tetratricopeptide repeat domain 32
ENSG00000214595	62.2663	-1.96742	1.08669	-1.81047	0.0702231	0.976696	EML6	EMAP like 6
ENSG00000231574	39.6476	-2.0468	1.13279	-1.80688	0.0707817	0.976696	LINC02015	long intergenic non-protein coding RNA 2015
ENSG00000233124	21.9534	-2.84929	1.57622	-1.80767	0.0706575	0.976696
ENSG00000235989	20.3259	1.50334	0.830654	1.80983	0.0703219	0.976696	MORC2-AS1	MORC2 antisense RNA 1
ENSG00000260958	22.4123	-2.74323	1.51526	-1.8104	0.0702338	0.976696	LOC105371200	uncharacterized LOC105371200
ENSG00000290862	24.2207	-2.25775	1.24669	-1.811	0.0701404	0.976696	NMRAL2P	NmrA like redox sensor 2, pseudogene
ENSG00000296364	53.6214	1.00584	0.55609	1.80878	0.0704851	0.976696
ENSG00000309428	93.8157	-1.70508	0.94261	-1.8089	0.070467	0.976696
ENSG00000151491	320.459	1.43879	0.797128	1.80497	0.0710792	0.976829	EPS8	EGFR pathway substrate 8, signaling adaptor
ENSG00000165730	24.5877	-1.52005	0.841934	-1.80543	0.0710075	0.976829	STOX1	storkhead box 1
ENSG00000249476	24.1762	-1.91566	1.06117	-1.80524	0.0710369	0.976829	LOC285638	uncharacterized LOC285638
ENSG00000106070	80.3571	-1.91018	1.06055	-1.80113	0.0716828	0.97689	GRB10	growth factor receptor bound protein 10
ENSG00000133640	21.4302	-3.18561	1.76984	-1.79994	0.0718704	0.97689	LRRIQ1	leucine rich repeats and IQ motif containing 1
ENSG00000138640	82.0978	-1.24816	0.693317	-1.80028	0.0718168	0.97689	FAM13A	family with sequence similarity 13 member A
ENSG00000139116	38.4727	-1.83006	1.01611	-1.80105	0.0716949	0.97689	KIF21A	kinesin family member 21A
ENSG00000140511	41.7754	0.873241	0.484805	1.80122	0.0716682	0.97689	HAPLN3	hyaluronan and proteoglycan link protein 3
ENSG00000148832	32.308	1.11487	0.618287	1.80315	0.0713644	0.97689	PAOX	polyamine oxidase
ENSG00000166268	82.7883	1.20682	0.670407	1.80013	0.0718402	0.97689	MYRFL	myelin regulatory factor like
ENSG00000168612	124.309	-0.740818	0.411264	-1.80132	0.0716527	0.97689	ZSWIM1	zinc finger SWIM-type containing 1
ENSG00000170522	436.51	-1.6703	0.925795	-1.80418	0.0712035	0.97689	ELOVL6	ELOVL fatty acid elongase 6
ENSG00000172965	1293.47	0.909544	0.505683	1.79864	0.0720749	0.97689	MIR4435-2HG	MIR4435-2 host gene
ENSG00000225546	20.836	-2.45036	1.35994	-1.80181	0.0715751	0.97689	LINC02476	long intergenic non-protein coding RNA 2476
ENSG00000267551	45.3154	1.08735	0.604421	1.799	0.0720187	0.97689	GNA15-DT	GNA15 divergent transcript
ENSG00000269504	33.9373	-2.31396	1.28421	-1.80186	0.0715682	0.97689
ENSG00000271860	66.1957	-2.22058	1.23161	-1.80298	0.071391	0.97689	LOC101927314	uncharacterized LOC101927314
ENSG00000273451	107.634	1.1661	0.648334	1.79861	0.0720799	0.97689
ENSG00000287595	58.0931	-1.69048	0.938478	-1.8013	0.0716552	0.97689	LOC124909396	uncharacterized LOC124909396
ENSG00000289353	106.839	0.806065	0.446692	1.80452	0.0711494	0.97689
ENSG00000303477	69.1875	-1.65186	0.916739	-1.80189	0.0715625	0.97689
ENSG00000305513	43.3966	-1.01527	0.56415	-1.79965	0.0719157	0.97689
ENSG00000307815	23.9342	-2.54002	1.41162	-1.79936	0.071961	0.97689	LOC124900730	uncharacterized LOC124900730
ENSG00000130592	7057.57	1.86797	1.03905	1.79777	0.0722136	0.978025	LSP1	lymphocyte specific protein 1
ENSG00000129990	25.0867	-1.58774	0.883421	-1.79727	0.0722933	0.978429	SYT5	synaptotagmin 5
ENSG00000162639	930.55	1.35098	0.752264	1.79588	0.0725137	0.979385	HENMT1	HEN methyltransferase 1
ENSG00000166448	26.1043	-1.70107	0.947059	-1.79616	0.0724691	0.979385	TMEM130	transmembrane protein 130
ENSG00000293573	280.936	-1.42198	0.791714	-1.79607	0.072483	0.979385	LOC124901580	endogenous retrovirus group K member 6 Env polyprotein
ENSG00000009950	32.0356	-1.91312	1.06642	-1.79397	0.0728172	0.979484	MLXIPL	MLX interacting protein like
ENSG00000132849	68.2267	-1.19309	0.665062	-1.79395	0.0728207	0.979484	PATJ	PATJ crumbs cell polarity complex component
ENSG00000204839	36.7552	-0.996657	0.555351	-1.79464	0.0727109	0.979484	MROH6	maestro heat like repeat family member 6
ENSG00000235659	36.4019	-1.68147	0.937258	-1.79403	0.0728088	0.979484	LOC102723678	uncharacterized LOC102723678
ENSG00000264589	23.1575	-2.33927	1.30329	-1.79489	0.0726707	0.979484
ENSG00000280798	117.451	0.799529	0.445504	1.79466	0.0727078	0.979484	LINC00294	long intergenic non-protein coding RNA 294
ENSG00000301056	29.7303	1.03904	0.579431	1.79321	0.0729391	0.980404
ENSG00000116774	34.5635	1.96337	1.09566	1.79195	0.0731412	0.980432	OLFML3	olfactomedin like 3
ENSG00000168209	2289.57	1.41025	0.786974	1.79199	0.073134	0.980432	DDIT4	DNA damage inducible transcript 4
ENSG00000273143	69.2623	-2.25424	1.25754	-1.79258	0.0730405	0.980432	LOC105378482	uncharacterized LOC105378482
ENSG00000287149	27.4195	-2.11823	1.182	-1.79207	0.0731213	0.980432
ENSG00000143390	949.862	1.31017	0.731624	1.79077	0.0733294	0.982095	RFX5	regulatory factor X5
ENSG00000251322	58.5641	-1.15623	0.64574	-1.79055	0.0733654	0.982095	SHANK3	SH3 and multiple ankyrin repeat domains 3
ENSG00000165323	117.123	-1.72709	0.964846	-1.79002	0.0734506	0.982544	FAT3	FAT atypical cadherin 3
ENSG00000171574	131.587	0.76213	0.425919	1.78938	0.0735542	0.982544	ZNF584	zinc finger protein 584
ENSG00000173212	47.7528	-2.37533	1.32809	-1.78853	0.0736913	0.982544	MAB21L3	mab-21 like 3
ENSG00000219607	89.5777	-0.814258	0.45536	-1.78816	0.0737497	0.982544	PPP1R3G	protein phosphatase 1 regulatory subunit 3G
ENSG00000226903	20.1612	-1.59831	0.893398	-1.78902	0.0736116	0.982544	LINC00354	long intergenic non-protein coding RNA 354
ENSG00000248783	23.8152	-2.76869	1.5482	-1.78833	0.0737228	0.982544	LOC105374655	uncharacterized LOC105374655
ENSG00000291147	146.07	-0.946687	0.529285	-1.78862	0.0736768	0.982544
ENSG00000149328	186.67	-2.10888	1.18002	-1.78715	0.0739132	0.984054	GLB1L2	galactosidase beta 1 like 2
ENSG00000262202	21.8228	-2.32813	1.30383	-1.7856	0.0741641	0.986725
ENSG00000008256	79.1673	0.874768	0.491278	1.7806	0.0749782	0.986824	CYTH3	cytohesin 3
ENSG00000062598	504.983	1.06903	0.599756	1.78244	0.0746779	0.986824	ELMO2	engulfment and cell motility 2
ENSG00000075234	321.543	1.05977	0.59389	1.78445	0.0743504	0.986824	TTC38	tetratricopeptide repeat domain 38
ENSG00000081052	52.0787	-1.72395	0.966068	-1.7845	0.0743423	0.986824	COL4A4	collagen type IV alpha 4 chain
ENSG00000100445	162.226	1.0015	0.561391	1.78395	0.0744314	0.986824	SDR39U1	short chain dehydrogenase/reductase family 39U member 1
ENSG00000163755	443.661	1.19964	0.67199	1.78521	0.0742272	0.986824	HPS3	HPS3 biogenesis of lysosomal organelles complex 2 subunit 1
ENSG00000164871	21.3702	-2.67436	1.50276	-1.77963	0.0751371	0.986824	SPAG11B	sperm associated antigen 11B
ENSG00000169302	30.3342	-2.45037	1.37605	-1.78073	0.0749561	0.986824	STK32A	serine/threonine kinase 32A
ENSG00000176533	169.352	1.3447	0.755214	1.78056	0.0749848	0.986824	GNG7	G protein subunit gamma 7
ENSG00000182108	91.1621	0.885982	0.497787	1.77984	0.0751017	0.986824	DEXI	Dexi homolog
ENSG00000204442	25.0331	-3.39105	1.90501	-1.78007	0.0750651	0.986824	NALF1	NALCN channel auxiliary factor 1
ENSG00000204681	55.4146	1.4887	0.835287	1.78226	0.0747068	0.986824	GABBR1	gamma-aminobutyric acid type B receptor subunit 1
ENSG00000211896	109.664	1.60761	0.903469	1.77938	0.075178	0.986824	IGHG1	immunoglobulin heavy constant gamma 1 (G1m marker)
ENSG00000227963	106.885	-0.764487	0.428988	-1.78207	0.0747378	0.986824	RBM15-AS1	RBM15 antisense RNA 1
ENSG00000228826	29.5373	-1.45329	0.814595	-1.78407	0.0744126	0.986824
ENSG00000237819	206.521	2.23905	1.25717	1.78103	0.0749077	0.986824	CDK6-AS1	CDK6 antisense RNA 1
ENSG00000246145	44.4671	-1.63633	0.917448	-1.78357	0.0744941	0.986824	RRS1-DT	RRS1 divergent transcript
ENSG00000293278	53.4797	-1.00006	0.560973	-1.78273	0.0746307	0.986824
ENSG00000295326	22.9133	1.09232	0.613662	1.78	0.0750754	0.986824
ENSG00000303023	1620.16	2.53674	1.42351	1.78203	0.0747448	0.986824
ENSG00000124467	30.5853	-2.54715	1.43416	-1.77606	0.0757236	0.98775	PSG8	pregnancy specific beta-1-glycoprotein 8
ENSG00000127418	49.1146	0.942073	0.531598	1.77215	0.0763692	0.98775	FGFRL1	fibroblast growth factor receptor like 1
ENSG00000134853	33.9477	-2.64098	1.49031	-1.7721	0.0763787	0.98775	PDGFRA	platelet derived growth factor receptor alpha
ENSG00000146707	92.8038	-0.790542	0.446091	-1.77215	0.0763693	0.98775	POMZP3	POM121 and ZP3 fusion
ENSG00000149418	236.514	0.932501	0.525255	1.77533	0.0758432	0.98775	ST14	ST14 transmembrane serine protease matriptase
ENSG00000168078	255.415	1.43574	0.807725	1.77751	0.075484	0.98775	PBK	PDZ binding kinase
ENSG00000172742	40.1834	-2.25871	1.27368	-1.77337	0.0761671	0.98775	OR4D9	olfactory receptor family 4 subfamily D member 9
ENSG00000174844	51.429	-2.22932	1.25633	-1.77447	0.0759855	0.98775	DNAH12	dynein axonemal heavy chain 12
ENSG00000184305	123.413	-1.57736	0.890195	-1.77193	0.0764069	0.98775	CCSER1	coiled-coil serine rich protein 1
ENSG00000198556	293.585	0.819789	0.461848	1.77502	0.0758948	0.98775	ZNF789	zinc finger protein 789
ENSG00000198825	128.461	0.675623	0.380362	1.77626	0.0756893	0.98775	INPP5F	inositol polyphosphate-5-phosphatase F
ENSG00000211893	91.4017	1.65479	0.930756	1.7779	0.0754206	0.98775	IGHG2	immunoglobulin heavy constant gamma 2 (G2m marker)
ENSG00000215498	140.667	-2.33965	1.31587	-1.77802	0.0753998	0.98775	FAM230B	family with sequence similarity 230 member B
ENSG00000226806	33.7605	1.00121	0.563189	1.77775	0.075445	0.98775	LCT-AS1	LCT antisense RNA 1
ENSG00000233828	48.0257	-1.27504	0.718617	-1.7743	0.0760133	0.98775	MIR4280HG	MIR4280 host gene
ENSG00000251209	162.468	1.16078	0.654336	1.77398	0.0760657	0.98775	LINC00923	long intergenic non-protein coding RNA 923
ENSG00000256357	37.1916	-2.33736	1.31795	-1.77348	0.0761492	0.98775	LOC105370635	uncharacterized LOC105370635
ENSG00000269473	30.3481	-1.82563	1.02791	-1.77606	0.0757228	0.98775
ENSG00000271850	26.5528	-2.70362	1.52246	-1.77582	0.0757623	0.98775	LINC02343	long intergenic non-protein coding RNA 2343
ENSG00000284977	59.4746	-1.8816	1.05994	-1.77518	0.0758677	0.98775	LOC105376244	uncharacterized LOC105376244
ENSG00000291167	41.145	-1.86575	1.05292	-1.77198	0.0763975	0.98775	LOC102724904	methylenetetrahydrofolate dehydrogenase (NADP+ dependent) 1 like pseudogene
ENSG00000297188	20.5692	-2.76072	1.5574	-1.77265	0.0762862	0.98775
ENSG00000308189	24.7979	-2.73637	1.54419	-1.77204	0.076388	0.98775
ENSG00000290902	77.4814	-1.44359	0.815262	-1.7707	0.0766102	0.989725
ENSG00000183914	130.509	-1.15177	0.650766	-1.76987	0.0767487	0.990328	DNAH2	dynein axonemal heavy chain 2
ENSG00000277865	72.0472	-1.6243	0.917959	-1.76947	0.0768152	0.990328	GOLGA6L22	golgin A6 family like 22
ENSG00000287740	26.1861	-1.61488	0.912811	-1.76913	0.0768726	0.990328
ENSG00000287844	22.8295	-3.10712	1.756	-1.76943	0.0768219	0.990328
ENSG00000292994	197.923	-1.54325	0.87243	-1.76891	0.0769094	0.990328	LOC127239154	uncharacterized LOC127239154
ENSG00000047936	28.7126	-2.68652	1.5204	-1.76698	0.0772318	0.992525	ROS1	ROS proto-oncogene 1, receptor tyrosine kinase
ENSG00000206142	140.955	-2.341	1.32478	-1.76709	0.0772137	0.992525	FAM230H	family with sequence similarity 230 member H
ENSG00000289581	44.8322	1.21342	0.686681	1.76708	0.077215	0.992525
ENSG00000107242	42.5256	-1.60541	0.909093	-1.76595	0.0774042	0.992807	PIP5K1B	phosphatidylinositol-4-phosphate 5-kinase type 1 beta
ENSG00000110031	1945.19	1.50435	0.851757	1.76617	0.0773677	0.992807	LPXN	leupaxin
ENSG00000169291	30.2273	-1.64465	0.931314	-1.76594	0.0774057	0.992807	SHE	Src homology 2 domain containing E
ENSG00000255052	63.315	-1.81909	1.03045	-1.76533	0.0775087	0.99348	FAM66D	family with sequence similarity 66 member D
ENSG00000103066	249.342	0.810358	0.459523	1.76348	0.0778203	0.99354	PLA2G15	phospholipase A2 group XV
ENSG00000111863	46.4801	1.86822	1.05957	1.76319	0.0778681	0.99354	ADTRP	androgen dependent TFPI regulating protein
ENSG00000116141	44.7148	-2.33749	1.32529	-1.76376	0.0777723	0.99354	MARK1	microtubule affinity regulating kinase 1
ENSG00000116717	101.743	-1.5773	0.894311	-1.76371	0.0777813	0.99354	GADD45A	growth arrest and DNA damage inducible alpha
ENSG00000143845	20.46	-1.72886	0.979729	-1.76463	0.0776253	0.99354	ETNK2	ethanolamine kinase 2
ENSG00000184206	214.242	-0.873652	0.495257	-1.76404	0.0777258	0.99354	GOLGA6L4	golgin A6 family like 4
ENSG00000242242	28.5026	-2.43116	1.37843	-1.76372	0.0777788	0.99354
ENSG00000310306	44.7801	-1.853	1.05115	-1.76284	0.077928	0.993658
ENSG00000073849	671.344	1.00966	0.5732	1.76144	0.0781634	0.99478	ST6GAL1	ST6 beta-galactoside alpha-2,6-sialyltransferase 1
ENSG00000214894	23.8269	-1.96373	1.11486	-1.76141	0.0781682	0.99478	LINC00243	long intergenic non-protein coding RNA 243
ENSG00000226620	37.5955	-2.7822	1.57927	-1.7617	0.0781205	0.99478	LINC00343	long intergenic non-protein coding RNA 343
ENSG00000106733	179.87	-0.721524	0.410201	-1.75895	0.0785857	0.999255	NMRK1	nicotinamide riboside kinase 1
ENSG00000277322	64.6999	-1.66793	0.948367	-1.75874	0.0786217	0.999255	GOLGA6L6	golgin A6 family like 6 (gene/pseudogene)
ENSG00000000419	453.107	0.109489	0.668419	0.163804	0.869886	0.999598	DPM1	dolichyl-phosphate mannosyltransferase subunit 1, catalytic
ENSG00000000457	218.677	0.419766	0.532857	0.787765	0.430834	0.999598	SCYL3	SCY1 like pseudokinase 3
ENSG00000000460	214.493	1.09901	0.628851	1.74766	0.0805237	0.999598	FIRRM	FIGNL1 interacting regulator of recombination and mitosis
ENSG00000000938	818.764	-1.0506	0.961615	-1.09254	0.274596	0.999598	FGR	FGR proto-oncogene, Src family tyrosine kinase
ENSG00000000971	28.1228	-1.84826	1.2218	-1.51274	0.130347	0.999598	CFH	complement factor H
ENSG00000001036	798.019	-0.216543	1.01264	-0.213839	0.830672	0.999598	FUCA2	alpha-L-fucosidase 2
ENSG00000001084	226.107	0.365239	0.789125	0.462841	0.643478	0.999598	GCLC	glutamate-cysteine ligase catalytic subunit
ENSG00000001167	442.943	0.577741	0.669823	0.862528	0.388397	0.999598	NFYA	nuclear transcription factor Y subunit alpha
ENSG00000001460	118.563	0.372504	0.43789	0.850678	0.394948	0.999598	STPG1	sperm tail PG-rich repeat containing 1
ENSG00000001461	898.605	0.0907474	0.631745	0.143646	0.88578	0.999598	NIPAL3	NIPA like domain containing 3
ENSG00000001617	22.7897	-0.798217	0.759816	-1.05054	0.29347	0.999598	SEMA3F	semaphorin 3F
ENSG00000001626	47.2175	-1.724	1.50251	-1.14742	0.25121	0.999598	CFTR	CF transmembrane conductance regulator
ENSG00000001629	404.863	0.283202	0.544916	0.519717	0.603261	0.999598	ANKIB1	ankyrin repeat and IBR domain containing 1
ENSG00000001630	67.0571	0.251354	0.536817	0.46823	0.63962	0.999598	CYP51A1	cytochrome P450 family 51 subfamily A member 1
ENSG00000001631	284.865	0.0721396	0.436066	0.165433	0.868603	0.999598	KRIT1	KRIT1 ankyrin repeat containing
ENSG00000002016	700.282	0.338544	0.635327	0.532865	0.594127	0.999598	RAD52	RAD52 homolog, DNA repair protein
ENSG00000002330	335.337	-0.00591232	0.753758	-0.0078438	0.993742	0.999598	BAD	BCL2 associated agonist of cell death
ENSG00000002549	2189.86	0.109213	0.87561	0.124727	0.900739	0.999598	LAP3	leucine aminopeptidase 3
ENSG00000002587	42.6082	-0.211477	1.0221	-0.206904	0.836084	0.999598	HS3ST1	heparan sulfate-glucosamine 3-sulfotransferase 1
ENSG00000002726	48.7419	0.687907	0.806501	0.852952	0.393686	0.999598	AOC1	amine oxidase copper containing 1
ENSG00000002746	58.0942	-1.5203	1.26086	-1.20577	0.227907	0.999598	HECW1	HECT, C2 and WW domain containing E3 ubiquitin protein ligase 1
ENSG00000002822	124.991	0.247869	0.38806	0.63874	0.522992	0.999598	MAD1L1	mitotic arrest deficient 1 like 1
ENSG00000002834	947.946	0.225898	0.696997	0.324102	0.745861	0.999598	LASP1	LIM and SH3 protein 1
ENSG00000002919	361.863	0.0775359	0.768227	0.100928	0.919607	0.999598	SNX11	sorting nexin 11
ENSG00000003056	1704.72	0.356419	0.916281	0.388984	0.697288	0.999598	M6PR	mannose-6-phosphate receptor, cation dependent
ENSG00000003147	25.7446	-1.20138	0.974204	-1.2332	0.217502	0.999598	ICA1	islet cell autoantigen 1
ENSG00000003393	287.569	-0.49874	0.45187	-1.10372	0.269713	0.999598	ALS2	alsin Rho guanine nucleotide exchange factor ALS2
ENSG00000003400	193.373	-0.216051	0.462785	-0.46685	0.640607	0.999598	CASP10	caspase 10
ENSG00000003402	1205.97	-0.0499386	0.694253	-0.0719313	0.942657	0.999598	CFLAR	CASP8 and FADD like apoptosis regulator
ENSG00000003436	41.968	0.202657	1.30316	0.155512	0.876418	0.999598	TFPI	tissue factor pathway inhibitor
ENSG00000003509	315.717	0.264849	0.632427	0.418782	0.675376	0.999598	NDUFAF7	NADH:ubiquinone oxidoreductase complex assembly factor 7
ENSG00000003756	1491.77	0.357611	0.49552	0.721688	0.470487	0.999598	RBM5	RNA binding motif protein 5
ENSG00000003987	42.4382	0.149502	0.880244	0.169842	0.865135	0.999598	MTMR7	myotubularin related protein 7
ENSG00000004059	764.469	0.533437	0.655002	0.814405	0.415413	0.999598	ARF5	ARF GTPase 5
ENSG00000004139	23.9296	-0.128705	1.06034	-0.12138	0.90339	0.999598	SARM1	sterile alpha and TIR motif containing 1
ENSG00000004142	701.843	0.476902	0.733607	0.650079	0.515641	0.999598	POLDIP2	DNA polymerase delta interacting protein 2
ENSG00000004399	332.526	0.640739	0.457225	1.40136	0.161105	0.999598	PLXND1	plexin D1
ENSG00000004455	5143.54	0.384028	0.81473	0.471355	0.637387	0.999598	AK2	adenylate kinase 2
ENSG00000004478	756.979	0.0489512	0.807872	0.0605927	0.951684	0.999598	FKBP4	FKBP prolyl isomerase 4
ENSG00000004487	763.556	0.530476	0.459233	1.15513	0.248036	0.999598	KDM1A	lysine demethylase 1A
ENSG00000004534	5457.39	0.746558	0.729089	1.02396	0.305854	0.999598	RBM6	RNA binding motif protein 6
ENSG00000004660	76.3721	-0.0787884	0.58451	-0.134794	0.892775	0.999598	CAMKK1	calcium/calmodulin dependent protein kinase kinase 1
ENSG00000004700	418.638	0.979447	0.723779	1.35324	0.175979	0.999598	RECQL	RecQ like helicase
ENSG00000004766	204.609	0.236369	0.552466	0.427843	0.668765	0.999598	VPS50	VPS50 subunit of EARP/GARPII complex
ENSG00000004777	54.2241	-0.0606254	0.571343	-0.10611	0.915495	0.999598	ARHGAP33	Rho GTPase activating protein 33
ENSG00000004779	2727.1	-0.153661	0.895046	-0.171679	0.86369	0.999598	NDUFAB1	NADH:ubiquinone oxidoreductase subunit AB1
ENSG00000004799	125.25	-0.539672	0.515014	-1.04788	0.294695	0.999598	PDK4	pyruvate dehydrogenase kinase 4
ENSG00000004809	64.3788	-0.146485	1.05046	-0.139448	0.889096	0.999598	SLC22A16	solute carrier family 22 member 16
ENSG00000004838	31.9198	0.155577	0.574948	0.270592	0.786705	0.999598	ZMYND10	zinc finger MYND-type containing 10
ENSG00000004846	22.5022	-1.88979	1.3344	-1.41621	0.156714	0.999598	ABCB5	ATP binding cassette subfamily B member 5
ENSG00000004864	347.835	0.328575	0.737473	0.445542	0.655928	0.999598	SLC25A13	solute carrier family 25 member 13
ENSG00000004866	84.7361	-0.018677	0.508079	-0.03676	0.970676	0.999598	ST7	suppression of tumorigenicity 7
ENSG00000004897	679.787	0.407708	0.564034	0.722842	0.469777	0.999598	CDC27	cell division cycle 27
ENSG00000004939	27.7923	-0.768035	0.90812	-0.845742	0.397697	0.999598	SLC4A1	solute carrier family 4 member 1 (Diego blood group)
ENSG00000004975	220.551	0.314069	0.544851	0.57643	0.564325	0.999598	DVL2	dishevelled segment polarity protein 2
ENSG00000005007	246.885	-0.0112578	0.607101	-0.0185435	0.985205	0.999598	UPF1	UPF1 RNA helicase and ATPase
ENSG00000005020	2833.7	0.436872	0.628983	0.69457	0.487325	0.999598	SKAP2	src kinase associated phosphoprotein 2
ENSG00000005059	300.498	0.0597891	0.657384	0.09095	0.927532	0.999598	MCUB	mitochondrial calcium uniporter dominant negative subunit beta
ENSG00000005075	1487.08	0.142079	0.793046	0.179156	0.857815	0.999598	POLR2J	RNA polymerase II subunit J
ENSG00000005100	439.632	-0.00705706	0.609438	-0.0115796	0.990761	0.999598	DHX33	DEAH-box helicase 33
ENSG00000005108	40.0795	-0.994892	1.45239	-0.685001	0.493343	0.999598	THSD7A	thrombospondin type 1 domain containing 7A
ENSG00000005156	324.016	0.620294	0.605009	1.02526	0.305239	0.999598	LIG3	DNA ligase 3
ENSG00000005175	436.455	0.45846	0.709146	0.646495	0.517959	0.999598	RPAP3	RNA polymerase II associated protein 3
ENSG00000005187	109.804	-0.245453	0.46615	-0.526553	0.598504	0.999598	ACSM3	acyl-CoA synthetase medium chain family member 3
ENSG00000005189	207.249	0.33747	0.559456	0.603211	0.546368	0.999598	REXO5	RNA exonuclease 5
ENSG00000005194	1418.61	0.178697	0.768444	0.232545	0.816115	0.999598	CIAPIN1	cytokine induced apoptosis inhibitor 1
ENSG00000005206	364.562	0.36749	0.454844	0.807946	0.419122	0.999598	SPPL2B	signal peptide peptidase like 2B
ENSG00000005238	164.147	-0.0832589	0.587655	-0.14168	0.887333	0.999598	ATOSB	atos homolog B
ENSG00000005243	25.8281	-0.909469	1.18609	-0.766781	0.443212	0.999598	COPZ2	COPI coat complex subunit zeta 2
ENSG00000005249	397.612	-0.298071	0.804407	-0.370548	0.710974	0.999598	PRKAR2B	protein kinase cAMP-dependent type II regulatory subunit beta
ENSG00000005339	658.805	0.247946	0.515261	0.481204	0.630372	0.999598	CREBBP	CREB binding protein
ENSG00000005379	234.91	0.35875	0.523605	0.685154	0.493247	0.999598	TSPOAP1	TSPO associated protein 1
ENSG00000005381	63.7321	1.51217	1.05322	1.43576	0.15107	0.999598	MPO	myeloperoxidase
ENSG00000005436	205.278	0.428189	0.57882	0.739762	0.459445	0.999598	GCFC2	GC-rich sequence DNA-binding factor 2
ENSG00000005448	677.111	0.31999	0.613207	0.52183	0.601789	0.999598	WDR54	WD repeat domain 54
ENSG00000005469	71.9955	0.300352	0.450105	0.667292	0.504585	0.999598	CROT	carnitine O-octanoyltransferase
ENSG00000005471	53.2254	0.39409	1.1929	0.330364	0.741125	0.999598	ABCB4	ATP binding cassette subfamily B member 4
ENSG00000005483	2867.78	0.310239	0.603666	0.513924	0.607305	0.999598	KMT2E	lysine methyltransferase 2E (inactive)
ENSG00000005486	792.727	0.182096	0.709537	0.256641	0.797456	0.999598	RHBDD2	rhomboid domain containing 2
ENSG00000005700	649.858	0.0888424	0.667574	0.133082	0.894128	0.999598	IBTK	inhibitor of Bruton tyrosine kinase
ENSG00000005801	742.466	0.410872	0.688725	0.596569	0.550795	0.999598	ZNF195	zinc finger protein 195
ENSG00000005810	2168.85	0.247585	0.667568	0.370876	0.71073	0.999598	MYCBP2	MYC binding protein 2
ENSG00000005812	190.807	0.123796	0.607844	0.203664	0.838616	0.999598	FBXL3	F-box and leucine rich repeat protein 3
ENSG00000005844	2266.42	0.221651	1.07391	0.206396	0.836481	0.999598	ITGAL	integrin subunit alpha L
ENSG00000005882	133.693	0.97051	0.629423	1.5419	0.123097	0.999598	PDK2	pyruvate dehydrogenase kinase 2
ENSG00000005884	43.7256	-1.24297	1.14871	-1.08206	0.279228	0.999598	ITGA3	integrin subunit alpha 3
ENSG00000005961	323.66	-0.655172	1.10077	-0.595196	0.551713	0.999598	ITGA2B	integrin subunit alpha 2b
ENSG00000006007	537.63	-0.391873	0.66899	-0.585768	0.558031	0.999598	GDE1	glycerophosphodiester phosphodiesterase 1
ENSG00000006015	1058.02	-0.073711	0.832011	-0.0885938	0.929405	0.999598	REX1BD	required for excision 1-B domain containing
ENSG00000006025	127.768	-0.114611	0.459828	-0.249248	0.803169	0.999598	OSBPL7	oxysterol binding protein like 7
ENSG00000006071	133.197	-1.61032	1.32626	-1.21418	0.224678	0.999598	ABCC8	ATP binding cassette subfamily C member 8
ENSG00000006118	33.6018	0.173007	0.874061	0.197935	0.843096	0.999598	TMEM132A	transmembrane protein 132A
ENSG00000006125	528.329	0.596877	0.587194	1.01649	0.309396	0.999598	AP2B1	adaptor related protein complex 2 subunit beta 1
ENSG00000006194	184.691	0.579229	0.483215	1.1987	0.230645	0.999598	ZNF263	zinc finger protein 263
ENSG00000006210	21.7889	-1.00252	1.27478	-0.786432	0.431615	0.999598	CX3CL1	C-X3-C motif chemokine ligand 1
ENSG00000006282	400.022	-0.602449	0.784167	-0.768266	0.442329	0.999598	SPATA20	spermatogenesis associated 20
ENSG00000006283	38.5932	-0.889285	1.17478	-0.756978	0.449063	0.999598	CACNA1G	calcium voltage-gated channel subunit alpha1 G
ENSG00000006327	57.3171	0.973549	0.813291	1.19705	0.231288	0.999598	TNFRSF12A	TNF receptor superfamily member 12A
ENSG00000006432	59.2491	-0.211871	0.893472	-0.237133	0.812554	0.999598	MAP3K9	mitogen-activated protein kinase kinase kinase 9
ENSG00000006451	902.551	0.382034	0.737016	0.518353	0.604212	0.999598	RALA	RAS like proto-oncogene A
ENSG00000006453	50.8165	0.47654	0.674718	0.706279	0.480014	0.999598	BAIAP2L1	BAR/IMD domain containing adaptor protein 2 like 1
ENSG00000006459	188.915	0.246428	0.432132	0.570261	0.568501	0.999598	KDM7A	lysine demethylase 7A
ENSG00000006468	115.427	0.0898632	1.00312	0.0895834	0.928618	0.999598	ETV1	ETS variant transcription factor 1
ENSG00000006530	762.45	0.489868	0.644939	0.759558	0.447519	0.999598	AGK	acylglycerol kinase
ENSG00000006534	535.781	0.206104	0.821654	0.25084	0.801938	0.999598	ALDH3B1	aldehyde dehydrogenase 3 family member B1
ENSG00000006576	265.351	0.469009	0.451198	1.03947	0.298585	0.999598	PHTF2	putative homeodomain transcription factor 2
ENSG00000006607	557.086	0.802665	0.50198	1.599	0.109821	0.999598	FARP2	FERM, ARH/RhoGEF and pleckstrin domain protein 2
ENSG00000006611	28.1207	-1.08329	1.26892	-0.853715	0.393263	0.999598	USH1C	USH1 protein network component harmonin
ENSG00000006625	672.112	-0.00534487	0.900708	-0.00593407	0.995265	0.999598	GGCT	gamma-glutamylcyclotransferase
ENSG00000006634	586.314	0.0492534	0.612585	0.0804025	0.935917	0.999598	DBF4	DBF4-CDC7 kinase regulatory subunit
ENSG00000006638	29.2965	-1.25173	1.14508	-1.09314	0.274333	0.999598	TBXA2R	thromboxane A2 receptor
ENSG00000006652	573.649	0.0155784	0.72553	0.0214717	0.982869	0.999598	IFRD1	interferon related developmental regulator 1
ENSG00000006695	410.674	0.555468	0.732975	0.757826	0.448555	0.999598	COX10	cytochrome c oxidase assembly factor heme A:farnesyltransferase COX10
ENSG00000006704	145.415	0.106044	0.44331	0.239209	0.810944	0.999598	GTF2IRD1	GTF2I repeat domain containing 1
ENSG00000006712	531.106	0.634323	0.772945	0.820656	0.411842	0.999598	PAF1	PAF1 homolog, Paf1/RNA polymerase II complex component
ENSG00000006715	1243.49	0.140969	0.739392	0.190655	0.848796	0.999598	VPS41	VPS41 subunit of HOPS complex
ENSG00000006740	58.1988	-0.487283	1.0629	-0.458447	0.646631	0.999598	ARHGAP44	Rho GTPase activating protein 44
ENSG00000006744	1156.04	0.548518	0.742955	0.738293	0.460336	0.999598	ELAC2	elaC ribonuclease Z 2
ENSG00000006747	38.2699	-1.72615	1.27885	-1.34977	0.17709	0.999598	SCIN	scinderin
ENSG00000006788	55.9585	-1.2466	1.39022	-0.896691	0.369884	0.999598	MYH13	myosin heavy chain 13
ENSG00000006831	671.492	-0.412078	0.590208	-0.698192	0.485057	0.999598	ADIPOR2	adiponectin receptor 2
ENSG00000007047	85.5081	-0.0189619	0.398957	-0.0475286	0.962092	0.999598	MARK4	microtubule affinity regulating kinase 4
ENSG00000007062	43.3568	-0.1998	1.24216	-0.160849	0.872212	0.999598	PROM1	prominin 1
ENSG00000007080	1353.71	0.346788	0.780221	0.444474	0.6567	0.999598	CCDC124	coiled-coil domain containing 124
ENSG00000007129	171.166	0.413133	0.651695	0.633936	0.526123	0.999598	CEACAM21	CEA cell adhesion molecule 21
ENSG00000007168	756.597	-0.0487916	0.482508	-0.101121	0.919455	0.999598	PAFAH1B1	platelet activating factor acetylhydrolase 1b regulatory subunit 1
ENSG00000007171	35.6625	-0.389166	1.32786	-0.293078	0.769462	0.999598	NOS2	nitric oxide synthase 2
ENSG00000007174	92.1788	-2.19382	1.30582	-1.68002	0.0929526	0.999598	DNAH9	dynein axonemal heavy chain 9
ENSG00000007202	813.988	0.234388	0.668757	0.350483	0.725976	0.999598	BLTP2	bridge-like lipid transfer protein family member 2
ENSG00000007255	827.121	0.00300871	0.835426	0.00360141	0.997126	0.999598	TRAPPC6A	trafficking protein particle complex subunit 6A
ENSG00000007264	184.787	-0.688872	0.925918	-0.743988	0.456884	0.999598	MATK	megakaryocyte-associated tyrosine kinase
ENSG00000007312	345.114	0.505475	0.625555	0.808043	0.419066	0.999598	CD79B	CD79b molecule
ENSG00000007314	39.482	-0.48128	0.971477	-0.495411	0.62031	0.999598	SCN4A	sodium voltage-gated channel alpha subunit 4
ENSG00000007341	188.723	0.263758	0.543787	0.485039	0.627649	0.999598	ST7L	suppression of tumorigenicity 7 like
ENSG00000007372	56.7046	-1.38912	0.842918	-1.64799	0.0993538	0.999598	PAX6	paired box 6
ENSG00000007376	159.231	-0.182119	0.770729	-0.236295	0.813204	0.999598	RPUSD1	RNA pseudouridine synthase domain containing 1
ENSG00000007384	21.135	0.456487	1.28117	0.356305	0.721612	0.999598	RHBDF1	rhomboid 5 homolog 1
ENSG00000007392	898.283	0.16141	0.650082	0.248291	0.803909	0.999598	LUC7L	LUC7 like
ENSG00000007402	31.4494	-0.424417	0.874565	-0.485289	0.627471	0.999598	CACNA2D2	calcium voltage-gated channel auxiliary subunit alpha2delta 2
ENSG00000007516	26.0223	-1.1286	0.80006	-1.41064	0.15835	0.999598	BAIAP3	BAI1 associated protein 3
ENSG00000007520	53.0795	-0.304104	0.765386	-0.39732	0.691131	0.999598	TSR3	TSR3 ribosome maturation factor
ENSG00000007541	366.036	0.178726	0.574562	0.311064	0.755752	0.999598	PIGQ	phosphatidylinositol glycan anchor biosynthesis class Q
ENSG00000007545	125.249	0.0423708	0.365321	0.115983	0.907666	0.999598	CRAMP1	cramped chromatin regulator homolog 1
ENSG00000007866	35.6655	0.855509	0.702776	1.21733	0.223479	0.999598	TEAD3	TEA domain transcription factor 3
ENSG00000007923	483.558	0.38116	0.523619	0.727933	0.466655	0.999598	DNAJC11	DnaJ heat shock protein family (Hsp40) member C11
ENSG00000007944	523.895	0.431221	0.816927	0.527858	0.597598	0.999598	MYLIP	myosin regulatory light chain interacting protein
ENSG00000007968	257.953	-0.726705	0.654783	-1.10984	0.267067	0.999598	E2F2	E2F transcription factor 2
ENSG00000008018	5302.68	0.158893	0.858118	0.185165	0.8531	0.999598	PSMB1	proteasome 20S subunit beta 1
ENSG00000008083	771.444	-0.202052	0.648792	-0.311427	0.755476	0.999598	JARID2	jumonji and AT-rich interaction domain containing 2
ENSG00000008128	103.571	0.037179	0.565001	0.0658033	0.947534	0.999598	CDK11A	cyclin dependent kinase 11A
ENSG00000008130	753.116	-0.305571	0.765213	-0.399327	0.689652	0.999598	NADK	NAD kinase
ENSG00000008226	52.4333	-0.350011	0.698404	-0.501158	0.61626	0.999598	DLEC1	DLEC1 cilia and flagella associated protein
ENSG00000008277	58.0072	-1.18429	1.03686	-1.14219	0.253375	0.999598	ADAM22	ADAM metallopeptidase domain 22
ENSG00000008282	769.183	-0.128486	0.794524	-0.161714	0.871531	0.999598	SYPL1	synaptophysin like 1
ENSG00000008283	92.9694	-0.124131	0.651954	-0.190399	0.848997	0.999598	CYB561	cytochrome b561
ENSG00000008294	532.178	0.417399	0.507794	0.821986	0.411085	0.999598	SPAG9	sperm associated antigen 9
ENSG00000008300	80.4545	0.344281	0.616599	0.558356	0.576601	0.999598	CELSR3	cadherin EGF LAG seven-pass G-type receptor 3
ENSG00000008311	44.1468	-1.63476	1.53183	-1.06719	0.285886	0.999598	AASS	aminoadipate-semialdehyde synthase
ENSG00000008323	33.8353	0.284431	0.832677	0.341587	0.732662	0.999598	PLEKHG6	pleckstrin homology and RhoGEF domain containing G6
ENSG00000008324	1244.96	0.208823	0.85961	0.242928	0.808061	0.999598	SS18L2	SS18 like 2
ENSG00000008382	62.8412	-0.31742	0.774618	-0.409776	0.68197	0.999598	MPND	MPN domain containing
ENSG00000008394	879.648	-0.869366	0.739323	-1.17589	0.239637	0.999598	MGST1	microsomal glutathione S-transferase 1
ENSG00000008405	180.82	0.944992	0.617832	1.52953	0.126133	0.999598	CRY1	cryptochrome circadian regulator 1
ENSG00000008441	22.0669	-1.6651	0.955687	-1.7423	0.0814552	0.999598	NFIX	nuclear factor I X
ENSG00000008513	466.265	0.816817	0.547779	1.49114	0.135924	0.999598	ST3GAL1	ST3 beta-galactoside alpha-2,3-sialyltransferase 1
ENSG00000008516	35.4964	-0.00206699	0.804809	-0.0025683	0.997951	0.999598	MMP25	matrix metallopeptidase 25
ENSG00000008710	213.01	-0.0222748	0.334668	-0.0665581	0.946934	0.999598	PKD1	polycystin 1, transient receptor potential channel interacting
ENSG00000008838	438.069	0.100513	0.548592	0.18322	0.854625	0.999598	MED24	mediator complex subunit 24
ENSG00000008853	148.817	-0.0168334	0.412873	-0.0407715	0.967478	0.999598	RHOBTB2	Rho related BTB domain containing 2
ENSG00000008869	544.829	0.861598	0.67356	1.27917	0.200837	0.999598	HEATR5B	HEAT repeat containing 5B
ENSG00000008952	1340.98	-0.391027	0.664976	-0.588032	0.556511	0.999598	SEC62	SEC62 homolog, preprotein translocation factor
ENSG00000009307	3837.25	0.424943	0.837891	0.507158	0.612044	0.999598	CSDE1	cold shock domain containing E1
ENSG00000009335	349.723	0.306579	0.466028	0.657856	0.51063	0.999598	UBE3C	ubiquitin protein ligase E3C
ENSG00000009413	784.37	0.289851	0.559634	0.51793	0.604507	0.999598	REV3L	REV3 like, DNA directed polymerase zeta catalytic subunit
ENSG00000009709	24.5413	-0.781757	1.3672	-0.571793	0.567463	0.999598	PAX7	paired box 7
ENSG00000009724	33.7388	-0.168105	0.661528	-0.254116	0.799406	0.999598	MASP2	MBL associated serine protease 2
ENSG00000009765	26.05	-0.858351	1.29439	-0.663129	0.507248	0.999598	IYD	iodotyrosine deiodinase
ENSG00000009780	867.935	0.224592	0.641063	0.350344	0.726081	0.999598	FAM76A	family with sequence similarity 76 member A
ENSG00000009790	1379.59	0.611695	0.698958	0.875152	0.381491	0.999598	TRAF3IP3	TRAF3 interacting protein 3
ENSG00000009830	148.084	-0.256371	0.471807	-0.543382	0.586867	0.999598	POMT2	protein O-mannosyltransferase 2
ENSG00000009844	1849.79	0.402521	0.722121	0.557415	0.577244	0.999598	VTA1	vesicle trafficking 1
ENSG00000009954	1257.88	0.147268	0.635523	0.231727	0.81675	0.999598	BAZ1B	bromodomain adjacent to zinc finger domain 1B
ENSG00000010017	697.604	-1.02075	0.682711	-1.49514	0.134879	0.999598	RANBP9	RAN binding protein 9
ENSG00000010072	327.544	0.055577	0.663981	0.0837027	0.933293	0.999598	SPRTN	SprT-like N-terminal domain
ENSG00000010165	342.629	0.344032	0.702005	0.490071	0.624083	0.999598	METTL13	methyltransferase 13, eEF1A N-terminus and K55
ENSG00000010219	388.704	0.351341	0.736735	0.476889	0.633441	0.999598	DYRK4	dual specificity tyrosine phosphorylation regulated kinase 4
ENSG00000010244	2388.41	0.406144	0.632547	0.642077	0.520823	0.999598	ZNF207	zinc finger protein 207
ENSG00000010256	7604.4	0.0254025	0.84522	0.0300543	0.976024	0.999598	UQCRC1	ubiquinol-cytochrome c reductase core protein 1
ENSG00000010270	392.665	0.0280954	0.730771	0.0384462	0.969332	0.999598	STARD3NL	STARD3 N-terminal like
ENSG00000010278	960.922	0.942212	1.04898	0.898221	0.369068	0.999598	CD9	CD9 molecule
ENSG00000010292	673.779	0.877878	0.772569	1.13631	0.255827	0.999598	NCAPD2	non-SMC condensin I complex subunit D2
ENSG00000010295	268.37	-0.307851	0.5185	-0.593735	0.552689	0.999598	IFFO1	intermediate filament family orphan 1
ENSG00000010310	591.767	0.300029	0.711406	0.421741	0.673214	0.999598	GIPR	gastric inhibitory polypeptide receptor
ENSG00000010318	132.795	-0.302692	0.499786	-0.605644	0.544751	0.999598	PHF7	PHD finger protein 7
ENSG00000010319	48.6879	1.01046	0.856567	1.17967	0.238133	0.999598	SEMA3G	semaphorin 3G
ENSG00000010322	500.58	0.32411	0.443331	0.731079	0.464731	0.999598	NISCH	nischarin
ENSG00000010361	190.252	0.529135	0.63663	0.83115	0.405889	0.999598	FUZ	fuzzy planar cell polarity protein
ENSG00000010379	29.5754	-1.69417	1.0096	-1.67806	0.0933346	0.999598	SLC6A13	solute carrier family 6 member 13
ENSG00000010539	160.879	0.420362	0.364099	1.15453	0.248284	0.999598	ZNF200	zinc finger protein 200
ENSG00000010610	812.811	-0.496713	1.08007	-0.459889	0.645596	0.999598	CD4	CD4 molecule
ENSG00000010626	101.579	-0.4493	0.558539	-0.804421	0.421154	0.999598	LRRC23	leucine rich repeat containing 23
ENSG00000010704	87.927	-0.0255355	0.418753	-0.0609798	0.951375	0.999598	HFE	homeostatic iron regulator
ENSG00000010803	362.563	0.457611	0.528897	0.865219	0.386919	0.999598	SCMH1	Scm polycomb group protein homolog 1
ENSG00000010810	297.715	-0.579913	0.485731	-1.1939	0.232517	0.999598	FYN	FYN proto-oncogene, Src family tyrosine kinase
ENSG00000011007	575.514	0.75003	0.626295	1.19757	0.231086	0.999598	ELOA	elongin A
ENSG00000011009	919.865	0.27874	0.819213	0.340253	0.733666	0.999598	LYPLA2	lysophospholipase 2
ENSG00000011021	361.464	-0.0676776	0.519413	-0.130296	0.896332	0.999598	CLCN6	chloride voltage-gated channel 6
ENSG00000011028	678.276	0.357532	0.972209	0.367753	0.713058	0.999598	MRC2	mannose receptor C-type 2
ENSG00000011083	22.2863	0.0139596	1.28528	0.0108612	0.991334	0.999598	SLC6A7	solute carrier family 6 member 7
ENSG00000011105	24.3215	-0.11272	1.19909	-0.0940044	0.925106	0.999598	TSPAN9	tetraspanin 9
ENSG00000011114	534.028	0.803959	0.536246	1.49924	0.133813	0.999598	BTBD7	BTB domain containing 7
ENSG00000011132	133.689	0.0172699	0.71465	0.0241656	0.980721	0.999598	APBA3	amyloid beta precursor protein binding family A member 3
ENSG00000011143	401.25	0.745723	0.616329	1.20994	0.226301	0.999598	MKS1	MKS transition zone complex subunit 1
ENSG00000011198	184.589	-0.242436	0.432693	-0.560296	0.575278	0.999598	ABHD5	abhydrolase domain containing 5, lysophosphatidic acid acyltransferase
ENSG00000011243	130.439	-0.0789057	0.487248	-0.161942	0.871352	0.999598	AKAP8L	A-kinase anchoring protein 8 like
ENSG00000011258	237.085	0.203465	0.525782	0.386976	0.698774	0.999598	MBTD1	mbt domain containing 1
ENSG00000011260	878.559	0.479395	0.787479	0.608773	0.542675	0.999598	UTP18	UTP18 small subunit processome component
ENSG00000011275	1130.13	0.0346721	0.797879	0.0434553	0.965339	0.999598	RNF216	ring finger protein 216
ENSG00000011295	639.019	0.0393986	0.582856	0.0675957	0.946107	0.999598	TTC19	tetratricopeptide repeat domain 19
ENSG00000011304	1358.5	-0.151787	0.77567	-0.195686	0.844856	0.999598	PTBP1	polypyrimidine tract binding protein 1
ENSG00000011332	23.7395	-1.30521	0.945478	-1.38047	0.167441	0.999598	DPF1	double PHD fingers 1
ENSG00000011347	26.5279	-0.437385	1.31812	-0.331824	0.740022	0.999598	SYT7	synaptotagmin 7
ENSG00000011376	272.807	0.570169	0.519583	1.09736	0.272485	0.999598	LARS2	leucyl-tRNA synthetase 2, mitochondrial
ENSG00000011405	283.806	0.064399	0.619098	0.104021	0.917153	0.999598	PIK3C2A	phosphatidylinositol-4-phosphate 3-kinase catalytic subunit type 2 alpha
ENSG00000011422	2466.66	1.03639	1.02903	1.00716	0.313858	0.999598	PLAUR	plasminogen activator, urokinase receptor
ENSG00000011426	658.402	0.22151	0.763268	0.290213	0.771653	0.999598	ANLN	anillin, actin binding protein
ENSG00000011451	156.763	-0.150754	0.433669	-0.347625	0.728122	0.999598	WIZ	WIZ zinc finger
ENSG00000011454	246.413	0.166455	0.540028	0.308234	0.757904	0.999598	RABGAP1	RAB GTPase activating protein 1
ENSG00000011465	33.9294	-1.12644	1.43127	-0.78702	0.43127	0.999598	DCN	decorin
ENSG00000011478	122.994	0.313486	0.504046	0.621939	0.533982	0.999598	QPCTL	glutaminyl-peptide cyclotransferase like
ENSG00000011485	522.805	0.271777	0.69639	0.390265	0.69634	0.999598	PPP5C	protein phosphatase 5 catalytic subunit
ENSG00000011523	448.627	0.859839	0.564683	1.52269	0.127835	0.999598	CEP68	centrosomal protein 68
ENSG00000011566	70.764	-0.552628	0.670411	-0.824312	0.409762	0.999598	MAP4K3	mitogen-activated protein kinase kinase kinase kinase 3
ENSG00000011638	267.418	-0.117655	0.501852	-0.234442	0.814642	0.999598	LDAF1	lipid droplet assembly factor 1
ENSG00000012048	1183.9	0.0996519	0.588463	0.169343	0.865527	0.999598	BRCA1	BRCA1 DNA repair associated
ENSG00000012061	1441.85	0.544796	0.787132	0.692128	0.488857	0.999598	ERCC1	ERCC excision repair 1, endonuclease non-catalytic subunit
ENSG00000012124	150.485	1.33547	0.868595	1.5375	0.12417	0.999598	CD22	CD22 molecule
ENSG00000012171	40.8404	-0.927693	0.971354	-0.955051	0.339552	0.999598	SEMA3B	semaphorin 3B
ENSG00000012223	28.6501	-1.01122	1.18409	-0.854007	0.393101	0.999598	LTF	lactotransferrin
ENSG00000012232	194.315	0.193205	0.431329	0.447931	0.654203	0.999598	EXTL3	exostosin like glycosyltransferase 3
ENSG00000012660	1874.6	0.243882	1.08848	0.224057	0.822713	0.999598	ELOVL5	ELOVL fatty acid elongase 5
ENSG00000012779	513.728	0.530194	0.798862	0.663687	0.506891	0.999598	ALOX5	arachidonate 5-lipoxygenase
ENSG00000012822	379.374	0.482725	0.507579	0.951033	0.341588	0.999598	CALCOCO1	calcium binding and coiled-coil domain 1
ENSG00000012963	669.794	0.444092	0.677599	0.655391	0.512216	0.999598	UBR7	ubiquitin protein ligase E3 component n-recognin 7
ENSG00000012983	402.508	0.676346	0.633699	1.0673	0.285837	0.999598	MAP4K5	mitogen-activated protein kinase kinase kinase kinase 5
ENSG00000013016	52.2202	1.4762	0.932926	1.58234	0.113573	0.999598	EHD3	EH domain containing 3
ENSG00000013275	1555.69	0.449244	0.781364	0.574949	0.565326	0.999598	PSMC4	proteasome 26S subunit, ATPase 4
ENSG00000013288	353.618	0.400029	0.498396	0.802634	0.422187	0.999598	MAN2B2	mannosidase alpha class 2B member 2
ENSG00000013293	38.3658	-2.0128	1.45373	-1.38458	0.166181	0.999598	SLC7A14	solute carrier family 7 member 14
ENSG00000013364	1080.64	0.457173	0.907752	0.503632	0.61452	0.999598	MVP	major vault protein
ENSG00000013374	609.67	0.249279	0.709639	0.351275	0.725382	0.999598	NUB1	negative regulator of ubiquitin like proteins 1
ENSG00000013375	284.092	0.283539	0.421884	0.672079	0.501533	0.999598	PGM3	phosphoglucomutase 3
ENSG00000013392	46.2313	0.347823	0.608464	0.571642	0.567565	0.999598	RWDD2A	RWD domain containing 2A
ENSG00000013441	2197.63	0.35648	0.544923	0.654184	0.512993	0.999598	CLK1	CDC like kinase 1
ENSG00000013503	120.259	0.222609	0.475647	0.468013	0.639775	0.999598	POLR3B	RNA polymerase III subunit B
ENSG00000013523	222.612	0.326239	0.462827	0.704884	0.480882	0.999598	ANGEL1	angel homolog 1
ENSG00000013561	397.039	0.303967	0.705462	0.430877	0.666558	0.999598	RNF14	ring finger protein 14
ENSG00000013573	477.605	0.318035	0.578319	0.549931	0.582367	0.999598	DDX11	DEAD/H-box helicase 11
ENSG00000013583	208.67	0.167211	0.844431	0.198016	0.843032	0.999598	HEBP1	heme binding protein 1
ENSG00000013588	39.9633	-1.70095	1.3822	-1.23061	0.218469	0.999598	GPRC5A	G protein-coupled receptor class C group 5 member A
ENSG00000013725	56.2273	-0.0608137	0.600827	-0.101217	0.919378	0.999598	CD6	CD6 molecule
ENSG00000013810	1332.74	0.279933	0.62874	0.445229	0.656155	0.999598	TACC3	transforming acidic coiled-coil containing protein 3
ENSG00000014123	591.535	0.135659	0.721115	0.188124	0.850779	0.999598	UFL1	UFM1 specific ligase 1
ENSG00000014138	441.743	0.104843	0.455115	0.230366	0.817808	0.999598	POLA2	DNA polymerase alpha 2, accessory subunit
ENSG00000014164	130.866	0.188065	0.655171	0.287048	0.774076	0.999598	ZC3H3	zinc finger CCCH-type containing 3
ENSG00000014216	643.258	0.405504	0.569023	0.712632	0.476073	0.999598	CAPN1	calpain 1
ENSG00000014257	1049.38	-0.281626	0.950264	-0.296367	0.76695	0.999598	ACP3	acid phosphatase 3
ENSG00000014641	4949.88	0.152562	0.907158	0.168176	0.866445	0.999598	MDH1	malate dehydrogenase 1
ENSG00000014824	733.99	0.295154	0.705186	0.418548	0.675546	0.999598	SLC30A9	solute carrier family 30 member 9
ENSG00000014914	369.946	-0.137144	0.541332	-0.253346	0.800001	0.999598	MTMR11	myotubularin related protein 11
ENSG00000014919	665.029	0.210235	0.754993	0.278459	0.78066	0.999598	COX15	cytochrome c oxidase assembly homolog COX15
ENSG00000015133	418.654	-0.17191	0.640437	-0.268427	0.788371	0.999598	CCDC88C	coiled-coil domain containing 88C
ENSG00000015153	441.159	0.374144	0.604059	0.619383	0.535664	0.999598	YAF2	YY1 associated factor 2
ENSG00000015171	290.972	-0.199601	0.441292	-0.452309	0.651046	0.999598	ZMYND11	zinc finger MYND-type containing 11
ENSG00000015475	2722.62	0.447431	0.810019	0.552371	0.580694	0.999598	BID	BH3 interacting domain death agonist
ENSG00000015479	184.882	0.399677	0.481067	0.830815	0.406078	0.999598	MATR3	matrin 3
ENSG00000015520	24.1053	-1.44758	1.20921	-1.19713	0.231257	0.999598	NPC1L1	NPC1 like intracellular cholesterol transporter 1
ENSG00000015568	485.456	-0.345332	0.354628	-0.973785	0.330163	0.999598	RGPD5	RANBP2 like and GRIP domain containing 5
ENSG00000015676	645.363	0.517164	0.606778	0.852313	0.394041	0.999598	NUDCD3	NudC domain containing 3
ENSG00000016864	262.339	0.280635	0.43267	0.648613	0.516589	0.999598	GLT8D1	glycosyltransferase 8 domain containing 1
ENSG00000017260	419.935	0.248478	0.698031	0.35597	0.721863	0.999598	ATP2C1	ATPase secretory pathway Ca2+ transporting 1
ENSG00000017797	932.968	0.0630054	0.605622	0.104034	0.917142	0.999598	RALBP1	ralA binding protein 1
ENSG00000018189	1459.29	0.604592	0.740082	0.816926	0.41397	0.999598	RUFY3	RUN and FYVE domain containing 3
ENSG00000018236	23.1325	-2.54792	1.55042	-1.64338	0.100305	0.999598	CNTN1	contactin 1
ENSG00000018408	215.035	-0.0709002	0.539823	-0.13134	0.895506	0.999598	WWTR1	WW domain containing transcription regulator 1
ENSG00000018510	372.245	0.00835486	0.561307	0.0148847	0.988124	0.999598	AGPS	alkylglycerone phosphate synthase
ENSG00000018625	34.9943	-0.330155	1.36041	-0.242687	0.808248	0.999598	ATP1A2	ATPase Na+/K+ transporting subunit alpha 2
ENSG00000018699	209.316	0.723711	0.783241	0.923995	0.355489	0.999598	TTC27	tetratricopeptide repeat domain 27
ENSG00000018869	42.2356	-0.186742	0.801655	-0.232945	0.815804	0.999598	ZNF582	zinc finger protein 582
ENSG00000019144	114.23	-0.374632	1.06669	-0.35121	0.725431	0.999598	PHLDB1	pleckstrin homology like domain family B member 1
ENSG00000019995	66.2389	0.0989657	0.563156	0.175734	0.860503	0.999598	ZRANB1	zinc finger RANBP2-type containing 1
ENSG00000020129	181.259	-0.212635	0.508627	-0.418057	0.675905	0.999598	NCDN	neurochondrin
ENSG00000020181	55.0015	-1.42258	0.859875	-1.6544	0.0980458	0.999598	ADGRA2	adhesion G protein-coupled receptor A2
ENSG00000020256	102.588	0.134545	0.41431	0.324744	0.745375	0.999598	ZFP64	ZFP64 zinc finger protein
ENSG00000020426	179.123	0.4971	0.67008	0.741852	0.458177	0.999598	MNAT1	MNAT1 component of CDK activating kinase
ENSG00000020577	61.9855	-0.528877	0.871689	-0.606727	0.544032	0.999598	SAMD4A	sterile alpha motif domain containing 4A
ENSG00000020922	736.333	0.495124	0.559144	0.885504	0.375885	0.999598	MRE11	MRE11 homolog, double strand break repair nuclease
ENSG00000021300	73.9078	0.660964	0.538748	1.22685	0.219879	0.999598	PLEKHB1	pleckstrin homology domain containing B1
ENSG00000021355	891.806	-0.682512	0.772718	-0.883261	0.377095	0.999598	SERPINB1	serpin family B member 1
ENSG00000021574	372.326	-0.0338299	0.573495	-0.058989	0.952961	0.999598	SPAST	spastin
ENSG00000021645	70.3801	-1.41568	1.32131	-1.07143	0.283978	0.999598	NRXN3	neurexin 3
ENSG00000021762	366.198	0.0813679	0.463415	0.175583	0.860621	0.999598	OSBPL5	oxysterol binding protein like 5
ENSG00000021776	838.038	0.510516	0.493679	1.03411	0.301087	0.999598	AQR	aquarius intron-binding spliceosomal factor
ENSG00000021826	45.4112	-0.488306	1.3864	-0.352213	0.724679	0.999598	CPS1	carbamoyl-phosphate synthase 1
ENSG00000022277	2521.72	0.447352	0.824064	0.542861	0.587226	0.999598	RTF2	replication termination factor 2
ENSG00000022567	127.153	-0.637197	0.427818	-1.48941	0.136379	0.999598	SLC45A4	solute carrier family 45 member 4
ENSG00000022840	815.273	0.263732	0.55154	0.478174	0.632527	0.999598	RNF10	ring finger protein 10
ENSG00000022976	72.0058	-0.22119	0.461573	-0.479209	0.63179	0.999598	ZNF839	zinc finger protein 839
ENSG00000023041	1011.89	0.237601	0.66521	0.357182	0.720956	0.999598	ZDHHC6	zinc finger DHHC-type palmitoyltransferase 6
ENSG00000023171	115.707	-0.741263	0.740412	-1.00115	0.316755	0.999598	GRAMD1B	GRAM domain containing 1B
ENSG00000023228	1240.95	0.20847	0.740691	0.281454	0.778362	0.999598	NDUFS1	NADH:ubiquinone oxidoreductase core subunit S1
ENSG00000023287	1108.7	0.176514	0.54088	0.326347	0.744162	0.999598	RB1CC1	RB1 inducible coiled-coil 1
ENSG00000023318	1504.23	0.125211	0.744502	0.168181	0.866441	0.999598	ERP44	endoplasmic reticulum protein 44
ENSG00000023330	850.907	0.501767	0.842208	0.595775	0.551325	0.999598	ALAS1	5'-aminolevulinate synthase 1
ENSG00000023445	533.247	0.309525	0.962992	0.32142	0.747892	0.999598	BIRC3	baculoviral IAP repeat containing 3
ENSG00000023516	464.449	0.0988032	0.700473	0.141052	0.887829	0.999598	AKAP11	A-kinase anchoring protein 11
ENSG00000023572	356.069	0.192583	0.5623	0.342491	0.731981	0.999598	GLRX2	glutaredoxin 2
ENSG00000023608	141.802	0.589919	0.82491	0.715131	0.474528	0.999598	SNAPC1	small nuclear RNA activating complex polypeptide 1
ENSG00000023697	927.466	0.630385	0.762962	0.826233	0.408672	0.999598	DERA	deoxyribose-phosphate aldolase
[truncated: 17,749 more rows]
